# Supplementary material for: Association between Daily Hospital Outpatient Visits for Accidents and Daily Ambient Air Temperatures in an Industrial City
Source: PLoS One. 2016 Jan 27;11(1):e0145003. doi: 10.1371/journal.pone.0145003 (PMC4729523; doi:10.1371/journal.pone.0145003)
Supplement: S1 File — The daily meteorological data (temperature, relative humidity, wind direction, wind speed, rainfall), air pollution data (PM10, PM2.5, O3, CO, NO, NO2, SO2), and hospital visits for accidents (outpatient visits, emergency room visits) for each year of the 2007–2011 study period are included in the uploaded data file. There is also a README file, containing the detailed file structures for the data set, and the description for each data file. Interested readers can contact Kuo-Ying Wang at kuoying@mail.atm.ncu.edu.tw to access data as described above. Alternatively, interested readers can use following methods to obtain data (meteorology and air pollution) from Taiwan Environmental Protection Administration (EPA): 1) Click on http://taqm.epa.gov.tw/taqm/en/default.aspx; 2) Look on a list of items from the left column shown from the pop-up window. Search and click on an item called “Data Service”, which will lead to “Air Quality”. Then click on it to see “Hourly Value”. Then click on “Hourly Value” to download hourly data for all ambient air monitoring sites in Taiwan. (TAR) [file pone.0145003.s001.tar › 2007-2011_export/2007/air/hu.dat]

20070101	77.67
20070102	72.25
20070103	83.38
20070104	82.84
20070105	77.95
20070106	75.35
20070107	61.52
20070108	64.78
20070109	60.45
20070110	68.32
20070111	73.89
20070112	84.23
20070113	79.05
20070114	73.13
20070115	70.01
20070116	77.08
20070117	87.25
20070118	83.10
20070119	84.28
20070120	79.38
20070121	85.90
20070122	79.89
20070123	85.39
20070124	72.35
20070125	58.84
20070126	70.80
20070127	61.31
20070128	48.85
20070129	49.83
20070130	52.86
20070131	56.20
20070201	60.65
20070202	55.15
20070203	57.09
20070204	53.61
20070205	63.14
20070206	76.22
20070207	68.45
20070208	67.11
20070209	72.34
20070210	81.42
20070211	68.20
20070212	71.29
20070213	66.74
20070214	75.51
20070215	70.01
20070216	77.21
20070217	77.09
20070218	82.37
20070219	82.33
20070220	86.18
20070221	83.87
20070222	83.75
20070223	62.42
20070224	66.06
20070225	78.26
20070226	63.53
20070227	74.11
20070228	70.26
20070301	74.98
20070302	79.53
20070303	77.37
20070304	76.62
20070305	75.68
20070306	77.63
20070307	83.27
20070308	85.82
20070309	86.37
20070310	84.11
20070311	80.49
20070312	79.07
20070313	83.36
20070314	75.58
20070315	76.76
20070316	81.33
20070317	74.86
20070318	76.16
20070319	83.05
20070320	81.60
20070321	68.10
20070322	72.53
20070323	69.39
20070324	68.48
20070325	77.60
20070326	74.00
20070327	75.76
20070328	60.78
20070329	74.73
20070330	72.09
20070331	73.33
20070401	69.87
20070402	83.45
20070403	77.97
20070404	74.03
20070405	78.53
20070406	87.32
20070407	83.70
20070408	75.23
20070409	67.09
20070410	84.28
20070411	65.58
20070412	64.46
20070413	70.20
20070414	73.34
20070415	78.53
20070416	76.60
20070417	75.06
20070418	74.62
20070419	55.55
20070420	65.67
20070421	69.62
20070422	69.24
20070423	78.01
20070424	85.27
20070425	76.61
20070426	68.96
20070427	79.74
20070428	86.11
20070429	75.42
20070430	84.52
20070501	70.67
20070502	63.99
20070503	64.95
20070504	65.10
20070505	90.75
20070506	75.62
20070507	62.97
20070508	55.08
20070509	62.06
20070510	52.50
20070511	61.40
20070512	79.20
20070513	78.66
20070514	82.71
20070515	78.85
20070516	75.86
20070517	80.02
20070518	87.20
20070519	84.21
20070520	91.11
20070521	80.65
20070522	76.99
20070523	80.09
20070524	75.62
20070525	69.14
20070526	83.85
20070527	77.70
20070528	72.32
20070529	73.10
20070530	82.26
20070531	75.97
20070601	74.68
20070602	69.94
20070603	80.88
20070604	87.74
20070605	84.87
20070606	93.49
20070607	93.98
20070608	97.53
20070609	93.54
20070610	92.68
20070611	80.41
20070612	85.55
20070613	78.50
20070614	67.66
20070615	80.86
20070616	89.96
20070617	82.43
20070618	78.50
20070619	76.90
20070620	78.19
20070621	74.93
20070622	69.18
20070623	77.49
20070624	72.34
20070625	73.64
20070626	79.02
20070627	89.73
20070628	86.63
20070629	85.61
20070630	75.38
20070701	77.10
20070702	71.76
20070703	71.09
20070704	72.89
20070705	73.40
20070706	75.92
20070707	72.06
20070708	72.91
20070709	75.91
20070710	73.48
20070711	75.17
20070712	76.99
20070713	73.09
20070714	69.83
20070715	70.06
20070716	66.61
20070717	67.36
20070718	66.52
20070719	62.93
20070720	62.40
20070721	67.64
20070722	69.67
20070723	76.80
20070724	75.10
20070725	71.30
20070726	71.40
20070727	67.85
20070728	72.55
20070729	76.18
20070730	78.70
20070731	70.78
20070801	71.68
20070802	72.46
20070803	77.57
20070804	79.80
20070805	71.23
20070806	71.73
20070807	81.99
20070808	80.39
20070809	78.12
20070810	84.51
20070811	73.29
20070812	91.58
20070813	82.41
20070814	84.98
20070815	85.66
20070816	73.56
20070817	79.07
20070818	84.01
20070819	93.20
20070820	88.49
20070821	74.74
20070822	76.00
20070823	80.04
20070824	80.05
20070825	79.92
20070826	77.94
20070827	72.97
20070828	78.51
20070829	75.34
20070830	70.66
20070831	72.41
20070901	71.95
20070902	73.10
20070903	74.25
20070904	84.29
20070905	93.97
20070906	84.84
20070907	70.41
20070908	72.30
20070909	71.68
20070910	69.29
20070911	75.32
20070912	75.44
20070913	81.99
20070914	72.62
20070915	71.31
20070916	70.70
20070917	87.74
20070918	96.47
20070919	90.05
20070920	79.95
20070921	80.38
20070922	89.72
20070923	74.64
20070924	75.05
20070925	69.02
20070926	77.36
20070927	67.24
20070928	67.83
20070929	69.64
20070930	73.11
20071001	68.86
20071002	65.81
20071003	74.05
20071004	85.06
20071005	88.44
20071006	95.90
20071007	88.82
20071008	81.78
20071009	90.17
20071010	86.33
20071011	79.17
20071012	86.77
20071013	77.91
20071014	83.96
20071015	76.19
20071016	76.40
20071017	72.48
20071018	70.43
20071019	66.23
20071020	62.57
20071021	63.76
20071022	68.68
20071023	70.02
20071024	73.05
20071025	76.68
20071026	80.02
20071027	67.76
20071028	62.95
20071029	72.24
20071030	81.52
20071031	84.73
20071101	90.51
20071102	86.12
20071103	75.49
20071104	79.74
20071105	94.15
20071106	93.81
20071107	86.61
20071108	93.15
20071109	87.34
20071110	81.82
20071111	70.90
20071112	65.09
20071113	69.14
20071114	71.59
20071115	72.22
20071116	75.71
20071117	81.50
20071118	88.49
20071119	83.36
20071120	82.54
20071121	75.68
20071122	74.15
20071123	75.59
20071124	77.89
20071125	80.44
20071126	90.59
20071127	92.82
20071128	83.18
20071129	66.48
20071130	67.20
20071201	63.44
20071202	65.04
20071203	73.50
20071204	70.71
20071205	72.21
20071206	84.66
20071207	79.56
20071208	70.80
20071209	69.53
20071210	77.11
20071211	87.41
20071212	78.42
20071213	86.52
20071214	69.45
20071215	75.70
20071216	73.85
20071217	80.98
20071218	85.47
20071219	90.75
20071220	76.19
20071221	84.76
20071222	87.45
20071223	82.37
20071224	92.21
20071225	78.28
20071226	73.71
20071227	79.07
20071228	84.59
20071229	81.92
20071230	62.93
20071231	57.31
