# Supplementary material for: Association between Daily Hospital Outpatient Visits for Accidents and Daily Ambient Air Temperatures in an Industrial City
Source: PLoS One. 2016 Jan 27;11(1):e0145003. doi: 10.1371/journal.pone.0145003 (PMC4729523; doi:10.1371/journal.pone.0145003)
Supplement: S1 File — The daily meteorological data (temperature, relative humidity, wind direction, wind speed, rainfall), air pollution data (PM10, PM2.5, O3, CO, NO, NO2, SO2), and hospital visits for accidents (outpatient visits, emergency room visits) for each year of the 2007–2011 study period are included in the uploaded data file. There is also a README file, containing the detailed file structures for the data set, and the description for each data file. Interested readers can contact Kuo-Ying Wang at kuoying@mail.atm.ncu.edu.tw to access data as described above. Alternatively, interested readers can use following methods to obtain data (meteorology and air pollution) from Taiwan Environmental Protection Administration (EPA): 1) Click on http://taqm.epa.gov.tw/taqm/en/default.aspx; 2) Look on a list of items from the left column shown from the pop-up window. Search and click on an item called “Data Service”, which will lead to “Air Quality”. Then click on it to see “Hourly Value”. Then click on “Hourly Value” to download hourly data for all ambient air monitoring sites in Taiwan. (TAR) [file pone.0145003.s001.tar › 2007-2011_export/2007/air/no.dat]

20070101	69.65
20070102	13.88
20070103	50.63
20070104	22.67
20070105	47.48
20070106	27.02
20070107	25.46
20070108	27.71
20070109	31.74
20070110	9.99
20070111	42.08
20070112	23.09
20070113	18.18
20070114	9.68
20070115	111.17
20070116	122.29
20070117	62.03
20070118	31.21
20070119	40.02
20070120	22.69
20070121	18.15
20070122	20.86
20070123	24.51
20070124	25.91
20070125	43.49
20070126	171.01
20070127	17.59
20070128	15.60
20070129	42.73
20070130	124.36
20070131	49.26
20070201	83.18
20070202	25.25
20070203	68.28
20070204	111.61
20070205	177.73
20070206	174.83
20070207	208.56
20070208	141.01
20070209	155.50
20070210	33.79
20070211	13.86
20070212	151.40
20070213	196.21
20070214	110.69
20070215	137.72
20070216	97.87
20070217	64.62
20070218	16.49
20070219	17.63
20070220	15.54
20070221	17.37
20070222	59.48
20070223	9.56
20070224	44.64
20070225	11.60
20070226	19.55
20070227	45.22
20070228	9.24
20070301	174.40
20070302	129.34
20070303	124.47
20070304	105.25
20070305	10.98
20070306	23.44
20070307	31.86
20070308	50.32
20070309	56.26
20070310	92.12
20070311	9.66
20070312	142.29
20070313	29.88
20070314	125.35
20070315	147.38
20070316	18.83
20070317	9.75
20070318	18.60
20070319	31.04
20070320	25.12
20070321	64.00
20070322	75.48
20070323	113.37
20070324	88.48
20070325	15.73
20070326	114.02
20070327	61.46
20070328	71.52
20070329	89.63
20070330	103.27
20070331	73.67
20070401	52.16
20070402	17.83
20070403	13.51
20070404	11.20
20070405	113.55
20070406	23.36
20070407	32.29
20070408	29.73
20070409	10.85
20070410	146.54
20070411	15.60
20070412	96.09
20070413	106.17
20070414	89.06
20070415	59.90
20070416	86.99
20070417	37.54
20070418	23.37
20070419	78.01
20070420	91.61
20070421	77.94
20070422	62.49
20070423	90.27
20070424	104.04
20070425	50.32
20070426	66.82
20070427	134.60
20070428	27.38
20070429	59.94
20070430	72.36
20070501	68.35
20070502	80.45
20070503	87.05
20070504	117.03
20070505	86.97
20070506	75.83
20070507	44.06
20070508	91.85
20070509	88.34
20070510	76.13
20070511	84.22
20070512	59.57
20070513	42.24
20070514	56.83
20070515	69.82
20070516	68.41
20070517	98.36
20070518	62.74
20070519	34.32
20070520	80.11
20070521	72.09
20070522	98.30
20070523	65.99
20070524	70.60
20070525	53.18
20070526	57.82
20070527	81.95
20070528	91.18
20070529	90.08
20070530	75.93
20070531	63.44
20070601	75.50
20070602	51.91
20070603	38.56
20070604	63.53
20070605	100.92
20070606	89.91
20070607	115.17
20070608	88.51
20070609	62.03
20070610	77.23
20070611	121.99
20070612	84.49
20070613	103.99
20070614	162.05
20070615	105.54
20070616	53.97
20070617	64.31
20070618	63.16
20070619	38.59
20070620	75.85
20070621	0.00
20070622	35.13
20070623	82.91
20070624	63.94
20070625	81.52
20070626	59.84
20070627	100.07
20070628	94.61
20070629	99.96
20070630	83.93
20070701	45.90
20070702	86.67
20070703	61.01
20070704	56.82
20070705	54.93
20070706	61.49
20070707	73.11
20070708	59.09
20070709	63.70
20070710	68.04
20070711	67.81
20070712	80.62
20070713	87.75
20070714	53.62
20070715	62.55
20070716	41.97
20070717	57.77
20070718	48.65
20070719	44.41
20070720	56.00
20070721	59.52
20070722	64.78
20070723	67.41
20070724	88.20
20070725	71.22
20070726	57.79
20070727	74.65
20070728	37.56
20070729	63.09
20070730	74.20
20070731	61.41
20070801	69.31
20070802	74.15
20070803	52.37
20070804	63.94
20070805	65.50
20070806	64.72
20070807	42.83
20070808	20.22
20070809	54.42
20070810	64.29
20070811	70.23
20070812	77.90
20070813	83.79
20070814	92.87
20070815	108.00
20070816	94.46
20070817	30.34
20070818	51.84
20070819	80.00
20070820	133.90
20070821	99.99
20070822	70.94
20070823	78.61
20070824	86.25
20070825	40.08
20070826	40.73
20070827	89.45
20070828	66.03
20070829	83.36
20070830	75.82
20070831	69.91
20070901	72.11
20070902	51.27
20070903	56.74
20070904	100.08
20070905	49.45
20070906	25.25
20070907	13.07
20070908	7.85
20070909	8.57
20070910	13.08
20070911	14.56
20070912	16.12
20070913	16.80
20070914	62.34
20070915	52.09
20070916	11.25
20070917	13.34
20070918	13.19
20070919	125.57
20070920	58.79
20070921	44.12
20070922	22.68
20070923	11.47
20070924	28.55
20070925	12.04
20070926	13.79
20070927	39.58
20070928	102.49
20070929	18.18
20070930	16.70
20071001	25.63
20071002	30.67
20071003	23.82
20071004	34.32
20071005	22.67
20071006	13.46
20071007	84.98
20071008	116.54
20071009	46.50
20071010	16.42
20071011	13.56
20071012	37.05
20071013	8.09
20071014	13.21
20071015	21.35
20071016	25.79
20071017	23.21
20071018	17.18
20071019	21.56
20071020	9.93
20071021	7.21
20071022	35.96
20071023	10.21
20071024	13.34
20071025	29.66
20071026	23.81
20071027	9.59
20071028	55.70
20071029	9.45
20071030	13.18
20071031	16.11
20071101	15.80
20071102	17.76
20071103	11.55
20071104	12.29
20071105	22.17
20071106	38.00
20071107	10.21
20071108	40.73
20071109	15.93
20071110	11.30
20071111	7.75
20071112	15.14
20071113	22.43
20071114	18.43
20071115	17.27
20071116	105.46
20071117	40.36
20071118	12.78
20071119	24.37
20071120	19.98
20071121	7.68
20071122	9.62
20071123	12.60
20071124	10.28
20071125	7.14
20071126	15.07
20071127	29.86
20071128	22.60
20071129	28.31
20071130	29.12
20071201	95.45
20071202	130.48
20071203	62.33
20071204	15.73
20071205	10.98
20071206	40.67
20071207	21.03
20071208	16.44
20071209	31.62
20071210	208.32
20071211	116.40
20071212	177.57
20071213	38.31
20071214	22.10
20071215	18.98
20071216	82.77
20071217	46.06
20071218	44.69
20071219	42.36
20071220	146.32
20071221	118.01
20071222	51.72
20071223	15.07
20071224	28.26
20071225	24.64
20071226	21.28
20071227	36.87
20071228	50.51
20071229	23.34
20071230	9.83
20071231	20.41
