# Supplementary material for: Association between Daily Hospital Outpatient Visits for Accidents and Daily Ambient Air Temperatures in an Industrial City
Source: PLoS One. 2016 Jan 27;11(1):e0145003. doi: 10.1371/journal.pone.0145003 (PMC4729523; doi:10.1371/journal.pone.0145003)
Supplement: S1 File — The daily meteorological data (temperature, relative humidity, wind direction, wind speed, rainfall), air pollution data (PM10, PM2.5, O3, CO, NO, NO2, SO2), and hospital visits for accidents (outpatient visits, emergency room visits) for each year of the 2007–2011 study period are included in the uploaded data file. There is also a README file, containing the detailed file structures for the data set, and the description for each data file. Interested readers can contact Kuo-Ying Wang at kuoying@mail.atm.ncu.edu.tw to access data as described above. Alternatively, interested readers can use following methods to obtain data (meteorology and air pollution) from Taiwan Environmental Protection Administration (EPA): 1) Click on http://taqm.epa.gov.tw/taqm/en/default.aspx; 2) Look on a list of items from the left column shown from the pop-up window. Search and click on an item called “Data Service”, which will lead to “Air Quality”. Then click on it to see “Hourly Value”. Then click on “Hourly Value” to download hourly data for all ambient air monitoring sites in Taiwan. (TAR) [file pone.0145003.s001.tar › 2007-2011_export/2007/air/no2.dat]

20070101	34.20
20070102	30.35
20070103	44.44
20070104	30.63
20070105	44.78
20070106	43.93
20070107	34.36
20070108	50.93
20070109	47.44
20070110	25.57
20070111	44.05
20070112	35.29
20070113	31.74
20070114	24.52
20070115	49.03
20070116	51.56
20070117	39.26
20070118	37.36
20070119	49.00
20070120	36.44
20070121	32.67
20070122	35.08
20070123	35.37
20070124	41.25
20070125	41.95
20070126	63.79
20070127	51.80
20070128	39.69
20070129	52.94
20070130	56.71
20070131	68.77
20070201	52.19
20070202	43.67
20070203	54.36
20070204	61.65
20070205	71.37
20070206	72.39
20070207	107.53
20070208	91.03
20070209	64.73
20070210	43.05
20070211	42.16
20070212	80.63
20070213	70.93
20070214	45.70
20070215	49.50
20070216	63.21
20070217	47.11
20070218	27.03
20070219	35.22
20070220	36.84
20070221	38.20
20070222	47.62
20070223	28.11
20070224	61.11
20070225	32.86
20070226	47.62
20070227	45.60
20070228	26.03
20070301	69.26
20070302	66.28
20070303	55.01
20070304	57.87
20070305	34.99
20070306	43.68
20070307	47.16
20070308	52.60
20070309	54.02
20070310	44.96
20070311	31.41
20070312	61.27
20070313	46.64
20070314	61.22
20070315	45.92
20070316	37.74
20070317	35.18
20070318	40.73
20070319	47.85
20070320	50.03
20070321	57.64
20070322	54.84
20070323	82.79
20070324	52.85
20070325	45.47
20070326	80.26
20070327	61.44
20070328	67.98
20070329	43.53
20070330	55.03
20070331	45.51
20070401	29.71
20070402	42.15
20070403	53.44
20070404	38.45
20070405	53.45
20070406	46.93
20070407	52.27
20070408	60.11
20070409	51.04
20070410	69.41
20070411	58.12
20070412	62.99
20070413	62.60
20070414	63.87
20070415	58.83
20070416	73.60
20070417	52.98
20070418	46.25
20070419	50.88
20070420	48.16
20070421	47.43
20070422	42.73
20070423	38.37
20070424	35.47
20070425	45.93
20070426	43.19
20070427	44.54
20070428	36.01
20070429	47.52
20070430	47.75
20070501	50.54
20070502	54.60
20070503	50.88
20070504	59.03
20070505	37.44
20070506	51.69
20070507	62.65
20070508	64.83
20070509	69.34
20070510	72.71
20070511	47.67
20070512	45.46
20070513	37.52
20070514	43.45
20070515	65.72
20070516	58.88
20070517	68.39
20070518	49.48
20070519	51.42
20070520	52.73
20070521	44.07
20070522	63.29
20070523	45.80
20070524	29.28
20070525	39.18
20070526	28.73
20070527	31.88
20070528	36.55
20070529	29.49
20070530	62.12
20070531	47.19
20070601	36.92
20070602	32.08
20070603	32.12
20070604	47.21
20070605	37.31
20070606	68.53
20070607	61.28
20070608	45.72
20070609	43.52
20070610	41.61
20070611	48.09
20070612	43.82
20070613	46.42
20070614	42.72
20070615	34.21
20070616	43.80
20070617	48.29
20070618	38.16
20070619	38.47
20070620	42.30
20070621	0.00
20070622	58.48
20070623	63.63
20070624	47.16
20070625	33.60
20070626	40.71
20070627	57.52
20070628	54.57
20070629	48.39
20070630	33.85
20070701	27.33
20070702	50.48
20070703	37.69
20070704	32.14
20070705	42.06
20070706	32.18
20070707	32.51
20070708	29.93
20070709	46.36
20070710	45.83
20070711	48.79
20070712	41.48
20070713	27.91
20070714	52.48
20070715	32.92
20070716	30.17
20070717	25.37
20070718	30.91
20070719	28.63
20070720	32.96
20070721	35.86
20070722	32.67
20070723	33.64
20070724	48.57
20070725	49.58
20070726	39.01
20070727	43.30
20070728	50.04
20070729	55.06
20070730	61.33
20070731	48.31
20070801	47.33
20070802	49.34
20070803	58.41
20070804	52.45
20070805	52.25
20070806	42.61
20070807	19.97
20070808	17.47
20070809	29.23
20070810	33.65
20070811	33.83
20070812	28.61
20070813	44.64
20070814	52.80
20070815	41.61
20070816	29.38
20070817	19.08
20070818	22.45
20070819	51.00
20070820	75.84
20070821	49.24
20070822	55.52
20070823	51.40
20070824	39.56
20070825	20.06
20070826	33.25
20070827	50.31
20070828	31.61
20070829	42.41
20070830	33.31
20070831	40.80
20070901	41.95
20070902	45.96
20070903	52.57
20070904	69.71
20070905	54.88
20070906	50.90
20070907	43.30
20070908	25.61
20070909	32.01
20070910	37.22
20070911	46.25
20070912	50.14
20070913	50.23
20070914	68.25
20070915	56.70
20070916	40.38
20070917	36.67
20070918	25.93
20070919	62.19
20070920	48.24
20070921	22.56
20070922	21.07
20070923	13.94
20070924	25.19
20070925	24.23
20070926	27.95
20070927	32.84
20070928	42.25
20070929	14.02
20070930	13.59
20071001	15.35
20071002	15.75
20071003	25.84
20071004	38.12
20071005	30.67
20071006	16.42
20071007	42.75
20071008	48.37
20071009	44.77
20071010	36.28
20071011	35.00
20071012	43.51
20071013	32.96
20071014	34.35
20071015	46.57
20071016	54.54
20071017	54.96
20071018	48.58
20071019	52.40
20071020	38.30
20071021	24.27
20071022	40.13
20071023	31.81
20071024	30.39
20071025	37.13
20071026	48.97
20071027	34.04
20071028	37.88
20071029	21.63
20071030	28.75
20071031	35.86
20071101	41.48
20071102	40.22
20071103	33.13
20071104	32.25
20071105	35.63
20071106	46.19
20071107	27.29
20071108	40.52
20071109	45.79
20071110	37.09
20071111	26.81
20071112	30.09
20071113	38.08
20071114	37.58
20071115	34.18
20071116	46.26
20071117	46.99
20071118	29.48
20071119	32.53
20071120	32.31
20071121	24.87
20071122	23.61
20071123	34.94
20071124	26.50
20071125	20.27
20071126	30.13
20071127	41.39
20071128	37.65
20071129	56.31
20071130	41.54
20071201	70.79
20071202	50.05
20071203	35.03
20071204	32.72
20071205	25.46
20071206	41.54
20071207	39.27
20071208	27.63
20071209	46.47
20071210	52.98
20071211	51.66
20071212	67.97
20071213	45.52
20071214	37.11
20071215	42.27
20071216	45.27
20071217	50.80
20071218	46.36
20071219	46.33
20071220	46.31
20071221	65.43
20071222	47.81
20071223	30.51
20071224	42.60
20071225	42.32
20071226	42.58
20071227	45.78
20071228	50.98
20071229	31.20
20071230	32.64
20071231	36.62
