# Supplementary material for: Association between Daily Hospital Outpatient Visits for Accidents and Daily Ambient Air Temperatures in an Industrial City
Source: PLoS One. 2016 Jan 27;11(1):e0145003. doi: 10.1371/journal.pone.0145003 (PMC4729523; doi:10.1371/journal.pone.0145003)
Supplement: S1 File — The daily meteorological data (temperature, relative humidity, wind direction, wind speed, rainfall), air pollution data (PM10, PM2.5, O3, CO, NO, NO2, SO2), and hospital visits for accidents (outpatient visits, emergency room visits) for each year of the 2007–2011 study period are included in the uploaded data file. There is also a README file, containing the detailed file structures for the data set, and the description for each data file. Interested readers can contact Kuo-Ying Wang at kuoying@mail.atm.ncu.edu.tw to access data as described above. Alternatively, interested readers can use following methods to obtain data (meteorology and air pollution) from Taiwan Environmental Protection Administration (EPA): 1) Click on http://taqm.epa.gov.tw/taqm/en/default.aspx; 2) Look on a list of items from the left column shown from the pop-up window. Search and click on an item called “Data Service”, which will lead to “Air Quality”. Then click on it to see “Hourly Value”. Then click on “Hourly Value” to download hourly data for all ambient air monitoring sites in Taiwan. (TAR) [file pone.0145003.s001.tar › 2007-2011_export/2007/air/o3.dat]

20070101	27.20
20070102	26.20
20070103	29.30
20070104	26.50
20070105	23.60
20070106	25.40
20070107	30.70
20070108	25.30
20070109	28.50
20070110	30.00
20070111	35.00
20070112	28.50
20070113	34.00
20070114	35.90
20070115	35.30
20070116	35.20
20070117	17.20
20070118	26.40
20070119	39.30
20070120	33.20
20070121	32.60
20070122	31.50
20070123	25.80
20070124	29.30
20070125	33.10
20070126	40.20
20070127	36.40
20070128	46.30
20070129	37.80
20070130	40.10
20070131	49.20
20070201	44.40
20070202	40.50
20070203	44.70
20070204	52.00
20070205	44.30
20070206	37.00
20070207	66.00
20070208	50.50
20070209	36.30
20070210	33.00
20070211	36.50
20070212	36.00
20070213	67.30
20070214	39.70
20070215	42.80
20070216	41.70
20070217	41.40
20070218	28.10
20070219	33.00
20070220	45.80
20070221	38.40
20070222	35.50
20070223	56.50
20070224	54.60
20070225	42.00
20070226	44.10
20070227	39.80
20070228	39.50
20070301	23.60
20070302	37.50
20070303	44.20
20070304	43.30
20070305	49.90
20070306	37.70
20070307	35.60
20070308	38.70
20070309	31.70
20070310	39.70
20070311	42.90
20070312	40.30
20070313	31.80
20070314	31.80
20070315	61.30
20070316	35.30
20070317	44.70
20070318	40.00
20070319	37.50
20070320	43.80
20070321	51.40
20070322	47.20
20070323	59.20
20070324	77.80
20070325	50.40
20070326	62.90
20070327	43.00
20070328	49.80
20070329	44.10
20070330	56.20
20070331	17.80
20070401	34.80
20070402	50.70
20070403	42.30
20070404	44.90
20070405	36.80
20070406	40.60
20070407	37.50
20070408	41.10
20070409	50.80
20070410	43.60
20070411	78.50
20070412	81.70
20070413	53.70
20070414	60.90
20070415	47.50
20070416	59.50
20070417	54.30
20070418	56.60
20070419	72.20
20070420	69.50
20070421	63.20
20070422	55.60
20070423	24.30
20070424	40.40
20070425	49.20
20070426	54.30
20070427	56.80
20070428	46.70
20070429	74.30
20070430	44.30
20070501	49.20
20070502	71.60
20070503	114.30
20070504	107.10
20070505	25.90
20070506	64.90
20070507	90.40
20070508	93.50
20070509	80.40
20070510	95.60
20070511	73.30
20070512	77.00
20070513	50.70
20070514	47.20
20070515	80.20
20070516	67.50
20070517	34.30
20070518	53.30
20070519	37.90
20070520	39.10
20070521	60.10
20070522	107.70
20070523	74.70
20070524	55.50
20070525	51.10
20070526	32.00
20070527	53.00
20070528	34.60
20070529	34.90
20070530	48.40
20070531	88.10
20070601	50.90
20070602	52.90
20070603	28.10
20070604	31.70
20070605	30.10
20070606	29.90
20070607	27.00
20070608	10.30
20070609	22.90
20070610	23.60
20070611	36.10
20070612	30.30
20070613	27.80
20070614	40.20
20070615	37.50
20070616	28.10
20070617	41.80
20070618	44.00
20070619	42.70
20070620	52.80
20070621	78.90
20070622	39.60
20070623	35.40
20070624	30.20
20070625	32.20
20070626	51.50
20070627	45.20
20070628	77.00
20070629	52.60
20070630	55.80
20070701	27.80
20070702	49.90
20070703	68.80
20070704	62.40
20070705	68.40
20070706	48.20
20070707	39.40
20070708	54.40
20070709	53.00
20070710	39.20
20070711	65.30
20070712	66.30
20070713	23.30
20070714	53.90
20070715	32.50
20070716	20.90
20070717	40.10
20070718	52.70
20070719	46.00
20070720	50.50
20070721	59.80
20070722	69.00
20070723	43.90
20070724	38.50
20070725	61.70
20070726	40.20
20070727	79.70
20070728	62.00
20070729	66.80
20070730	62.20
20070731	63.10
20070801	62.80
20070802	51.00
20070803	68.10
20070804	20.80
20070805	65.70
20070806	49.20
20070807	6.00
20070808	15.10
20070809	30.70
20070810	25.80
20070811	20.30
20070812	10.40
20070813	20.90
20070814	44.20
20070815	47.80
20070816	14.30
20070817	16.60
20070818	25.10
20070819	17.00
20070820	13.00
20070821	35.40
20070822	49.10
20070823	62.40
20070824	35.60
20070825	21.00
20070826	39.60
20070827	38.20
20070828	39.40
20070829	42.30
20070830	32.60
20070831	59.70
20070901	56.80
20070902	43.20
20070903	49.70
20070904	17.30
20070905	27.20
20070906	46.30
20070907	54.80
20070908	46.00
20070909	47.00
20070910	59.50
20070911	36.50
20070912	46.80
20070913	47.50
20070914	108.30
20070915	62.40
20070916	59.10
20070917	43.20
20070918	38.90
20070919	34.10
20070920	40.00
20070921	15.80
20070922	14.70
20070923	19.80
20070924	18.00
20070925	38.10
20070926	31.20
20070927	44.50
20070928	34.40
20070929	17.20
20070930	13.90
20071001	13.00
20071002	12.80
20071003	28.20
20071004	31.00
20071005	28.10
20071006	35.60
20071007	31.70
20071008	31.40
20071009	21.90
20071010	34.40
20071011	41.50
20071012	36.90
20071013	41.30
20071014	36.10
20071015	46.70
20071016	50.00
20071017	42.40
20071018	55.20
20071019	58.00
20071020	65.50
20071021	47.60
20071022	54.30
20071023	42.50
20071024	35.80
20071025	35.40
20071026	43.20
20071027	44.50
20071028	44.80
20071029	42.40
20071030	39.20
20071031	38.80
20071101	39.00
20071102	44.30
20071103	37.80
20071104	41.10
20071105	45.30
20071106	35.60
20071107	37.00
20071108	29.40
20071109	41.00
20071110	36.10
20071111	45.00
20071112	44.10
20071113	39.80
20071114	41.50
20071115	40.50
20071116	36.50
20071117	49.80
20071118	40.10
20071119	38.50
20071120	47.40
20071121	54.60
20071122	40.20
20071123	34.70
20071124	38.60
20071125	40.80
20071126	38.90
20071127	42.60
20071128	31.20
20071129	39.70
20071130	32.00
20071201	42.70
20071202	37.60
20071203	35.40
20071204	39.80
20071205	40.00
20071206	28.60
20071207	31.10
20071208	33.80
20071209	37.40
20071210	32.50
20071211	29.30
20071212	50.00
20071213	17.10
20071214	32.40
20071215	38.90
20071216	42.30
20071217	35.30
20071218	21.60
20071219	23.30
20071220	37.80
20071221	39.30
20071222	24.80
20071223	34.30
20071224	42.70
20071225	37.50
20071226	33.70
20071227	35.10
20071228	26.00
20071229	31.50
20071230	33.80
20071231	31.50
