# Supplementary material for: Association between Daily Hospital Outpatient Visits for Accidents and Daily Ambient Air Temperatures in an Industrial City
Source: PLoS One. 2016 Jan 27;11(1):e0145003. doi: 10.1371/journal.pone.0145003 (PMC4729523; doi:10.1371/journal.pone.0145003)
Supplement: S1 File — The daily meteorological data (temperature, relative humidity, wind direction, wind speed, rainfall), air pollution data (PM10, PM2.5, O3, CO, NO, NO2, SO2), and hospital visits for accidents (outpatient visits, emergency room visits) for each year of the 2007–2011 study period are included in the uploaded data file. There is also a README file, containing the detailed file structures for the data set, and the description for each data file. Interested readers can contact Kuo-Ying Wang at kuoying@mail.atm.ncu.edu.tw to access data as described above. Alternatively, interested readers can use following methods to obtain data (meteorology and air pollution) from Taiwan Environmental Protection Administration (EPA): 1) Click on http://taqm.epa.gov.tw/taqm/en/default.aspx; 2) Look on a list of items from the left column shown from the pop-up window. Search and click on an item called “Data Service”, which will lead to “Air Quality”. Then click on it to see “Hourly Value”. Then click on “Hourly Value” to download hourly data for all ambient air monitoring sites in Taiwan. (TAR) [file pone.0145003.s001.tar › 2007-2011_export/2007/air/pm10.dat]

20070101	79.00
20070102	43.00
20070103	45.00
20070104	72.00
20070105	92.00
20070106	114.00
20070107	137.00
20070108	118.00
20070109	95.00
20070110	77.00
20070111	66.00
20070112	61.00
20070113	52.00
20070114	0.00
20070115	93.00
20070116	131.00
20070117	88.00
20070118	85.00
20070119	87.00
20070120	85.00
20070121	66.00
20070122	52.00
20070123	61.00
20070124	111.00
20070125	78.00
20070126	115.00
20070127	143.00
20070128	210.00
20070129	157.00
20070130	88.00
20070131	150.00
20070201	211.00
20070202	122.00
20070203	94.00
20070204	125.00
20070205	155.00
20070206	158.00
20070207	233.00
20070208	174.00
20070209	151.00
20070210	153.00
20070211	168.00
20070212	179.00
20070213	185.00
20070214	167.00
20070215	109.00
20070216	159.00
20070217	260.00
20070218	88.00
20070219	78.00
20070220	83.00
20070221	65.00
20070222	89.00
20070223	87.00
20070224	126.00
20070225	75.00
20070226	63.00
20070227	73.00
20070228	46.00
20070301	139.00
20070302	112.00
20070303	135.00
20070304	123.00
20070305	93.00
20070306	70.00
20070307	54.00
20070308	50.00
20070309	60.00
20070310	100.00
20070311	82.00
20070312	115.00
20070313	63.00
20070314	128.00
20070315	157.00
20070316	74.00
20070317	73.00
20070318	49.00
20070319	54.00
20070320	72.00
20070321	101.00
20070322	88.00
20070323	145.00
20070324	146.00
20070325	169.00
20070326	227.00
20070327	149.00
20070328	107.00
20070329	113.00
20070330	115.00
20070331	103.00
20070401	88.00
20070402	257.00
20070403	174.00
20070404	56.00
20070405	98.00
20070406	64.00
20070407	84.00
20070408	95.00
20070409	130.00
20070410	126.00
20070411	140.00
20070412	117.00
20070413	134.00
20070414	146.00
20070415	167.00
20070416	157.00
20070417	181.00
20070418	71.00
20070419	113.00
20070420	116.00
20070421	132.00
20070422	101.00
20070423	62.00
20070424	109.00
20070425	104.00
20070426	96.00
20070427	125.00
20070428	82.00
20070429	83.00
20070430	101.00
20070501	100.00
20070502	128.00
20070503	163.00
20070504	145.00
20070505	150.00
20070506	105.00
20070507	138.00
20070508	138.00
20070509	152.00
20070510	175.00
20070511	113.00
20070512	146.00
20070513	175.00
20070514	161.00
20070515	157.00
20070516	143.00
20070517	220.00
20070518	143.00
20070519	106.00
20070520	115.00
20070521	75.00
20070522	102.00
20070523	97.00
20070524	90.00
20070525	119.00
20070526	93.00
20070527	82.00
20070528	79.00
20070529	72.00
20070530	115.00
20070531	111.00
20070601	104.00
20070602	75.00
20070603	83.00
20070604	54.00
20070605	89.00
20070606	108.00
20070607	73.00
20070608	84.00
20070609	74.00
20070610	80.00
20070611	64.00
20070612	87.00
20070613	100.00
20070614	86.00
20070615	100.00
20070616	100.00
20070617	83.00
20070618	92.00
20070619	80.00
20070620	96.00
20070621	134.00
20070622	319.00
20070623	168.00
20070624	89.00
20070625	78.00
20070626	103.00
20070627	93.00
20070628	124.00
20070629	95.00
20070630	79.00
20070701	63.00
20070702	67.00
20070703	91.00
20070704	79.00
20070705	98.00
20070706	100.00
20070707	77.00
20070708	88.00
20070709	107.00
20070710	85.00
20070711	86.00
20070712	104.00
20070713	76.00
20070714	118.00
20070715	71.00
20070716	66.00
20070717	82.00
20070718	88.00
20070719	86.00
20070720	82.00
20070721	94.00
20070722	88.00
20070723	98.00
20070724	125.00
20070725	134.00
20070726	94.00
20070727	153.00
20070728	101.00
20070729	124.00
20070730	100.00
20070731	114.00
20070801	104.00
20070802	90.00
20070803	109.00
20070804	72.00
20070805	81.00
20070806	85.00
20070807	67.00
20070808	51.00
20070809	72.00
20070810	71.00
20070811	79.00
20070812	69.00
20070813	93.00
20070814	67.00
20070815	75.00
20070816	73.00
20070817	60.00
20070818	58.00
20070819	84.00
20070820	99.00
20070821	96.00
20070822	92.00
20070823	72.00
20070824	101.00
20070825	71.00
20070826	81.00
20070827	106.00
20070828	108.00
20070829	101.00
20070830	64.00
20070831	87.00
20070901	87.00
20070902	98.00
20070903	139.00
20070904	134.00
20070905	102.00
20070906	107.00
20070907	90.00
20070908	60.00
20070909	88.00
20070910	77.00
20070911	93.00
20070912	117.00
20070913	144.00
20070914	180.00
20070915	144.00
20070916	128.00
20070917	95.00
20070918	63.00
20070919	98.00
20070920	142.00
20070921	64.00
20070922	67.00
20070923	57.00
20070924	65.00
20070925	73.00
20070926	75.00
20070927	66.00
20070928	90.00
20070929	60.00
20070930	70.00
20071001	52.00
20071002	73.00
20071003	72.00
20071004	83.00
20071005	63.00
20071006	69.00
20071007	0.00
20071008	150.00
20071009	71.00
20071010	70.00
20071011	79.00
20071012	72.00
20071013	75.00
20071014	94.00
20071015	100.00
20071016	102.00
20071017	108.00
20071018	106.00
20071019	109.00
20071020	156.00
20071021	94.00
20071022	92.00
20071023	164.00
20071024	56.00
20071025	69.00
20071026	109.00
20071027	82.00
20071028	97.00
20071029	80.00
20071030	90.00
20071031	71.00
20071101	96.00
20071102	93.00
20071103	86.00
20071104	78.00
20071105	53.00
20071106	64.00
20071107	70.00
20071108	59.00
20071109	99.00
20071110	124.00
20071111	129.00
20071112	88.00
20071113	70.00
20071114	79.00
20071115	96.00
20071116	100.00
20071117	102.00
20071118	95.00
20071119	49.00
20071120	86.00
20071121	127.00
20071122	66.00
20071123	58.00
20071124	76.00
20071125	54.00
20071126	45.00
20071127	65.00
20071128	116.00
20071129	146.00
20071130	93.00
20071201	135.00
20071202	186.00
20071203	183.00
20071204	113.00
20071205	77.00
20071206	77.00
20071207	144.00
20071208	123.00
20071209	92.00
20071210	162.00
20071211	172.00
20071212	270.00
20071213	180.00
20071214	130.00
20071215	99.00
20071216	93.00
20071217	123.00
20071218	116.00
20071219	77.00
20071220	86.00
20071221	149.00
20071222	146.00
20071223	62.00
20071224	57.00
20071225	63.00
20071226	79.00
20071227	82.00
20071228	103.00
20071229	104.00
20071230	215.00
20071231	136.00
