# Supplementary material for: Association between Daily Hospital Outpatient Visits for Accidents and Daily Ambient Air Temperatures in an Industrial City
Source: PLoS One. 2016 Jan 27;11(1):e0145003. doi: 10.1371/journal.pone.0145003 (PMC4729523; doi:10.1371/journal.pone.0145003)
Supplement: S1 File — The daily meteorological data (temperature, relative humidity, wind direction, wind speed, rainfall), air pollution data (PM10, PM2.5, O3, CO, NO, NO2, SO2), and hospital visits for accidents (outpatient visits, emergency room visits) for each year of the 2007–2011 study period are included in the uploaded data file. There is also a README file, containing the detailed file structures for the data set, and the description for each data file. Interested readers can contact Kuo-Ying Wang at kuoying@mail.atm.ncu.edu.tw to access data as described above. Alternatively, interested readers can use following methods to obtain data (meteorology and air pollution) from Taiwan Environmental Protection Administration (EPA): 1) Click on http://taqm.epa.gov.tw/taqm/en/default.aspx; 2) Look on a list of items from the left column shown from the pop-up window. Search and click on an item called “Data Service”, which will lead to “Air Quality”. Then click on it to see “Hourly Value”. Then click on “Hourly Value” to download hourly data for all ambient air monitoring sites in Taiwan. (TAR) [file pone.0145003.s001.tar › 2007-2011_export/2007/air/pm2.5.dat]

20070101            49.0
20070102            17.0
20070103            25.0
20070104            42.0
20070105            54.0
20070106            66.0
20070107            62.0
20070108            69.0
20070109            52.0
20070110            37.0
20070111            37.0
20070112            32.0
20070113            35.0
20070114            30.0
20070115            51.0
20070116           118.0
20070117            44.0
20070118            49.0
20070119            50.0
20070120            37.0
20070121            22.0
20070122            24.0
20070123            33.0
20070124            81.0
20070125            52.0
20070126            65.0
20070127            82.0
20070128            66.0
20070129            65.0
20070130            49.0
20070131            81.0
20070201           115.0
20070202            58.0
20070203            49.0
20070204            78.0
20070205            83.0
20070206            97.0
20070207           172.0
20070208           126.0
20070209           131.0
20070210            93.0
20070211           111.0
20070212           114.0
20070213           115.0
20070214           104.0
20070215            52.0
20070216            94.0
20070217           208.0
20070218            46.0
20070219            52.0
20070220            54.0
20070221            34.0
20070222            52.0
20070223            49.0
20070224            67.0
20070225            49.0
20070226            36.0
20070227            41.0
20070228            27.0
20070301            80.0
20070302            61.0
20070303            71.0
20070304            77.0
20070305            83.0
20070306            39.0
20070307            27.0
20070308            30.0
20070309            41.0
20070310            72.0
20070311            47.0
20070312            65.0
20070313            38.0
20070314            86.0
20070315            93.0
20070316            44.0
20070317            43.0
20070318            28.0
20070319            34.0
20070320            42.0
20070321            47.0
20070322            60.0
20070323            93.0
20070324            87.0
20070325           128.0
20070326           147.0
20070327            83.0
20070328            55.0
20070329            73.0
20070330            71.0
20070331            70.0
20070401            46.0
20070402            71.0
20070403            63.0
20070404            30.0
20070405            81.0
20070406            36.0
20070407            38.0
20070408            51.0
20070409            80.0
20070410            83.0
20070411            85.0
20070412           105.0
20070413           119.0
20070414           133.0
20070415           131.0
20070416           137.0
20070417           159.0
20070418            68.0
20070419           112.0
20070420           113.0
20070421            98.0
20070422            99.0
20070423            55.0
20070424            88.0
20070425            90.0
20070426            80.0
20070427           124.0
20070428            42.0
20070429            48.0
20070430            58.0
20070501            56.0
20070502            62.0
20070503            94.0
20070504            84.0
20070505            91.0
20070506            64.0
20070507            84.0
20070508            77.0
20070509            99.0
20070510            96.0
20070511            75.0
20070512            93.0
20070513            79.0
20070514            76.0
20070515            98.0
20070516            81.0
20070517            72.0
20070518            63.0
20070519            41.0
20070520            49.0
20070521            45.0
20070522            54.0
20070523            54.0
20070524            38.0
20070525            59.0
20070526            41.0
20070527            37.0
20070528            50.0
20070529            33.0
20070530            67.0
20070531            65.0
20070601            57.0
20070602            39.0
20070603            39.0
20070604            36.0
20070605            42.0
20070606            61.0
20070607            46.0
20070608            39.0
20070609            37.0
20070610            44.0
20070611            32.0
20070612            39.0
20070613            60.0
20070614            35.0
20070615            46.0
20070616            40.0
20070617            47.0
20070618            35.0
20070619            35.0
20070620            47.0
20070621            61.0
20070622            59.0
20070623            75.0
20070624            42.0
20070625            38.0
20070626            33.0
20070627            60.0
20070628            71.0
20070629            52.0
20070630            38.0
20070701            31.0
20070702            45.0
20070703            38.0
20070704            34.0
20070705            40.0
20070706            40.0
20070707            39.0
20070708            60.0
20070709            54.0
20070710            51.0
20070711            51.0
20070712            53.0
20070713            38.0
20070714            60.0
20070715            34.0
20070716            36.0
20070717            40.0
20070718            39.0
20070719            34.0
20070720            42.0
20070721            43.0
20070722            44.0
20070723            48.0
20070724            56.0
20070725            57.0
20070726            59.0
20070727           111.0
20070728            67.0
20070729            89.0
20070730            73.0
20070731            68.0
20070801            67.0
20070802            52.0
20070803            58.0
20070804            38.0
20070805            53.0
20070806            49.0
20070807            35.0
20070808            22.0
20070809            31.0
20070810            37.0
20070811            34.0
20070812            33.0
20070813            41.0
20070814            40.0
20070815            36.0
20070816            29.0
20070817            19.0
20070818            23.0
20070819            56.0
20070820            59.0
20070821            50.0
20070822            53.0
20070823            45.0
20070824            52.0
20070825            29.0
20070826            37.0
20070827            56.0
20070828            49.0
20070829            67.0
20070830            42.0
20070831            50.0
20070901            56.0
20070902            48.0
20070903            46.0
20070904            54.0
20070905            58.0
20070906            64.0
20070907            53.0
20070908            32.0
20070909            48.0
20070910            36.0
20070911            48.0
20070912            71.0
20070913            86.0
20070914           113.0
20070915            99.0
20070916            89.0
20070917            56.0
20070918            14.0
20070919            50.0
20070920            84.0
20070921            21.0
20070922            24.0
20070923            22.0
20070924            23.0
20070925            38.0
20070926            33.0
20070927            33.0
20070928            37.0
20070929            25.0
20070930            24.0
20071001            23.0
20071002            25.0
20071003            31.0
20071004            41.0
20071005            27.0
20071006            25.0
20071007            46.0
20071008            94.0
20071009            41.0
20071010            35.0
20071011            35.0
20071012            40.0
20071013            38.0
20071014            27.0
20071015            62.0
20071016            68.0
20071017            51.0
20071018            59.0
20071019            54.0
20071020            85.0
20071021            42.0
20071022            35.0
20071023            30.0
20071024            30.0
20071025            38.0
20071026            56.0
20071027            40.0
20071028            41.0
20071029            29.0
20071030            37.0
20071031            36.0
20071101            49.0
20071102            44.0
20071103            54.0
20071104            46.0
20071105            30.0
20071106            28.0
20071107            28.0
20071108            32.0
20071109            47.0
20071110            62.0
20071111            72.0
20071112            40.0
20071113            34.0
20071114            37.0
20071115            35.0
20071116            54.0
20071117            70.0
20071118            58.0
20071119            25.0
20071120            42.0
20071121            69.0
20071122            36.0
20071123            35.0
20071124            28.0
20071125            21.0
20071126            35.0
20071127            34.0
20071128            55.0
20071129            85.0
20071130            53.0
20071201            84.0
20071202           115.0
20071203           124.0
20071204            79.0
20071205            49.0
20071206            43.0
20071207           100.0
20071208            82.0
20071209            54.0
20071210           114.0
20071211           156.0
20071212           191.0
20071213           138.0
20071214           108.0
20071215            65.0
20071216            52.0
20071217            81.0
20071218            65.0
20071219            34.0
20071220            54.0
20071221           105.0
20071222           103.0
20071223            37.0
20071224            28.0
20071225            31.0
20071226            35.0
20071227            41.0
20071228            77.0
20071229            68.0
20071230           123.0
20071231            56.0
