# Supplementary material for: Association between Daily Hospital Outpatient Visits for Accidents and Daily Ambient Air Temperatures in an Industrial City
Source: PLoS One. 2016 Jan 27;11(1):e0145003. doi: 10.1371/journal.pone.0145003 (PMC4729523; doi:10.1371/journal.pone.0145003)
Supplement: S1 File — The daily meteorological data (temperature, relative humidity, wind direction, wind speed, rainfall), air pollution data (PM10, PM2.5, O3, CO, NO, NO2, SO2), and hospital visits for accidents (outpatient visits, emergency room visits) for each year of the 2007–2011 study period are included in the uploaded data file. There is also a README file, containing the detailed file structures for the data set, and the description for each data file. Interested readers can contact Kuo-Ying Wang at kuoying@mail.atm.ncu.edu.tw to access data as described above. Alternatively, interested readers can use following methods to obtain data (meteorology and air pollution) from Taiwan Environmental Protection Administration (EPA): 1) Click on http://taqm.epa.gov.tw/taqm/en/default.aspx; 2) Look on a list of items from the left column shown from the pop-up window. Search and click on an item called “Data Service”, which will lead to “Air Quality”. Then click on it to see “Hourly Value”. Then click on “Hourly Value” to download hourly data for all ambient air monitoring sites in Taiwan. (TAR) [file pone.0145003.s001.tar › 2007-2011_export/2007/air/rainfall.dat]

20070101             0.0
20070102             0.0
20070103            33.6
20070104             6.4
20070105             0.0
20070106             4.2
20070107             0.0
20070108             0.0
20070109             0.0
20070110             0.0
20070111             0.0
20070112             0.0
20070113             0.0
20070114             0.0
20070115             0.0
20070116             0.0
20070117            56.2
20070118             5.6
20070119             5.4
20070120             0.0
20070121            12.4
20070122             2.6
20070123             4.0
20070124             0.6
20070125             0.0
20070126             0.0
20070127             0.0
20070128             0.0
20070129             0.0
20070130             0.0
20070131             0.0
20070201             0.0
20070202             0.0
20070203             0.0
20070204             0.0
20070205             0.0
20070206             0.0
20070207             0.0
20070208             0.0
20070209             0.0
20070210             0.0
20070211             1.6
20070212             0.0
20070213             0.0
20070214             0.0
20070215             0.0
20070216             0.8
20070217             5.6
20070218             8.4
20070219             0.0
20070220            24.4
20070221             5.0
20070222             3.4
20070223             0.0
20070224             9.4
20070225            34.4
20070226             0.0
20070227             0.0
20070228             0.0
20070301             0.0
20070302             0.4
20070303             0.0
20070304            70.0
20070305            59.2
20070306            20.8
20070307            25.2
20070308            23.0
20070309            18.6
20070310             0.2
20070311            10.8
20070312             0.2
20070313             2.2
20070314             0.0
20070315             0.0
20070316             0.0
20070317             0.8
20070318             1.2
20070319             4.6
20070320             4.4
20070321             0.0
20070322             0.0
20070323             0.0
20070324            34.4
20070325             7.6
20070326             0.0
20070327            21.2
20070328             0.0
20070329             0.0
20070330             0.0
20070331             0.0
20070401             1.6
20070402            26.2
20070403             9.8
20070404             3.8
20070405             0.6
20070406            15.2
20070407             4.2
20070408             6.2
20070409             2.2
20070410            55.8
20070411             0.2
20070412             0.0
20070413             0.0
20070414             0.0
20070415             4.8
20070416             0.0
20070417             1.8
20070418            58.6
20070419             0.0
20070420             0.0
20070421             0.0
20070422             0.0
20070423            24.8
20070424             6.6
20070425             1.6
20070426             0.0
20070427             0.2
20070428             0.0
20070429             0.0
20070430             2.2
20070501             3.0
20070502             0.0
20070503             0.0
20070504             0.0
20070505            41.6
20070506             0.8
20070507             0.0
20070508             0.0
20070509             0.0
20070510             0.0
20070511             0.0
20070512             0.0
20070513             0.0
20070514             0.0
20070515             0.0
20070516             0.0
20070517             6.2
20070518            13.6
20070519             7.8
20070520            15.4
20070521             0.6
20070522             0.2
20070523             0.0
20070524             0.0
20070525             0.0
20070526             0.2
20070527             0.0
20070528             0.0
20070529             0.0
20070530             2.0
20070531             0.0
20070601             0.0
20070602             0.0
20070603            64.4
20070604            13.6
20070605            17.4
20070606            61.0
20070607            95.4
20070608           151.6
20070609            40.4
20070610            36.2
20070611             0.0
20070612             0.2
20070613             0.0
20070614             0.0
20070615             0.2
20070616             7.4
20070617             0.0
20070618             0.0
20070619             0.0
20070620             0.0
20070621             0.0
20070622             0.0
20070623             0.6
20070624             0.0
20070625             0.2
20070626            13.8
20070627            57.4
20070628            59.4
20070629             9.0
20070630             0.0
20070701             0.0
20070702             0.0
20070703             0.0
20070704             0.0
20070705             0.0
20070706             0.0
20070707             0.0
20070708             0.0
20070709             0.0
20070710             0.0
20070711             1.6
20070712             0.0
20070713             1.4
20070714             0.0
20070715             0.0
20070716             0.0
20070717             0.0
20070718             0.0
20070719             0.0
20070720             0.0
20070721             0.0
20070722             0.0
20070723             0.0
20070724             0.0
20070725             0.0
20070726             0.0
20070727             0.0
20070728             0.0
20070729             0.6
20070730             8.6
20070731             0.0
20070801             0.0
20070802             0.0
20070803            60.8
20070804            14.0
20070805             0.0
20070806             0.0
20070807             8.8
20070808             3.2
20070809             0.0
20070810             3.0
20070811             3.4
20070812            16.8
20070813             2.6
20070814           134.2
20070815             3.8
20070816             0.8
20070817             4.2
20070818            10.0
20070819             7.2
20070820             1.8
20070821             0.0
20070822             0.0
20070823            13.2
20070824             0.0
20070825             0.0
20070826             7.4
20070827             0.0
20070828             0.0
20070829             0.0
20070830             0.0
20070831             0.0
20070901             0.0
20070902             0.0
20070903             0.4
20070904            43.4
20070905            40.4
20070906             2.8
20070907             0.0
20070908             0.0
20070909             0.0
20070910             0.0
20070911             0.0
20070912             0.2
20070913             0.0
20070914             0.0
20070915             0.0
20070916             0.0
20070917            16.4
20070918           109.6
20070919             4.8
20070920             0.0
20070921             4.4
20070922            14.2
20070923             0.4
20070924             1.0
20070925             0.0
20070926             0.0
20070927             0.0
20070928             0.0
20070929             0.0
20070930             0.0
20071001             0.0
20071002             0.0
20071003             0.0
20071004             7.8
20071005            28.8
20071006            90.4
20071007            24.2
20071008             0.0
20071009             1.8
20071010             0.0
20071011             0.0
20071012             0.2
20071013             0.0
20071014             0.0
20071015             0.0
20071016             0.0
20071017             0.0
20071018             0.0
20071019             0.0
20071020             0.0
20071021             0.0
20071022             0.0
20071023             0.0
20071024             0.0
20071025             0.0
20071026             0.2
20071027             0.0
20071028             0.0
20071029             0.0
20071030             0.0
20071031             0.0
20071101            22.0
20071102             3.8
20071103             0.2
20071104             0.0
20071105            10.4
20071106            28.0
20071107             0.6
20071108             1.8
20071109             0.6
20071110             0.0
20071111             0.0
20071112             0.0
20071113             0.0
20071114             0.0
20071115             0.0
20071116             0.2
20071117             0.0
20071118             4.2
20071119             0.0
20071120             0.4
20071121             0.0
20071122             0.0
20071123             0.0
20071124             0.2
20071125             0.0
20071126            40.0
20071127            68.6
20071128            17.2
20071129             0.0
20071130             0.0
20071201             0.0
20071202             0.0
20071203             0.0
20071204             0.0
20071205             0.0
20071206             0.0
20071207             0.0
20071208             0.0
20071209             0.0
20071210             0.0
20071211             0.0
20071212             0.0
20071213             0.0
20071214             0.0
20071215             0.0
20071216             0.0
20071217             0.0
20071218             0.0
20071219             2.2
20071220             0.0
20071221             0.0
20071222             0.0
20071223             0.6
20071224            23.4
20071225             0.2
20071226             0.0
20071227             0.0
20071228             0.0
20071229             0.0
20071230             0.0
20071231             0.0
