# Supplementary material for: Association between Daily Hospital Outpatient Visits for Accidents and Daily Ambient Air Temperatures in an Industrial City
Source: PLoS One. 2016 Jan 27;11(1):e0145003. doi: 10.1371/journal.pone.0145003 (PMC4729523; doi:10.1371/journal.pone.0145003)
Supplement: S1 File — The daily meteorological data (temperature, relative humidity, wind direction, wind speed, rainfall), air pollution data (PM10, PM2.5, O3, CO, NO, NO2, SO2), and hospital visits for accidents (outpatient visits, emergency room visits) for each year of the 2007–2011 study period are included in the uploaded data file. There is also a README file, containing the detailed file structures for the data set, and the description for each data file. Interested readers can contact Kuo-Ying Wang at kuoying@mail.atm.ncu.edu.tw to access data as described above. Alternatively, interested readers can use following methods to obtain data (meteorology and air pollution) from Taiwan Environmental Protection Administration (EPA): 1) Click on http://taqm.epa.gov.tw/taqm/en/default.aspx; 2) Look on a list of items from the left column shown from the pop-up window. Search and click on an item called “Data Service”, which will lead to “Air Quality”. Then click on it to see “Hourly Value”. Then click on “Hourly Value” to download hourly data for all ambient air monitoring sites in Taiwan. (TAR) [file pone.0145003.s001.tar › 2007-2011_export/2007/air/so2.dat]

20070101	7.70
20070102	8.80
20070103	7.70
20070104	8.70
20070105	12.20
20070106	13.00
20070107	12.30
20070108	17.50
20070109	15.00
20070110	8.40
20070111	7.90
20070112	7.10
20070113	8.20
20070114	6.00
20070115	19.30
20070116	11.50
20070117	9.80
20070118	12.60
20070119	13.60
20070120	9.40
20070121	3.50
20070122	8.90
20070123	9.30
20070124	13.00
20070125	12.20
20070126	19.90
20070127	15.40
20070128	13.90
20070129	24.20
20070130	14.70
20070131	13.50
20070201	21.80
20070202	16.00
20070203	18.00
20070204	13.10
20070205	18.50
20070206	21.80
20070207	24.50
20070208	14.40
20070209	15.30
20070210	13.30
20070211	15.50
20070212	21.60
20070213	18.80
20070214	14.30
20070215	15.40
20070216	14.00
20070217	14.20
20070218	3.10
20070219	4.30
20070220	4.90
20070221	5.80
20070222	8.10
20070223	9.20
20070224	12.70
20070225	5.40
20070226	9.20
20070227	10.70
20070228	6.60
20070301	15.00
20070302	15.20
20070303	15.10
20070304	15.40
20070305	7.60
20070306	7.10
20070307	7.20
20070308	9.00
20070309	11.00
20070310	9.90
20070311	8.70
20070312	16.90
20070313	8.00
20070314	16.80
20070315	13.80
20070316	7.20
20070317	4.60
20070318	5.20
20070319	12.00
20070320	11.00
20070321	17.40
20070322	14.40
20070323	14.20
20070324	10.70
20070325	71.70
20070326	17.40
20070327	11.60
20070328	17.10
20070329	20.30
20070330	15.90
20070331	13.70
20070401	11.50
20070402	6.10
20070403	12.90
20070404	7.20
20070405	11.10
20070406	8.90
20070407	10.70
20070408	10.10
20070409	13.90
20070410	11.10
20070411	17.40
20070412	21.60
20070413	18.60
20070414	18.70
20070415	11.50
20070416	22.70
20070417	72.30
20070418	9.50
20070419	12.60
20070420	23.20
20070421	17.70
20070422	12.30
20070423	16.60
20070424	14.30
20070425	11.60
20070426	16.90
20070427	13.10
20070428	7.00
20070429	10.50
20070430	9.80
20070501	16.30
20070502	22.30
20070503	18.50
20070504	14.40
20070505	17.40
20070506	23.00
20070507	19.50
20070508	19.10
20070509	20.70
20070510	33.40
20070511	26.70
20070512	10.20
20070513	14.50
20070514	22.40
20070515	20.30
20070516	21.30
20070517	20.60
20070518	9.00
20070519	12.80
20070520	11.50
20070521	13.00
20070522	12.60
20070523	17.30
20070524	14.90
20070525	11.40
20070526	12.10
20070527	12.20
20070528	11.40
20070529	9.30
20070530	16.20
20070531	15.00
20070601	19.00
20070602	12.50
20070603	10.50
20070604	7.30
20070605	15.50
20070606	23.10
20070607	11.60
20070608	11.10
20070609	20.40
20070610	26.70
20070611	15.30
20070612	17.00
20070613	14.50
20070614	16.90
20070615	12.40
20070616	19.80
20070617	14.90
20070618	10.30
20070619	15.10
20070620	13.30
20070621	12.30
20070622	12.00
20070623	13.70
20070624	11.20
20070625	14.20
20070626	9.30
20070627	17.90
20070628	12.20
20070629	16.10
20070630	10.80
20070701	7.50
20070702	18.60
20070703	13.70
20070704	15.40
20070705	13.50
20070706	16.50
20070707	21.00
20070708	16.90
20070709	16.80
20070710	19.20
20070711	15.40
20070712	11.60
20070713	18.30
20070714	16.30
20070715	10.50
20070716	12.10
20070717	9.30
20070718	12.40
20070719	11.30
20070720	14.60
20070721	14.60
20070722	17.80
20070723	16.30
20070724	18.60
20070725	14.90
20070726	13.20
20070727	10.20
20070728	10.90
20070729	9.70
20070730	14.80
20070731	12.00
20070801	11.70
20070802	15.50
20070803	13.90
20070804	10.90
20070805	10.60
20070806	9.40
20070807	11.10
20070808	8.10
20070809	10.60
20070810	9.60
20070811	15.00
20070812	11.90
20070813	14.10
20070814	10.70
20070815	13.10
20070816	10.80
20070817	5.40
20070818	5.90
20070819	14.10
20070820	15.40
20070821	14.70
20070822	18.40
20070823	15.60
20070824	13.10
20070825	9.90
20070826	8.40
20070827	17.90
20070828	13.60
20070829	10.60
20070830	12.60
20070831	11.80
20070901	12.80
20070902	9.90
20070903	11.00
20070904	9.80
20070905	8.40
20070906	13.70
20070907	8.80
20070908	5.50
20070909	6.50
20070910	8.70
20070911	11.00
20070912	14.40
20070913	14.30
20070914	17.30
20070915	17.40
20070916	13.60
20070917	9.40
20070918	4.70
20070919	24.70
20070920	19.50
20070921	7.60
20070922	5.60
20070923	3.50
20070924	5.10
20070925	5.20
20070926	7.00
20070927	8.10
20070928	13.10
20070929	5.20
20070930	5.00
20071001	5.50
20071002	9.40
20071003	7.60
20071004	10.00
20071005	9.70
20071006	2.60
20071007	9.60
20071008	14.60
20071009	10.50
20071010	14.20
20071011	11.40
20071012	20.90
20071013	6.20
20071014	13.30
20071015	18.60
20071016	11.30
20071017	13.80
20071018	9.20
20071019	11.50
20071020	12.70
20071021	5.10
20071022	6.50
20071023	6.30
20071024	5.20
20071025	15.30
20071026	15.10
20071027	12.20
20071028	6.20
20071029	6.40
20071030	6.80
20071031	13.20
20071101	10.00
20071102	11.50
20071103	6.50
20071104	9.00
20071105	9.50
20071106	10.70
20071107	9.00
20071108	14.40
20071109	9.80
20071110	10.40
20071111	7.90
20071112	6.90
20071113	8.00
20071114	8.80
20071115	7.20
20071116	9.70
20071117	10.00
20071118	11.20
20071119	7.40
20071120	14.40
20071121	10.30
20071122	5.20
20071123	7.10
20071124	5.70
20071125	3.20
20071126	6.60
20071127	5.50
20071128	8.90
20071129	18.90
20071130	19.00
20071201	12.40
20071202	9.40
20071203	14.30
20071204	12.60
20071205	6.10
20071206	12.80
20071207	10.80
20071208	8.90
20071209	6.80
20071210	11.20
20071211	22.20
20071212	19.40
20071213	15.40
20071214	16.60
20071215	10.30
20071216	8.00
20071217	13.10
20071218	12.90
20071219	8.10
20071220	16.20
20071221	23.70
20071222	18.70
20071223	6.30
20071224	5.60
20071225	8.00
20071226	7.50
20071227	10.00
20071228	16.40
20071229	21.50
20071230	21.60
20071231	15.70
