# Supplementary material for: Association between Daily Hospital Outpatient Visits for Accidents and Daily Ambient Air Temperatures in an Industrial City
Source: PLoS One. 2016 Jan 27;11(1):e0145003. doi: 10.1371/journal.pone.0145003 (PMC4729523; doi:10.1371/journal.pone.0145003)
Supplement: S1 File — The daily meteorological data (temperature, relative humidity, wind direction, wind speed, rainfall), air pollution data (PM10, PM2.5, O3, CO, NO, NO2, SO2), and hospital visits for accidents (outpatient visits, emergency room visits) for each year of the 2007–2011 study period are included in the uploaded data file. There is also a README file, containing the detailed file structures for the data set, and the description for each data file. Interested readers can contact Kuo-Ying Wang at kuoying@mail.atm.ncu.edu.tw to access data as described above. Alternatively, interested readers can use following methods to obtain data (meteorology and air pollution) from Taiwan Environmental Protection Administration (EPA): 1) Click on http://taqm.epa.gov.tw/taqm/en/default.aspx; 2) Look on a list of items from the left column shown from the pop-up window. Search and click on an item called “Data Service”, which will lead to “Air Quality”. Then click on it to see “Hourly Value”. Then click on “Hourly Value” to download hourly data for all ambient air monitoring sites in Taiwan. (TAR) [file pone.0145003.s001.tar › 2007-2011_export/2007/air/temp.dat]

20070101           21.45
20070102           22.36
20070103           19.93
20070104           17.18
20070105           16.33
20070106           15.47
20070107           12.80
20070108           12.67
20070109           17.45
20070110           18.17
20070111           23.00
20070112           18.36
20070113           16.71
20070114           19.07
20070115           24.25
20070116           22.19
20070117           18.93
20070118           17.78
20070119           17.55
20070120           25.13
20070121           19.62
20070122           18.53
20070123           18.91
20070124           13.72
20070125           20.06
20070126           21.03
20070127           15.12
20070128           14.84
20070129           16.22
20070130           18.00
20070131           20.39
20070201           15.50
20070202           13.98
20070203           19.09
20070204           21.18
20070205           21.15
20070206           19.48
20070207           23.31
20070208           24.14
20070209           24.63
20070210           17.29
20070211           17.89
20070212           21.56
20070213           24.66
20070214           24.86
20070215           19.64
20070216           24.01
20070217           25.64
20070218           20.94
20070219           16.83
20070220           18.75
20070221           18.34
20070222           19.87
20070223           21.15
20070224           24.24
20070225           17.75
20070226           18.07
20070227           21.41
20070228           22.31
20070301           22.43
20070302           23.74
20070303           24.43
20070304           24.93
20070305           20.19
20070306           12.65
20070307           12.71
20070308           15.79
20070309           16.49
20070310           21.07
20070311           16.10
20070312           18.34
20070313           19.41
20070314           22.36
20070315           27.05
20070316           20.22
20070317           17.86
20070318           17.32
20070319           16.58
20070320           15.41
20070321           23.15
20070322           24.84
20070323           25.56
20070324           27.15
20070325           21.50
20070326           24.43
20070327           26.81
20070328           24.65
20070329           27.91
20070330           29.20
20070331           26.98
20070401           27.88
20070402           21.78
20070403           14.24
20070404           15.96
20070405           18.94
20070406           17.60
20070407           17.04
20070408           17.52
20070409           18.54
20070410           17.84
20070411           21.77
20070412           25.50
20070413           25.95
20070414           24.45
20070415           25.50
20070416           26.42
20070417           26.13
20070418           20.67
20070419           25.38
20070420           26.44
20070421           27.14
20070422           29.40
20070423           28.03
20070424           24.87
20070425           19.94
20070426           22.39
20070427           25.31
20070428           23.83
20070429           30.17
20070430           28.76
20070501           25.70
20070502           29.67
20070503           29.33
20070504           29.89
20070505           24.27
20070506           27.51
20070507           28.28
20070508           30.79
20070509           29.27
20070510           30.95
20070511           31.44
20070512           29.97
20070513           25.87
20070514           26.00
20070515           28.27
20070516           31.03
20070517           26.38
20070518           27.47
20070519           23.23
20070520           22.66
20070521           28.03
20070522           29.89
20070523           31.34
20070524           32.51
20070525           34.10
20070526           29.63
20070527           31.86
20070528           32.44
20070529           31.17
20070530           28.76
20070531           30.22
20070601           31.47
20070602           31.75
20070603           30.24
20070604           28.36
20070605           30.02
20070606           26.68
20070607           26.85
20070608           25.68
20070609           26.63
20070610           26.79
20070611           30.67
20070612           28.06
20070613           30.59
20070614           32.34
20070615           30.39
20070616           27.30
20070617           29.69
20070618           30.83
20070619           30.42
20070620           31.30
20070621           32.84
20070622           32.86
20070623           32.39
20070624           32.76
20070625           32.39
20070626           31.14
20070627           30.36
20070628           30.93
20070629           30.88
20070630           32.02
20070701           31.05
20070702           32.47
20070703           33.25
20070704           32.35
20070705           32.91
20070706           31.73
20070707           32.53
20070708           32.79
20070709           32.21
20070710           32.91
20070711           33.96
20070712           32.12
20070713           32.59
20070714           32.91
20070715           32.17
20070716           33.50
20070717           33.25
20070718           33.47
20070719           33.39
20070720           34.05
20070721           34.13
20070722           35.05
20070723           32.62
20070724           32.42
20070725           32.69
20070726           32.17
20070727           33.33
20070728           32.35
20070729           32.18
20070730           32.08
20070731           31.45
20070801           33.51
20070802           33.56
20070803           32.36
20070804           31.78
20070805           32.99
20070806           31.95
20070807           28.23
20070808           31.38
20070809           31.44
20070810           28.77
20070811           31.84
20070812           27.29
20070813           29.87
20070814           31.28
20070815           30.43
20070816           33.33
20070817           32.04
20070818           28.40
20070819           27.95
20070820           27.99
20070821           32.01
20070822           31.99
20070823           31.41
20070824           29.69
20070825           31.94
20070826           31.21
20070827           32.84
20070828           31.85
20070829           32.26
20070830           32.30
20070831           31.84
20070901           31.47
20070902           31.45
20070903           31.80
20070904           30.36
20070905           25.98
20070906           27.35
20070907           29.47
20070908           29.93
20070909           29.89
20070910           30.37
20070911           27.88
20070912           29.14
20070913           28.26
20070914           30.78
20070915           28.82
20070916           29.31
20070917           26.16
20070918           25.71
20070919           28.59
20070920           31.45
20070921           28.82
20070922           27.57
20070923           32.31
20070924           31.60
20070925           31.87
20070926           30.75
20070927           32.03
20070928           32.90
20070929           32.01
20070930           31.12
20071001           32.05
20071002           32.44
20071003           30.88
20071004           28.04
20071005           27.37
20071006           25.16
20071007           26.39
20071008           28.59
20071009           23.13
20071010           25.30
20071011           27.05
20071012           25.80
20071013           25.19
20071014           22.65
20071015           23.71
20071016           21.66
20071017           22.22
20071018           22.11
20071019           23.72
20071020           23.64
20071021           25.42
20071022           26.16
20071023           27.83
20071024           27.65
20071025           27.58
20071026           24.59
20071027           25.31
20071028           28.83
20071029           26.36
20071030           24.57
20071031           26.49
20071101           23.19
20071102           19.11
20071103           21.45
20071104           20.18
20071105           20.55
20071106           20.32
20071107           23.45
20071108           21.16
20071109           20.53
20071110           20.25
20071111           22.10
20071112           22.41
20071113           24.63
20071114           25.26
20071115           25.79
20071116           26.98
20071117           25.66
20071118           21.79
20071119           20.98
20071120           20.09
20071121           20.47
20071122           22.55
20071123           23.05
20071124           22.76
20071125           24.54
20071126           22.08
20071127           16.37
20071128           16.03
20071129           17.71
20071130           21.36
20071201           23.89
20071202           25.31
20071203           18.03
20071204           20.50
20071205           19.77
20071206           20.22
20071207           19.92
20071208           20.80
20071209           24.48
20071210           25.48
20071211           22.79
20071212           27.52
20071213           20.02
20071214           19.55
20071215           21.10
20071216           24.27
20071217           25.18
20071218           19.77
20071219           18.72
20071220           25.93
20071221           24.16
20071222           22.60
20071223           22.19
20071224           17.79
20071225           21.16
20071226           19.93
20071227           21.68
20071228           20.24
20071229           17.92
20071230           14.17
20071231           11.74
