# Supplementary material for: Association between Daily Hospital Outpatient Visits for Accidents and Daily Ambient Air Temperatures in an Industrial City
Source: PLoS One. 2016 Jan 27;11(1):e0145003. doi: 10.1371/journal.pone.0145003 (PMC4729523; doi:10.1371/journal.pone.0145003)
Supplement: S1 File — The daily meteorological data (temperature, relative humidity, wind direction, wind speed, rainfall), air pollution data (PM10, PM2.5, O3, CO, NO, NO2, SO2), and hospital visits for accidents (outpatient visits, emergency room visits) for each year of the 2007–2011 study period are included in the uploaded data file. There is also a README file, containing the detailed file structures for the data set, and the description for each data file. Interested readers can contact Kuo-Ying Wang at kuoying@mail.atm.ncu.edu.tw to access data as described above. Alternatively, interested readers can use following methods to obtain data (meteorology and air pollution) from Taiwan Environmental Protection Administration (EPA): 1) Click on http://taqm.epa.gov.tw/taqm/en/default.aspx; 2) Look on a list of items from the left column shown from the pop-up window. Search and click on an item called “Data Service”, which will lead to “Air Quality”. Then click on it to see “Hourly Value”. Then click on “Hourly Value” to download hourly data for all ambient air monitoring sites in Taiwan. (TAR) [file pone.0145003.s001.tar › 2007-2011_export/2007/air/wd.dat]

20070101            17.0
20070102             2.0
20070103             2.0
20070104             2.0
20070105             2.0
20070106             2.0
20070107             2.0
20070108             2.0
20070109             2.0
20070110             2.0
20070111             2.0
20070112             2.0
20070113             2.0
20070114             2.0
20070115             2.0
20070116            17.0
20070117             2.0
20070118             2.0
20070119             2.0
20070120             1.0
20070121             2.0
20070122             2.0
20070123             1.0
20070124             3.0
20070125             2.0
20070126             2.0
20070127             2.0
20070128             2.0
20070129             2.0
20070130             2.0
20070131             2.0
20070201             9.0
20070202             2.0
20070203             3.0
20070204            17.0
20070205             9.0
20070206             9.0
20070207             8.0
20070208             8.0
20070209            17.0
20070210             2.0
20070211             2.0
20070212             2.0
20070213             9.0
20070214             3.0
20070215             3.0
20070216             9.0
20070217             9.0
20070218             2.0
20070219             2.0
20070220             2.0
20070221             2.0
20070222            17.0
20070223             2.0
20070224             3.0
20070225             2.0
20070226             2.0
20070227             2.0
20070228             2.0
20070301             9.0
20070302            17.0
20070303            16.0
20070304             9.0
20070305             3.0
20070306             3.0
20070307             2.0
20070308             3.0
20070309             2.0
20070310             2.0
20070311             2.0
20070312             4.0
20070313             4.0
20070314             2.0
20070315             2.0
20070316             2.0
20070317             2.0
20070318             2.0
20070319             2.0
20070320             2.0
20070321             2.0
20070322             5.0
20070323             6.0
20070324             6.0
20070325             5.0
20070326             6.0
20070327             5.0
20070328             6.0
20070329             6.0
20070330             6.0
20070331             5.0
20070401             5.0
20070402             4.0
20070403             4.0
20070404             4.0
20070405             5.0
20070406             4.0
20070407             4.0
20070408             4.0
20070409             4.0
20070410             5.0
20070411             4.0
20070412             4.0
20070413             5.0
20070414             5.0
20070415             4.0
20070416             5.0
20070417             4.0
20070418             4.0
20070419             4.0
20070420             5.0
20070421             9.0
20070422             9.0
20070423             9.0
20070424            16.0
20070425             3.0
20070426             4.0
20070427             2.0
20070428             3.0
20070429            10.0
20070430             9.0
20070501             9.0
20070502            12.0
20070503             9.0
20070504             9.0
20070505             6.0
20070506             4.0
20070507            14.0
20070508             9.0
20070509             9.0
20070510             3.0
20070511            10.0
20070512             9.0
20070513             3.0
20070514            15.0
20070515            10.0
20070516             9.0
20070517            10.0
20070518             9.0
20070519             3.0
20070520            14.0
20070521            15.0
20070522            10.0
20070523            10.0
20070524             9.0
20070525             9.0
20070526             8.0
20070527             9.0
20070528             9.0
20070529             9.0
20070530            14.0
20070531             9.0
20070601             9.0
20070602             9.0
20070603             9.0
20070604             9.0
20070605             9.0
20070606             8.0
20070607             9.0
20070608            16.0
20070609            16.0
20070610            16.0
20070611             9.0
20070612             9.0
20070613             9.0
20070614             9.0
20070615             9.0
20070616            16.0
20070617            16.0
20070618            14.0
20070619            15.0
20070620             9.0
20070621            10.0
20070622             9.0
20070623             9.0
20070624             9.0
20070625             9.0
20070626             9.0
20070627             9.0
20070628             9.0
20070629             9.0
20070630             9.0
20070701             9.0
20070702             9.0
20070703             9.0
20070704             9.0
20070705            10.0
20070706             9.0
20070707             9.0
20070708             9.0
20070709             9.0
20070710             9.0
20070711             9.0
20070712             9.0
20070713             9.0
20070714             9.0
20070715             9.0
20070716             9.0
20070717             9.0
20070718             8.0
20070719             9.0
20070720             9.0
20070721             9.0
20070722             9.0
20070723             9.0
20070724             9.0
20070725             9.0
20070726            10.0
20070727            10.0
20070728             9.0
20070729             9.0
20070730             9.0
20070731             9.0
20070801             9.0
20070802             9.0
20070803             9.0
20070804             9.0
20070805             9.0
20070806             9.0
20070807            12.0
20070808            10.0
20070809             9.0
20070810             8.0
20070811             9.0
20070812             9.0
20070813             9.0
20070814             9.0
20070815             9.0
20070816            10.0
20070817            10.0
20070818             9.0
20070819            14.0
20070820             9.0
20070821             9.0
20070822             9.0
20070823            10.0
20070824            15.0
20070825            15.0
20070826            16.0
20070827             9.0
20070828             9.0
20070829             9.0
20070830             9.0
20070831             9.0
20070901             9.0
20070902             9.0
20070903             9.0
20070904             9.0
20070905            17.0
20070906            15.0
20070907            14.0
20070908            13.0
20070909            12.0
20070910             5.0
20070911             2.0
20070912            17.0
20070913            16.0
20070914            16.0
20070915            15.0
20070916            13.0
20070917            13.0
20070918             9.0
20070919             9.0
20070920            10.0
20070921             3.0
20070922             5.0
20070923            10.0
20070924            11.0
20070925            14.0
20070926             2.0
20070927            14.0
20070928            12.0
20070929             6.0
20070930             7.0
20071001            12.0
20071002            11.0
20071003             9.0
20071004             3.0
20071005             4.0
20071006            10.0
20071007             9.0
20071008             9.0
20071009             2.0
20071010             2.0
20071011             3.0
20071012             3.0
20071013             4.0
20071014             3.0
20071015             3.0
20071016             2.0
20071017             4.0
20071018             2.0
20071019             4.0
20071020             4.0
20071021            11.0
20071022            14.0
20071023             3.0
20071024            11.0
20071025             3.0
20071026             4.0
20071027             2.0
20071028            14.0
20071029             5.0
20071030             5.0
20071031             3.0
20071101             3.0
20071102             4.0
20071103             2.0
20071104             4.0
20071105             3.0
20071106             3.0
20071107             5.0
20071108             4.0
20071109             3.0
20071110             2.0
20071111             3.0
20071112             4.0
20071113            14.0
20071114             3.0
20071115             4.0
20071116             4.0
20071117            15.0
20071118             3.0
20071119             4.0
20071120             4.0
20071121             4.0
20071122             4.0
20071123             4.0
20071124             4.0
20071125             4.0
20071126             4.0
20071127             4.0
20071128             3.0
20071129             3.0
20071130             3.0
20071201             9.0
20071202             9.0
20071203             3.0
20071204             3.0
20071205             5.0
20071206            17.0
20071207             3.0
20071208             4.0
20071209            13.0
20071210             9.0
20071211            10.0
20071212             9.0
20071213             3.0
20071214             3.0
20071215             3.0
20071216             3.0
20071217             9.0
20071218             3.0
20071219             2.0
20071220             2.0
20071221             9.0
20071222            16.0
20071223             4.0
20071224             3.0
20071225             3.0
20071226             3.0
20071227             3.0
20071228             3.0
20071229             3.0
20071230             4.0
20071231             3.0
