# Supplementary material for: Association between Daily Hospital Outpatient Visits for Accidents and Daily Ambient Air Temperatures in an Industrial City
Source: PLoS One. 2016 Jan 27;11(1):e0145003. doi: 10.1371/journal.pone.0145003 (PMC4729523; doi:10.1371/journal.pone.0145003)
Supplement: S1 File — The daily meteorological data (temperature, relative humidity, wind direction, wind speed, rainfall), air pollution data (PM10, PM2.5, O3, CO, NO, NO2, SO2), and hospital visits for accidents (outpatient visits, emergency room visits) for each year of the 2007–2011 study period are included in the uploaded data file. There is also a README file, containing the detailed file structures for the data set, and the description for each data file. Interested readers can contact Kuo-Ying Wang at kuoying@mail.atm.ncu.edu.tw to access data as described above. Alternatively, interested readers can use following methods to obtain data (meteorology and air pollution) from Taiwan Environmental Protection Administration (EPA): 1) Click on http://taqm.epa.gov.tw/taqm/en/default.aspx; 2) Look on a list of items from the left column shown from the pop-up window. Search and click on an item called “Data Service”, which will lead to “Air Quality”. Then click on it to see “Hourly Value”. Then click on “Hourly Value” to download hourly data for all ambient air monitoring sites in Taiwan. (TAR) [file pone.0145003.s001.tar › 2007-2011_export/2007/op/op_accidents.dat]

2007 01 01     16  0   5   3   21  3      47  31  14  8   61  39     8   7   1   0   9   7  
2007 01 02     13  6   7   3   20  9      64  36  18  11  82  47     5   11  3   1   8   12 
2007 01 03     16  6   2   1   18  7      57  31  12  6   69  37     5   6   0   0   5   6  
2007 01 04     19  8   5   5   24  13     53  46  17  13  70  59     6   8   0   0   6   8  
2007 01 05     17  8   3   3   20  11     56  47  13  6   69  53     3   7   3   3   6   10 
2007 01 06     5   2   1   1   6   3      17  8   22  10  39  18     2   4   2   3   4   7  
2007 01 07     0   0   4   6   4   6      1   0   12  8   13  8      0   0   1   2   1   2  
2007 01 08     18  9   4   0   22  9      66  47  13  9   79  56     4   2   1   2   5   4  
2007 01 09     11  4   4   1   15  5      51  34  13  6   64  40     4   5   1   2   5   7  
2007 01 10     21  8   1   2   22  10     54  40  25  8   79  48     1   4   3   3   4   7  
2007 01 11     10  4   7   2   17  6      53  33  11  10  64  43     6   5   2   2   8   7  
2007 01 12     16  6   1   1   17  7      66  43  5   3   71  46     6   5   0   1   6   6  
2007 01 13     7   1   3   1   10  2      14  14  15  10  29  24     0   1   1   0   1   1  
2007 01 14     0   0   3   3   3   6      0   1   18  18  18  6      0   0   2   2   2   0  
2007 01 15     14  8   6   6   20  15     73  54  17  17  90  57     7   4   2   2   9   5  
2007 01 16     17  9   0   0   17  11     53  35  19  19  72  41     4   15  0   0   4   16 
2007 01 17     10  8   2   2   12  9      57  26  16  16  73  37     6   3   1   1   7   4  
2007 01 18     6   6   5   5   11  10     61  40  13  13  74  52     7   6   2   2   9   6  
2007 01 19     15  10  0   0   15  14     60  31  17  17  77  37     6   2   2   2   8   4  
2007 01 20     5   2   8   8   13  6      19  7   22  22  41  20     3   5   0   0   3   8  
2007 01 21     0   0   2   2   2   3      0   0   12  12  12  15     0   0   0   0   0   1  
2007 01 22     15  11  3   3   18  14     71  49  15  15  86  59     6   5   1   1   7   9  
2007 01 23     17  6   4   4   21  7      66  34  19  19  85  41     2   8   1   1   3   10 
2007 01 24     12  9   1   1   13  10     43  35  9   9   52  40     5   6   0   0   5   7  
2007 01 25     9   5   3   3   12  6      58  38  12  12  70  45     4   13  2   2   6   14 
2007 01 26     13  6   4   4   17  6      52  43  19  19  71  53     5   4   0   0   5   7  
2007 01 27     3   3   6   6   9   3      9   9   20  20  29  19     1   3   2   2   3   6  
2007 01 28     0   0   9   9   9   4      0   0   19  19  19  10     0   0   4   4   4   1  
2007 01 29     12  8   2   2   14  10     69  49  9   9   78  59     6   9   1   1   7   10 
2007 01 30     9   4   5   5   14  5      54  45  8   8   62  55     7   13  2   2   9   14 
2007 01 31     11  2   4   4   15  4      51  36  15  15  66  46     4   4   2   2   6   4  
2007 02 01     10  4   4   2   14  6      48  37  18  7   66  44     4   5   2   2   6   7  
2007 02 02     12  7   1   4   13  11     51  37  10  8   61  45     2   1   1   3   3   4  
2007 02 03     2   2   5   7   7   9      16  8   19  11  35  19     4   2   2   5   6   7  
2007 02 04     0   0   11  5   11  5      1   0   22  10  23  10     0   0   0   3   0   3  
2007 02 05     16  9   1   2   17  11     67  45  17  6   84  51     4   10  2   2   6   12 
2007 02 06     9   6   7   2   16  8      61  32  15  10  76  42     4   8   0   2   4   10 
2007 02 07     13  3   2   2   15  5      60  37  12  13  72  50     4   4   1   2   5   6  
2007 02 08     9   8   5   4   14  12     52  54  18  10  70  64     7   9   3   1   10  10 
2007 02 09     13  4   4   4   17  8      55  50  21  8   76  58     3   3   1   0   4   3  
2007 02 10     1   2   5   1   6   3      20  9   15  3   35  12     2   0   1   1   3   1  
2007 02 11     0   0   7   6   7   6      0   0   25  15  25  15     0   0   1   3   1   3  
2007 02 12     18  6   4   2   22  8      66  46  12  15  78  61     7   7   0   3   7   10 
2007 02 13     9   5   1   1   10  6      62  37  11  10  73  47     3   4   2   2   5   6  
2007 02 14     10  7   2   1   12  8      58  29  11  10  69  39     3   4   4   0   7   4  
2007 02 15     6   6   2   0   8   6      46  36  13  8   59  44     6   2   1   1   7   3  
2007 02 16     9   5   4   4   13  9      40  40  12  9   52  49     5   1   1   2   6   3  
2007 02 17     6   4   6   6   12  10     11  7   12  9   23  16     2   1   3   1   5   2  
2007 02 18     3   1   3   3   6   4      9   14  9   12  18  26     0   1   0   2   0   3  
2007 02 19     4   2   5   3   9   5      5   9   15  11  20  20     1   1   0   3   1   4  
2007 02 20     6   2   3   3   9   5      12  2   15  6   27  8      0   2   0   4   0   6  
2007 02 21     5   6   4   1   9   7      17  19  10  11  27  30     3   5   2   2   5   7  
2007 02 22     6   6   5   3   11  9      35  30  10  8   45  38     5   3   2   5   7   8  
2007 02 23     14  7   2   2   16  9      38  42  11  11  49  53     4   6   3   2   7   8  
2007 02 24     4   3   6   7   10  10     11  13  20  12  31  25     4   1   1   0   5   1  
2007 02 25     0   0   4   0   4   0      0   0   13  13  13  13     0   0   1   2   1   2  
2007 02 26     10  8   5   0   15  8      73  47  12  6   85  53     8   3   0   3   8   6  
2007 02 27     9   6   8   3   17  9      62  43  19  12  81  55     5   7   0   1   5   8  
2007 02 28     13  5   5   2   18  7      47  41  16  9   63  50     4   6   1   2   5   8  
2007 3 1       15  6   5   1   20  7      59  48  13  5   72  53     7   7   3   1   10  8  
2007 3 2       10  3   6   2   16  5      62  54  11  11  73  65     7   5   0   1   7   6  
2007 3 3       2   2   3   5   5   7      10  20  17  8   27  28     4   4   2   2   6   6  
2007 3 4       0   1   13  3   13  4      0   0   15  11  15  11     0   0   3   2   3   2  
2007 3 5       21  18  2   1   23  19     59  36  16  4   75  40     10  6   1   2   11  8  
2007 3 6       7   5   6   5   13  10     43  36  8   10  51  46     9   8   0   3   9   11 
2007 3 7       12  3   4   0   16  3      39  35  6   10  45  45     6   4   1   1   7   5  
2007 3 8       13  9   3   3   16  12     37  35  17  2   54  37     6   7   1   4   7   11 
2007 3 9       15  7   4   2   19  9      51  33  14  12  65  45     11  10  1   3   12  13 
2007 3 10      6   2   4   1   10  3      12  15  23  15  35  30     4   3   2   1   6   4  
2007 3 11      0   0   7   2   7   2      0   0   12  19  12  19     0   0   0   1   0   1  
2007 3 12      15  10  3   3   18  13     60  40  12  5   72  45     7   8   0   0   7   8  
2007 3 13      6   5   3   1   9   6      58  49  12  11  70  60     8   6   1   1   9   7  
2007 3 14      21  9   0   2   21  11     54  44  19  10  73  54     3   2   3   1   6   3  
2007 3 15      12  4   2   4   14  8      70  40  15  13  85  53     7   6   3   1   10  7  
2007 3 16      10  3   5   3   15  6      51  41  16  7   67  48     4   7   1   2   5   9  
2007 3 17      7   4   1   5   8   9      25  18  23  16  48  34     1   2   0   3   1   5  
2007 3 18      0   0   4   3   4   3      0   0   19  6   19  6      0   0   4   1   4   1  
2007 3 19      18  9   1   0   19  9      66  60  9   7   75  67     6   7   0   0   6   7  
2007 3 20      11  5   8   0   19  5      48  38  14  12  62  50     2   3   1   0   3   3  
2007 3 21      14  10  5   6   19  16     57  38  16  9   73  47     7   2   0   1   7   3  
2007 3 22      12  2   5   3   17  5      48  34  17  10  65  44     3   5   0   1   3   6  
2007 3 23      23  9   6   2   29  11     56  46  13  14  69  60     9   8   2   3   11  11 
2007 3 24      5   2   7   5   12  7      19  10  22  15  41  25     3   4   2   0   5   4  
2007 3 25      0   0   11  5   11  5      0   0   21  14  21  14     0   0   2   0   2   0  
2007 3 26      25  9   7   3   32  12     57  47  20  4   77  51     8   7   2   2   10  9  
2007 3 27      11  8   3   0   14  8      52  40  13  7   65  47     4   9   0   2   4   11 
2007 3 28      12  8   2   0   14  8      51  39  16  13  67  52     3   7   0   4   3   11 
2007 3 29      13  5   7   5   20  10     55  48  18  7   73  55     2   10  2   0   4   10 
2007 3 30      19  11  5   2   24  13     58  40  19  5   77  45     5   7   3   1   8   8  
2007 3 31      5   2   5   3   10  5      15  5   26  12  41  17     0   3   3   2   3   5  
2007 04 01     0   0   8   2   8   2      0   0   29  18  29  18     0   0   2   5   2   5  
2007 04 02     11  7   5   2   16  9      68  54  18  11  86  65     7   9   2   1   9   10 
2007 04 03     11  5   3   3   14  8      45  49  16  10  61  59     8   5   1   0   9   5  
2007 04 04     6   6   2   1   8   7      50  51  12  10  62  61     3   2   1   3   4   5  
2007 04 05     9   3   4   4   13  7      26  29  12  14  38  43     2   5   2   0   4   5  
2007 04 06     10  10  2   1   12  11     50  54  14  11  64  65     7   2   1   1   8   3  
2007 04 07     4   3   4   3   8   6      11  11  19  10  30  21     0   2   1   1   1   3  
2007 04 08     0   0   8   2   8   2      0   1   14  11  14  12     0   0   2   2   2   2  
2007 04 09     20  7   1   2   21  9      65  54  14  9   79  63     7   5   0   1   7   6  
2007 04 10     12  6   2   0   14  6      41  33  7   4   48  37     8   6   0   0   8   6  
2007 04 11     10  8   5   3   15  11     55  49  8   10  63  59     4   1   0   3   4   4  
2007 04 12     11  6   8   0   19  6      56  36  19  16  75  52     5   5   4   1   9   6  
2007 04 13     10  5   7   0   17  5      51  37  20  8   71  45     5   3   0   0   5   3  
2007 04 14     11  2   8   2   19  4      20  9   20  14  40  23     2   1   0   0   2   1  
2007 04 15     0   0   3   3   3   3      0   1   18  19  18  20     0   0   1   3   1   3  
2007 04 16     24  6   3   2   27  8      73  58  21  7   94  65     3   3   2   1   5   4  
2007 04 17     9   12  8   2   17  14     54  42  19  11  73  53     5   5   1   2   6   7  
2007 04 18     9   8   6   3   15  11     64  32  8   11  72  43     7   3   1   1   8   4  
2007 04 19     13  2   8   2   21  4      47  42  27  8   74  50     5   6   1   1   6   7  
2007 04 20     15  8   6   1   21  9      54  42  18  2   72  44     6   5   0   0   6   5  
2007 04 21     5   2   3   2   8   4      19  9   18  9   37  18     1   0   1   0   2   0  
2007 04 22     0   0   9   9   9   9      0   0   27  9   27  9      0   0   3   2   3   2  
2007 04 23     26  5   6   1   32  6      86  58  15  5   101 63     5   6   2   0   7   6  
2007 04 24     11  8   5   2   16  10     68  52  12  13  80  65     13  7   1   0   14  7  
2007 04 25     12  7   4   4   16  11     63  36  15  13  78  49     4   2   0   1   4   3  
2007 04 26     13  4   2   2   15  6      51  34  13  8   64  42     11  5   1   1   12  6  
2007 04 27     12  4   7   4   19  8      69  49  17  6   86  55     5   2   2   0   7   2  
2007 04 28     9   2   6   2   15  4      20  10  24  13  44  23     2   3   2   4   4   7  
2007 04 29     0   0   13  5   13  5      0   0   27  10  27  10     0   0   2   4   2   4  
2007 04 30     20  11  3   2   23  13     96  59  23  11  119 70     7   9   3   0   10  9  
2007 05 01     16  7   5   1   21  8      62  45  19  9   81  54     4   7   0   0   4   7  
2007 05 02     13  3   5   4   18  7      64  40  12  14  76  54     5   1   2   2   7   3  
2007 05 03     18  8   8   3   26  11     51  46  16  8   67  54     8   7   1   1   9   8  
2007 05 04     16  4   5   2   21  6      70  40  22  8   92  48     5   6   2   0   7   6  
2007 05 05     7   5   10  2   17  7      33  15  27  21  60  36     4   3   1   2   5   5  
2007 05 06     0   0   16  4   16  4      0   0   31  17  31  17     0   0   2   2   2   2  
2007 05 07     23  11  8   0   31  11     84  49  21  11  105 60     6   7   2   2   8   9  
2007 05 08     12  5   6   1   18  6      54  30  12  7   66  37     2   5   2   0   4   5  
2007 05 09     9   7   5   3   14  10     58  50  11  10  69  60     10  6   1   1   11  7  
2007 05 10     21  2   4   1   25  3      58  33  17  6   75  39     8   2   1   1   9   3  
2007 05 11     16  7   4   0   20  7      63  43  19  7   82  50     4   0   0   1   4   1  
2007 05 12     10  2   8   2   18  4      23  10  13  13  36  23     2   3   3   0   5   3  
2007 05 13     0   0   9   3   9   3      0   0   19  17  19  17     0   0   2   2   2   2  
2007 05 14     25  6   9   0   34  6      78  63  19  9   97  72     6   3   1   0   7   3  
2007 05 15     23  8   6   2   29  10     59  45  24  6   83  51     5   2   1   0   6   2  
2007 05 16     11  4   7   1   18  5      59  40  16  6   75  46     5   4   1   2   6   6  
2007 05 17     12  2   3   5   15  7      56  49  21  9   77  58     5   7   2   2   7   9  
2007 05 18     15  2   5   1   20  3      56  46  16  7   72  53     1   2   3   0   4   2  
2007 05 19     3   1   3   2   6   3      23  17  15  15  38  32     1   1   1   2   2   3  
2007 05 20     0   0   7   2   7   2      0   0   23  10  23  10     0   0   1   1   1   1  
2007 05 21     20  16  4   5   24  21     87  55  26  13  113 68     5   2   3   1   8   3  
2007 05 22     12  2   5   4   17  6      68  42  22  8   90  50     6   2   3   0   9   2  
2007 05 23     17  5   2   2   19  7      45  37  21  9   66  46     4   0   1   1   5   1  
2007 05 24     12  6   5   3   17  9      60  39  22  11  82  50     5   6   1   2   6   8  
2007 05 25     12  7   4   0   16  7      55  59  23  11  78  70     4   6   4   0   8   6  
2007 05 26     5   3   5   3   10  6      18  13  23  8   41  21     4   0   1   0   5   0  
2007 05 27     0   0   6   1   6   1      0   1   32  19  32  20     0   0   2   1   2   1  
2007 05 28     19  6   4   2   23  8      94  54  18  8   112 62     8   5   1   2   9   7  
2007 05 29     15  9   11  3   26  12     60  47  20  11  80  58     2   4   3   0   5   4  
2007 05 30     20  5   3   2   23  7      73  45  21  8   94  53     10  4   1   0   11  4  
2007 05 31     14  3   11  3   25  6      50  53  11  10  61  63     5   4   4   0   9   4  
2007 06 01     18  10  9   3   27  13     65  44  10  8   75  52     8   4   0   2   8   6  
2007 06 02     10  5   7   2   17  7      23  26  23  14  46  40     1   4   0   0   1   4  
2007 06 03     0   1   7   5   7   6      0   0   26  17  26  17     0   0   1   0   1   0  
2007 06 04     21  10  2   3   23  13     87  53  19  13  106 66     10  6   2   1   12  7  
2007 06 05     16  7   6   3   22  10     61  44  18  10  79  54     4   7   3   0   7   7  
2007 06 06     20  8   7   2   27  10     58  44  23  9   81  53     5   4   2   2   7   6  
2007 06 07     17  6   3   3   20  9      61  34  19  9   80  43     5   4   1   3   6   7  
2007 06 08     8   6   3   2   11  8      53  46  22  7   75  53     6   5   0   2   6   7  
2007 06 09     6   1   6   1   12  2      26  3   23  12  49  15     2   1   1   3   3   4  
2007 06 10     0   0   6   3   6   3      0   0   15  16  15  16     0   0   1   3   1   3  
2007 06 11     16  11  5   1   21  12     80  57  17  9   97  66     6   8   2   2   8   10 
2007 06 12     13  5   3   3   16  8      66  49  17  3   83  52     1   6   1   1   2   7  
2007 06 13     13  6   3   3   16  9      52  49  19  16  71  65     2   7   0   3   2   10 
2007 06 14     14  4   6   2   20  6      67  37  15  8   82  45     3   5   2   2   5   7  
2007 06 15     8   9   5   2   13  11     63  49  26  7   89  56     4   9   1   0   5   9  
2007 06 16     6   0   7   4   13  4      12  12  24  12  36  24     0   6   0   1   0   7  
2007 06 17     0   0   6   7   6   7      1   1   24  17  25  18     0   0   4   9   4   9  
2007 06 18     16  3   4   1   20  4      77  49  20  16  97  65     7   10  1   3   8   13 
2007 06 19     9   8   4   6   13  14     41  43  16  13  57  56     5   2   2   0   7   2  
2007 06 20     17  6   7   1   24  7      66  52  24  13  90  65     7   3   2   3   9   6  
2007 06 21     9   3   4   2   13  5      67  33  15  12  82  45     5   10  1   0   6   10 
2007 06 22     16  7   4   2   20  9      57  64  25  13  82  77     6   5   2   2   8   7  
2007 06 23     4   3   5   3   9   6      26  11  27  14  53  25     1   0   0   3   1   3  
2007 06 24     0   0   7   4   7   4      0   0   34  13  34  13     0   0   0   9   0   9  
2007 06 25     21  12  3   1   24  13     92  57  21  13  113 70     3   11  4   1   7   12 
2007 06 26     6   8   3   3   9   11     69  43  18  19  87  62     6   9   0   2   6   11 
2007 06 27     15  9   4   0   19  9      58  36  16  8   74  44     4   8   1   1   5   9  
2007 06 28     5   6   2   5   7   11     65  37  22  12  87  49     4   6   2   2   6   8  
2007 06 29     11  9   4   1   15  10     44  62  14  9   58  71     7   7   2   0   9   7  
2007 06 30     3   3   7   2   10  5      20  21  27  17  47  38     2   1   3   1   5   2  
2007 07 01     0   1   7   3   7   4      0   1   17  12  17  13     0   0   3   2   3   2  
2007 07 02     14  9   3   3   17  12     65  74  17  11  82  85     8   10  3   3   11  13 
2007 07 03     9   7   5   2   14  9      54  51  19  13  73  64     6   5   0   2   6   7  
2007 07 04     13  7   7   2   20  9      43  44  12  15  55  59     5   8   0   1   5   9  
2007 07 05     10  6   6   3   16  9      60  34  13  12  73  46     5   5   7   2   12  7  
2007 07 06     11  7   3   2   14  9      61  63  20  9   81  72     8   5   0   2   8   7  
2007 07 07     8   1   5   4   13  5      20  29  19  13  39  42     1   2   2   0   3   2  
2007 07 08     0   0   12  5   12  5      0   0   24  14  24  14     0   0   1   3   1   3  
2007 07 09     17  12  1   4   18  16     79  62  21  5   100 67     7   4   1   0   8   4  
2007 07 10     19  11  8   3   27  14     57  55  23  13  80  68     6   7   0   3   6   10 
2007 07 11     14  4   2   2   16  6      58  38  26  11  84  49     3   7   1   1   4   8  
2007 07 12     14  10  4   3   18  13     63  52  16  6   79  58     7   9   3   1   10  10 
2007 07 13     10  14  4   1   14  15     64  60  25  13  89  73     5   4   0   0   5   4  
2007 07 14     7   4   3   2   10  6      30  19  19  9   49  28     1   0   1   0   2   0  
2007 07 15     0   0   4   7   4   7      0   0   24  10  24  10     0   0   2   2   2   2  
2007 07 16     25  22  8   0   33  22     90  58  21  16  111 74     8   3   1   3   9   6  
2007 07 17     8   2   3   3   11  5      47  37  18  10  65  47     2   6   2   1   4   7  
2007 07 18     14  3   7   0   21  3      38  42  18  7   56  49     3   2   2   1   5   3  
2007 07 19     10  9   5   1   15  10     54  49  18  15  72  64     2   5   0   1   2   6  
2007 07 20     13  2   4   6   17  8      53  57  20  15  73  72     4   4   2   3   6   7  
2007 07 21     3   2   9   2   12  4      14  17  27  13  41  30     4   4   2   3   6   7  
2007 07 22     0   0   6   4   6   4      0   0   24  18  24  18     0   0   0   1   0   1  
2007 07 23     17  14  0   2   17  16     103 64  32  19  135 83     8   9   2   1   10  10 
2007 07 24     7   7   1   4   8   11     75  44  16  8   91  52     4   7   2   2   6   9  
2007 07 25     13  8   6   1   19  9      61  48  19  10  80  58     6   4   1   2   7   6  
2007 07 26     21  6   7   4   28  10     71  52  14  7   85  59     4   6   2   1   6   7  
2007 07 27     7   10  3   4   10  14     53  49  26  11  79  60     4   5   0   3   4   8  
2007 07 28     4   5   6   3   10  8      30  12  23  18  53  30     2   2   3   1   5   3  
2007 07 29     0   0   7   4   7   4      0   0   26  13  26  13     0   0   2   3   2   3  
2007 07 30     25  7   4   3   29  10     81  65  14  13  95  78     10  5   0   1   10  6  
2007 07 31     8   7   4   0   12  7      57  30  17  12  74  42     2   7   0   2   2   9  
2007 08 01     13  7   1   1   14  8      73  52  21  3   94  55     3   9   0   3   3   12 
2007 08 02     12  7   4   4   16  11     67  40  21  8   88  48     4   8   2   2   6   10 
2007 08 03     7   8   2   1   9   9      67  40  15  7   82  47     4   8   2   1   6   9  
2007 08 04     7   4   4   2   11  6      24  14  27  8   51  22     3   3   3   4   6   7  
2007 08 05     0   0   4   5   4   5      0   1   20  21  20  22     0   0   4   2   4   2  
2007 08 06     12  13  3   2   15  15     92  55  15  12  107 67     12  7   0   2   12  9  
2007 08 07     5   11  4   2   9   13     50  24  12  9   62  33     6   3   0   0   6   3  
2007 08 08     17  8   3   2   20  10     58  38  18  8   76  46     6   5   1   0   7   5  
2007 08 09     10  6   8   4   18  10     69  54  16  9   85  63     6   8   1   0   7   8  
2007 08 10     12  4   3   4   15  8      59  32  29  9   88  41     5   10  1   3   6   13 
2007 08 11     3   1   8   5   11  6      22  9   18  10  40  19     0   4   1   3   1   7  
2007 08 12     0   0   10  4   10  4      0   0   22  17  22  17     0   0   0   5   0   5  
2007 08 13     18  13  7   3   25  16     78  59  15  12  93  71     5   12  1   1   6   13 
2007 08 14     8   6   3   2   11  8      54  34  14  5   68  39     1   10  2   0   3   10 
2007 08 15     10  4   3   0   13  4      52  39  22  11  74  50     3   6   1   1   4   7  
2007 08 16     3   5   5   5   8   10     40  28  21  16  61  44     3   6   1   1   4   7  
2007 08 17     6   6   4   2   10  8      42  26  17  12  59  38     1   6   2   1   3   7  
2007 08 18     1   3   6   2   7   5      13  6   10  6   23  12     0   4   0   2   0   6  
2007 08 19     0   0   0   3   0   3      0   0   26  19  26  19     0   0   1   3   1   3  
2007 08 20     12  17  2   0   14  17     83  48  11  12  94  60     3   10  0   0   3   10 
2007 08 21     10  7   4   2   14  9      53  38  20  16  73  54     4   5   1   0   5   5  
2007 08 22     14  8   7   2   21  10     58  48  14  18  72  66     3   8   4   1   7   9  
2007 08 23     13  7   4   3   17  10     50  59  13  8   63  67     4   6   0   2   4   8  
2007 08 24     8   11  6   3   14  14     61  43  15  12  76  55     6   10  4   3   10  13 
2007 08 25     6   2   5   3   11  5      26  13  13  12  39  25     4   7   1   1   5   8  
2007 08 26     0   0   7   3   7   3      0   0   19  17  19  17     0   0   0   1   0   1  
2007 08 27     15  11  5   4   20  15     81  45  19  11  100 56     5   10  2   0   7   10 
2007 08 28     7   11  8   1   15  12     53  41  17  11  70  52     3   7   1   0   4   7  
2007 08 29     14  7   4   3   18  10     70  54  19  8   89  62     4   9   3   1   7   10 
2007 08 30     9   7   5   3   14  10     64  53  27  10  91  63     2   4   0   1   2   5  
2007 08 31     14  9   7   2   21  11     70  47  16  5   86  52     2   5   1   1   3   6  
2007 09 01     6   3   5   2   11  5      18  12  32  14  50  26     2   2   2   1   4   3  
2007 09 02     0   0   12  4   12  4      0   0   23  12  23  12     0   0   2   3   2   3  
2007 09 03     16  12  4   1   20  13     92  70  16  12  108 82     5   5   0   3   5   8  
2007 09 04     9   6   5   1   14  7      50  39  12  7   62  46     3   9   2   0   5   9  
2007 09 05     17  4   7   2   24  6      54  38  13  13  67  51     1   8   1   3   2   11 
2007 09 06     20  7   4   1   24  8      71  54  22  7   93  61     5   8   1   1   6   9  
2007 09 07     9   6   2   5   11  11     60  43  16  12  76  55     3   4   0   2   3   6  
2007 09 08     5   1   7   1   12  2      21  14  22  10  43  24     0   3   1   2   1   5  
2007 09 09     0   0   3   3   3   3      0   0   17  12  17  12     0   0   1   0   1   0  
2007 09 10     15  8   4   1   19  9      88  55  28  7   116 62     5   9   3   1   8   10 
2007 09 11     16  6   6   3   22  9      56  35  17  12  73  47     2   6   2   1   4   7  
2007 09 12     11  4   4   4   15  8      63  39  21  6   84  45     2   9   1   3   3   12 
2007 09 13     20  10  7   2   27  12     74  45  15  12  89  57     5   5   1   1   6   6  
2007 09 14     19  7   4   3   23  10     58  37  18  15  76  52     2   3   1   2   3   5  
2007 09 15     5   4   5   5   10  9      16  15  23  6   39  21     0   1   0   2   0   3  
2007 09 16     0   0   12  4   12  4      0   0   25  18  25  18     0   0   1   2   1   2  
2007 09 17     15  7   3   1   18  8      88  45  14  15  102 60     5   9   1   1   6   10 
2007 09 18     8   6   1   1   9   7      30  38  14  9   44  47     3   4   1   0   4   4  
2007 09 19     14  7   2   5   16  12     40  29  16  17  56  46     4   7   3   2   7   9  
2007 09 20     17  9   5   1   22  10     73  44  25  12  98  56     3   5   1   3   4   8  
2007 09 21     16  7   9   4   25  11     72  51  14  9   86  60     3   8   1   0   4   8  
2007 09 22     7   0   7   3   14  3      14  12  17  15  31  27     1   1   0   1   1   2  
2007 09 23     0   0   14  5   14  5      0   0   21  21  21  21     0   0   3   1   3   1  
2007 09 24     24  9   9   3   33  12     69  55  21  14  90  69     5   6   4   2   9   8  
2007 09 25     6   5   5   1   11  6      32  28  24  14  56  42     6   3   2   0   8   3  
2007 09 26     16  5   3   2   19  7      60  35  17  9   77  44     5   4   2   0   7   4  
2007 09 27     15  8   5   2   20  10     74  39  15  15  89  54     6   5   2   3   8   8  
2007 09 28     15  9   7   5   22  14     58  62  15  7   73  69     4   5   1   3   5   8  
2007 09 29     4   5   11  6   15  11     22  14  22  15  44  29     0   2   0   1   0   3  
2007 09 30     0   0   4   5   4   5      0   0   19  14  19  14     0   0   2   2   2   2  
2007 10 01     18  9   6   3   24  12     76  58  30  12  106 70     7   8   1   2   8   10 
2007 10 02     11  6   3   2   14  8      56  35  16  14  72  49     4   3   3   1   7   4  
2007 10 03     11  6   6   4   17  10     66  42  20  11  86  53     5   6   1   0   6   6  
2007 10 04     14  5   3   0   17  5      69  43  18  11  87  54     2   1   0   1   2   2  
2007 10 05     11  10  8   2   19  12     73  55  16  10  89  65     3   5   1   0   4   5  
2007 10 06     4   3   3   3   7   6      13  8   19  17  32  25     0   1   2   3   2   4  
2007 10 07     0   0   8   3   8   3      0   0   14  17  14  17     0   0   6   2   6   2  
2007 10 08     15  5   6   4   21  9      77  57  20  15  97  72     13  6   1   4   14  10 
2007 10 09     15  9   5   3   20  12     50  48  19  7   69  55     1   9   1   5   2   14 
2007 10 10     8   7   3   6   11  13     40  48  14  13  54  61     5   5   0   0   5   5  
2007 10 11     21  9   3   2   24  11     56  43  14  13  70  56     2   4   0   0   2   4  
2007 10 12     12  6   7   1   19  7      63  42  18  8   81  50     5   8   0   4   5   12 
2007 10 13     9   4   4   2   13  6      22  19  26  21  48  40     1   4   2   1   3   5  
2007 10 14     0   0   1   5   1   5      0   1   17  11  17  12     0   0   2   3   2   3  
2007 10 15     16  6   3   1   19  7      82  53  11  4   93  57     2   8   1   1   3   9  
2007 10 16     13  9   5   2   18  11     67  35  20  11  87  46     4   7   0   3   4   10 
2007 10 17     12  7   6   2   18  9      59  30  14  8   73  38     1   3   2   2   3   5  
2007 10 18     13  8   13  3   26  11     64  35  14  5   78  40     6   2   0   2   6   4  
2007 10 19     14  8   5   3   19  11     59  41  20  12  79  53     6   5   3   2   9   7  
2007 10 20     7   6   6   6   13  12     16  17  20  8   36  25     1   0   2   2   3   2  
2007 10 21     0   0   12  6   12  6      0   0   21  21  21  21     0   0   1   3   1   3  
2007 10 22     16  12  7   2   23  14     85  44  17  16  102 60     1   3   0   1   1   4  
2007 10 23     13  7   3   7   16  14     59  51  11  13  70  64     5   4   3   1   8   5  
2007 10 24     11  6   6   8   17  14     44  34  12  12  56  46     2   0   1   2   3   2  
2007 10 25     19  9   4   2   23  11     47  37  20  10  67  47     2   4   0   0   2   4  
2007 10 26     16  7   7   5   23  12     74  51  21  7   95  58     2   8   1   0   3   8  
2007 10 27     6   3   3   6   9   9      11  17  18  7   29  24     0   0   3   4   3   4  
2007 10 28     0   0   6   7   6   7      0   0   22  13  22  13     0   0   1   1   1   1  
2007 10 29     23  9   11  1   34  10     72  50  20  8   92  58     5   6   1   1   6   7  
2007 10 30     9   7   3   1   12  8      53  39  21  14  74  53     6   4   1   0   7   4  
2007 10 31     15  4   6   0   21  4      51  39  16  13  67  52     4   7   0   2   4   9  
2007 11 01     12  7   5   2   17  9      46  33  18  10  64  43     5   1   0   0   5   1  
2007 11 02     16  7   4   2   20  9      60  41  14  8   74  49     6   3   0   0   6   3  
2007 11 03     10  4   7   1   17  5      26  10  13  11  39  21     1   0   1   0   2   0  
2007 11 04     0   0   7   3   7   3      0   0   18  16  18  16     0   0   0   5   0   5  
2007 11 05     12  1   3   2   15  3      69  49  20  15  89  64     5   3   0   2   5   5  
2007 11 06     15  7   5   3   20  10     54  31  21  13  75  44     6   2   1   3   7   5  
2007 11 07     11  4   4   2   15  6      60  34  16  10  76  44     5   4   4   1   9   5  
2007 11 08     8   3   8   3   16  6      46  34  22  17  68  51     4   2   1   1   5   3  
2007 11 09     16  2   5   1   21  3      55  50  21  14  76  64     6   6   2   1   8   7  
2007 11 10     3   1   8   4   11  5      20  15  26  8   46  23     3   1   2   3   5   4  
2007 11 11     0   0   8   2   8   2      0   0   19  18  19  18     0   0   0   2   0   2  
2007 11 12     19  9   3   2   22  11     65  56  20  13  85  69     5   7   3   3   8   10 
2007 11 13     16  5   6   1   22  6      57  37  16  6   73  43     6   8   2   3   8   11 
2007 11 14     11  5   5   4   16  9      63  25  24  18  87  43     2   2   0   3   2   5  
2007 11 15     16  7   7   6   23  13     60  28  18  14  78  42     4   2   2   1   6   3  
2007 11 16     12  8   3   3   15  11     49  35  20  9   69  44     2   4   0   3   2   7  
2007 11 17     3   4   7   5   10  9      25  9   17  15  42  24     2   0   1   1   3   1  
2007 11 18     0   0   4   4   4   4      0   0   14  11  14  11     0   0   3   2   3   2  
2007 11 19     16  10  6   4   22  14     62  52  15  9   77  61     3   6   1   1   4   7  
2007 11 20     16  7   4   1   20  8      52  43  19  14  71  57     6   2   2   1   8   3  
2007 11 21     14  8   6   2   20  10     51  30  23  6   74  36     4   1   6   0   10  1  
2007 11 22     13  7   6   1   19  8      63  28  27  9   90  37     2   0   1   2   3   2  
2007 11 23     15  8   9   1   24  9      60  39  13  10  73  49     8   3   1   3   9   6  
2007 11 24     9   0   8   4   17  4      12  11  32  16  44  27     4   2   0   1   4   3  
2007 11 25     0   0   8   5   8   5      0   0   26  18  26  18     0   0   1   3   1   3  
2007 11 26     11  7   2   0   13  7      69  37  23  14  92  51     3   3   0   1   3   4  
2007 11 27     15  3   5   2   20  5      59  42  10  11  69  53     2   5   0   2   2   7  
2007 11 28     8   3   4   3   12  6      53  33  10  12  63  45     4   5   2   4   6   9  
2007 11 29     17  9   4   2   21  11     55  36  19  10  74  46     7   7   1   1   8   8  
2007 11 30     15  5   4   3   19  8      59  45  19  9   78  54     6   7   3   1   9   8  
2007 12 01     7   3   10  6   17  9      19  14  22  11  41  25     2   2   1   1   3   3  
2007 12 02     0   0   5   2   5   2      0   0   28  13  28  13     0   0   1   3   1   3  
2007 12 03     18  10  3   1   21  11     77  49  21  11  98  60     6   5   3   2   9   7  
2007 12 04     9   4   5   0   14  4      65  37  19  10  84  47     3   7   1   1   4   8  
2007 12 05     7   6   3   2   10  8      54  42  15  16  69  58     4   6   1   2   5   8  
2007 12 06     11  5   3   1   14  6      52  41  11  10  63  51     5   2   2   2   7   4  
2007 12 07     10  8   3   2   13  10     67  52  22  12  89  64     8   3   2   3   10  6  
2007 12 08     4   1   7   1   11  2      23  16  14  19  37  35     2   2   0   0   2   2  
2007 12 09     0   0   6   5   6   5      0   0   18  17  18  17     0   0   1   2   1   2  
2007 12 10     17  11  6   2   23  13     61  45  12  13  73  58     2   1   1   2   3   3  
2007 12 11     6   1   7   2   13  3      62  41  12  10  74  51     3   5   0   0   3   5  
2007 12 12     11  7   4   3   15  10     50  39  13  10  63  49     1   6   1   1   2   7  
2007 12 13     15  5   9   3   24  8      72  50  22  6   94  56     3   5   0   0   3   5  
2007 12 14     13  9   6   4   19  13     70  46  19  8   89  54     3   3   0   0   3   3  
2007 12 15     10  2   7   0   17  2      28  14  24  15  52  29     1   2   2   1   3   3  
2007 12 16     0   0   16  5   16  5      0   2   20  10  20  12     0   0   0   4   0   4  
2007 12 17     9   11  6   0   15  11     81  58  18  14  99  72     5   2   1   2   6   4  
2007 12 18     16  1   7   1   23  2      58  45  14  17  72  62     4   4   1   5   5   9  
2007 12 19     16  4   4   1   20  5      58  40  17  11  75  51     2   5   0   1   2   6  
2007 12 20     13  6   12  1   25  7      61  49  8   12  69  61     2   3   3   1   5   4  
2007 12 21     18  10  5   3   23  13     51  44  22  18  73  62     4   2   3   0   7   2  
2007 12 22     4   3   1   3   5   6      18  18  23  12  41  30     3   1   0   0   3   1  
2007 12 23     0   0   8   6   8   6      0   0   17  17  17  17     0   0   0   3   0   3  
2007 12 24     8   6   0   0   8   6      70  61  24  13  94  74     4   3   2   0   6   3  
2007 12 25     11  2   8   5   19  7      45  41  20  8   65  49     4   2   1   0   5   2  
2007 12 26     16  4   3   2   19  6      41  29  22  5   63  34     1   6   1   3   2   9  
2007 12 27     15  10  5   2   20  12     52  39  14  8   66  47     6   4   4   1   10  5  
2007 12 28     11  5   7   4   18  9      66  53  22  11  88  64     5   2   0   0   5   2  
2007 12 29     8   5   4   2   12  7      21  8   18  10  39  18     0   1   3   1   3   2  
2007 12 30     0   0   4   2   4   2      0   0   12  7   12  7      0   0   2   3   2   3  
2007 12 31     13  8   1   1   14  9      67  40  11  8   78  48     3   3   2   1   5   4  
