# Supplementary material for: Association between Daily Hospital Outpatient Visits for Accidents and Daily Ambient Air Temperatures in an Industrial City
Source: PLoS One. 2016 Jan 27;11(1):e0145003. doi: 10.1371/journal.pone.0145003 (PMC4729523; doi:10.1371/journal.pone.0145003)
Supplement: S1 File — The daily meteorological data (temperature, relative humidity, wind direction, wind speed, rainfall), air pollution data (PM10, PM2.5, O3, CO, NO, NO2, SO2), and hospital visits for accidents (outpatient visits, emergency room visits) for each year of the 2007–2011 study period are included in the uploaded data file. There is also a README file, containing the detailed file structures for the data set, and the description for each data file. Interested readers can contact Kuo-Ying Wang at kuoying@mail.atm.ncu.edu.tw to access data as described above. Alternatively, interested readers can use following methods to obtain data (meteorology and air pollution) from Taiwan Environmental Protection Administration (EPA): 1) Click on http://taqm.epa.gov.tw/taqm/en/default.aspx; 2) Look on a list of items from the left column shown from the pop-up window. Search and click on an item called “Data Service”, which will lead to “Air Quality”. Then click on it to see “Hourly Value”. Then click on “Hourly Value” to download hourly data for all ambient air monitoring sites in Taiwan. (TAR) [file pone.0145003.s001.tar › 2007-2011_export/2008/air/hu.dat]

20080101	59.65
20080102	66.77
20080103	79.31
20080104	89.34
20080105	87.76
20080106	96.04
20080107	97.31
20080108	93.19
20080109	94.98
20080110	96.54
20080111	94.42
20080112	93.37
20080113	91.66
20080114	93.00
20080115	91.44
20080116	88.83
20080117	85.24
20080118	87.86
20080119	90.21
20080120	95.63
20080121	95.59
20080122	92.08
20080123	92.07
20080124	88.99
20080125	88.72
20080126	97.15
20080127	94.13
20080128	97.26
20080129	97.43
20080130	94.25
20080131	94.58
20080201	95.41
20080202	97.65
20080203	95.67
20080204	89.57
20080205	97.15
20080206	96.34
20080207	94.29
20080208	94.35
20080209	93.41
20080210	91.51
20080211	95.01
20080212	94.78
20080213	88.63
20080214	92.99
20080215	87.25
20080216	75.52
20080217	88.13
20080218	92.19
20080219	93.80
20080220	93.63
20080221	90.37
20080222	95.81
20080223	91.23
20080224	87.00
20080225	95.11
20080226	96.39
20080227	76.03
20080228	81.54
20080229	89.96
20080301	82.75
20080302	83.35
20080303	80.77
20080304	66.04
20080305	63.83
20080306	73.73
20080307	82.85
20080308	94.85
20080309	97.06
20080310	92.46
20080311	96.63
20080312	96.16
20080313	90.47
20080314	95.49
20080315	81.16
20080316	91.87
20080317	94.97
20080318	95.84
20080319	95.41
20080320	76.38
20080321	88.44
20080322	94.88
20080323	96.51
20080324	67.56
20080325	79.01
20080326	83.10
20080327	77.89
20080328	81.74
20080329	90.19
20080330	97.27
20080331	92.75
20080401	96.38
20080402	97.64
20080403	94.94
20080404	95.88
20080405	96.90
20080406	89.10
20080407	89.23
20080408	87.64
20080409	74.51
20080410	93.00
20080411	91.44
20080412	95.50
20080413	96.19
20080414	86.23
20080415	88.59
20080416	95.01
20080417	96.82
20080418	83.15
20080419	82.51
20080420	87.54
20080421	96.65
20080422	97.17
20080423	82.72
20080424	84.00
20080425	66.59
20080426	72.15
20080427	72.02
20080428	92.78
20080429	94.62
20080430	90.70
20080501	92.39
20080502	89.61
20080503	80.80
20080504	86.85
20080505	95.33
20080506	96.11
20080507	96.94
20080508	95.17
20080509	89.54
20080510	92.38
20080511	78.24
20080512	74.28
20080513	82.97
20080514	74.04
20080515	82.52
20080516	84.16
20080517	81.30
20080518	76.08
20080519	93.57
20080520	67.41
20080521	93.47
20080522	92.84
20080523	90.02
20080524	90.19
20080525	86.04
20080526	91.62
20080527	96.16
20080528	84.04
20080529	78.31
20080530	95.13
20080531	93.83
20080601	91.59
20080602	96.79
20080603	97.70
20080604	90.37
20080605	92.07
20080606	89.01
20080607	92.29
20080608	88.06
20080609	87.71
20080610	84.51
20080611	78.76
20080612	91.49
20080613	94.52
20080614	94.39
20080615	91.23
20080616	95.93
20080617	95.17
20080618	94.53
20080619	91.55
20080620	88.34
20080621	85.65
20080622	86.80
20080623	84.72
20080624	87.91
20080625	80.37
20080626	87.82
20080627	87.63
20080628	78.98
20080629	88.47
20080630	87.36
20080701	83.79
20080702	78.21
20080703	75.06
20080704	78.90
20080705	78.41
20080706	88.16
20080707	87.52
20080708	85.85
20080709	83.31
20080710	80.06
20080711	87.59
20080712	85.52
20080713	83.34
20080714	85.52
20080715	73.31
20080716	74.93
20080717	90.11
20080718	91.62
20080719	78.69
20080720	78.43
20080721	80.19
20080722	82.87
20080723	83.64
20080724	84.85
20080725	85.03
20080726	85.63
20080727	90.74
20080728	91.45
20080729	91.62
20080730	86.59
20080731	87.65
20080801	81.72
20080802	85.84
20080803	86.35
20080804	83.50
20080805	80.90
20080806	80.95
20080807	80.99
20080808	77.47
20080809	84.94
20080810	83.06
20080811	80.65
20080812	75.45
20080813	87.21
20080814	86.54
20080815	76.35
20080816	75.61
20080817	82.70
20080818	81.91
20080819	80.26
20080820	81.46
20080821	76.03
20080822	75.65
20080823	81.36
20080824	85.12
20080825	85.57
20080826	84.16
20080827	78.54
20080828	83.97
20080829	85.03
20080830	85.03
20080831	89.11
20080901	94.39
20080902	97.20
20080903	95.64
20080904	87.57
20080905	94.52
20080906	85.64
20080907	85.23
20080908	76.50
20080909	82.25
20080910	79.61
20080911	88.75
20080912	95.36
20080913	97.89
20080914	97.80
20080915	95.03
20080916	90.73
20080917	93.08
20080918	84.34
20080919	85.36
20080920	85.67
20080921	89.38
20080922	77.60
20080923	77.34
20080924	77.22
20080925	88.14
20080926	88.45
20080927	95.26
20080928	96.06
20080929	96.12
20080930	97.14
20081001	84.71
20081002	86.58
20081003	88.56
20081004	89.13
20081005	87.04
20081006	94.34
20081007	96.15
20081008	90.45
20081009	85.97
20081010	91.59
20081011	82.74
20081012	75.46
20081013	81.54
20081014	88.23
20081015	90.54
20081016	87.37
20081017	86.17
20081018	81.59
20081019	83.54
20081020	83.12
20081021	77.49
20081022	84.37
20081023	87.52
20081024	86.40
20081025	88.31
20081026	87.48
20081027	87.61
20081028	82.58
20081029	92.66
20081030	93.47
20081031	92.08
20081101	85.25
20081102	90.80
20081103	93.46
20081104	88.04
20081105	91.07
20081106	95.10
20081107	92.51
20081108	96.45
20081109	95.25
20081110	90.00
20081111	89.73
20081112	91.76
20081113	91.91
20081114	93.77
20081115	93.50
20081116	88.49
20081117	76.39
20081118	89.65
20081119	77.08
20081120	74.38
20081121	87.28
20081122	90.76
20081123	94.02
20081124	96.16
20081125	76.13
20081126	83.20
20081127	80.91
20081128	62.85
20081129	68.63
20081130	73.58
20081201	78.17
20081202	78.24
20081203	80.19
20081204	85.64
20081205	83.99
20081206	61.93
20081207	73.82
20081208	89.44
20081209	89.01
20081210	75.50
20081211	76.64
20081212	91.54
20081213	90.91
20081214	82.52
20081215	69.47
20081216	83.08
20081217	85.31
20081218	70.78
20081219	79.53
20081220	91.06
20081221	87.54
20081222	90.39
20081223	89.41
20081224	92.89
20081225	94.18
20081226	77.46
20081227	82.39
20081228	90.63
20081229	92.78
20081230	94.18
20081231	92.31
