# Supplementary material for: Association between Daily Hospital Outpatient Visits for Accidents and Daily Ambient Air Temperatures in an Industrial City
Source: PLoS One. 2016 Jan 27;11(1):e0145003. doi: 10.1371/journal.pone.0145003 (PMC4729523; doi:10.1371/journal.pone.0145003)
Supplement: S1 File — The daily meteorological data (temperature, relative humidity, wind direction, wind speed, rainfall), air pollution data (PM10, PM2.5, O3, CO, NO, NO2, SO2), and hospital visits for accidents (outpatient visits, emergency room visits) for each year of the 2007–2011 study period are included in the uploaded data file. There is also a README file, containing the detailed file structures for the data set, and the description for each data file. Interested readers can contact Kuo-Ying Wang at kuoying@mail.atm.ncu.edu.tw to access data as described above. Alternatively, interested readers can use following methods to obtain data (meteorology and air pollution) from Taiwan Environmental Protection Administration (EPA): 1) Click on http://taqm.epa.gov.tw/taqm/en/default.aspx; 2) Look on a list of items from the left column shown from the pop-up window. Search and click on an item called “Data Service”, which will lead to “Air Quality”. Then click on it to see “Hourly Value”. Then click on “Hourly Value” to download hourly data for all ambient air monitoring sites in Taiwan. (TAR) [file pone.0145003.s001.tar › 2007-2011_export/2008/air/no.dat]

20080101	12.16
20080102	26.36
20080103	20.03
20080104	25.87
20080105	20.94
20080106	168.30
20080107	110.58
20080108	151.18
20080109	70.38
20080110	116.74
20080111	197.51
20080112	84.86
20080113	14.43
20080114	19.10
20080115	23.57
20080116	16.44
20080117	22.27
20080118	20.19
20080119	90.29
20080120	83.47
20080121	27.81
20080122	33.10
20080123	44.85
20080124	21.30
20080125	22.43
20080126	50.05
20080127	42.36
20080128	61.56
20080129	56.69
20080130	37.15
20080131	39.17
20080201	47.54
20080202	38.06
20080203	15.11
20080204	25.93
20080205	108.48
20080206	11.78
20080207	15.43
20080208	14.99
20080209	12.63
20080210	24.82
20080211	27.71
20080212	25.92
20080213	23.66
20080214	59.89
20080215	24.62
20080216	6.91
20080217	13.50
20080218	13.65
20080219	20.60
20080220	27.84
20080221	103.89
20080222	266.67
20080223	93.01
20080224	6.31
20080225	151.75
20080226	88.89
20080227	20.55
20080228	142.30
20080229	80.99
20080301	40.02
20080302	50.79
20080303	79.15
20080304	13.84
20080305	12.61
20080306	130.32
20080307	141.08
20080308	44.52
20080309	15.09
20080310	101.33
20080311	82.20
20080312	53.50
20080313	111.82
20080314	29.79
20080315	66.21
20080316	78.94
20080317	59.90
20080318	116.86
20080319	32.15
20080320	7.75
20080321	113.94
20080322	37.49
20080323	15.45
20080324	17.20
20080325	104.46
20080326	59.99
20080327	152.03
20080328	125.56
20080329	84.05
20080330	16.70
20080331	13.77
20080401	112.79
20080402	106.03
20080403	45.40
20080404	126.39
20080405	88.32
20080406	52.22
20080407	93.49
20080408	79.02
20080409	64.68
20080410	21.19
20080411	93.10
20080412	23.34
20080413	17.61
20080414	15.56
20080415	121.50
20080416	99.03
20080417	47.04
20080418	8.30
20080419	36.86
20080420	52.82
20080421	98.77
20080422	25.97
20080423	26.24
20080424	14.94
20080425	58.57
20080426	53.81
20080427	36.67
20080428	75.42
20080429	35.49
20080430	94.85
20080501	31.83
20080502	46.40
20080503	67.06
20080504	45.14
20080505	19.42
20080506	36.99
20080507	219.24
20080508	131.74
20080509	92.88
20080510	12.40
20080511	5.47
20080512	20.84
20080513	7.08
20080514	4.46
20080515	6.72
20080516	14.29
20080517	48.85
20080518	43.74
20080519	84.25
20080520	40.09
20080521	72.92
20080522	103.67
20080523	91.06
20080524	71.44
20080525	47.13
20080526	96.69
20080527	72.94
20080528	77.20
20080529	44.81
20080530	44.52
20080531	15.42
20080601	58.98
20080602	61.97
20080603	67.29
20080604	152.68
20080605	101.26
20080606	54.51
20080607	46.39
20080608	47.34
20080609	108.59
20080610	70.70
20080611	54.30
20080612	64.34
20080613	97.33
20080614	138.18
20080615	73.46
20080616	98.29
20080617	109.38
20080618	108.39
20080619	106.32
20080620	95.88
20080621	75.75
20080622	60.30
20080623	73.39
20080624	85.94
20080625	78.13
20080626	54.65
20080627	77.65
20080628	44.69
20080629	63.13
20080630	61.24
20080701	69.46
20080702	60.00
20080703	81.03
20080704	56.54
20080705	51.12
20080706	51.72
20080707	61.84
20080708	58.83
20080709	72.71
20080710	70.51
20080711	69.25
20080712	72.30
20080713	53.08
20080714	44.20
20080715	62.82
20080716	31.87
20080717	28.81
20080718	135.12
20080719	69.70
20080720	54.27
20080721	71.70
20080722	60.94
20080723	63.44
20080724	59.46
20080725	58.70
20080726	37.19
20080727	14.36
20080728	40.09
20080729	105.21
20080730	105.93
20080731	59.44
20080801	54.92
20080802	54.83
20080803	46.00
20080804	31.89
20080805	45.33
20080806	50.49
20080807	23.25
20080808	30.12
20080809	41.37
20080810	52.02
20080811	48.02
20080812	70.87
20080813	52.39
20080814	88.10
20080815	49.30
20080816	36.55
20080817	60.79
20080818	56.30
20080819	63.37
20080820	54.74
20080821	61.91
20080822	39.26
20080823	59.95
20080824	50.49
20080825	74.12
20080826	67.38
20080827	50.13
20080828	49.64
20080829	73.03
20080830	37.48
20080831	58.48
20080901	75.70
20080902	52.55
20080903	37.45
20080904	85.03
20080905	103.58
20080906	59.33
20080907	16.13
20080908	38.56
20080909	23.12
20080910	24.11
20080911	28.27
20080912	35.85
20080913	5.98
20080914	36.67
20080915	39.92
20080916	63.96
20080917	107.87
20080918	54.74
20080919	82.11
20080920	80.06
20080921	25.89
20080922	22.77
20080923	69.56
20080924	84.25
20080925	53.66
20080926	64.94
20080927	20.78
20080928	6.06
20080929	31.37
20080930	91.33
20081001	16.06
20081002	14.96
20081003	42.43
20081004	16.05
20081005	57.55
20081006	110.00
20081007	23.35
20081008	13.62
20081009	23.48
20081010	19.10
20081011	5.75
20081012	8.03
20081013	16.62
20081014	29.36
20081015	10.53
20081016	36.70
20081017	106.24
20081018	13.39
20081019	10.34
20081020	11.86
20081021	34.89
20081022	100.72
20081023	94.00
20081024	10.72
20081025	40.99
20081026	36.51
20081027	19.48
20081028	15.49
20081029	123.61
20081030	96.96
20081031	102.04
20081101	11.41
20081102	16.76
20081103	38.25
20081104	12.41
20081105	88.21
20081106	38.55
20081107	122.82
20081108	38.56
20081109	26.85
20081110	17.71
20081111	30.33
20081112	38.74
20081113	29.15
20081114	40.99
20081115	75.46
20081116	12.63
20081117	22.65
20081118	26.27
20081119	20.07
20081120	25.53
20081121	41.58
20081122	146.23
20081123	89.12
20081124	29.02
20081125	18.77
20081126	16.47
20081127	30.45
20081128	29.74
20081129	23.27
20081130	13.14
20081201	50.92
20081202	31.03
20081203	185.21
20081204	190.53
20081205	24.10
20081206	13.46
20081207	23.89
20081208	146.50
20081209	55.39
20081210	149.03
20081211	172.32
20081212	35.13
20081213	32.27
20081214	17.56
20081215	19.25
20081216	34.10
20081217	53.65
20081218	32.14
20081219	200.66
20081220	105.89
20081221	84.26
20081222	23.79
20081223	25.96
20081224	227.18
20081225	42.56
20081226	19.54
20081227	50.46
20081228	117.21
20081229	48.88
20081230	44.52
20081231	32.57
