# Supplementary material for: Association between Daily Hospital Outpatient Visits for Accidents and Daily Ambient Air Temperatures in an Industrial City
Source: PLoS One. 2016 Jan 27;11(1):e0145003. doi: 10.1371/journal.pone.0145003 (PMC4729523; doi:10.1371/journal.pone.0145003)
Supplement: S1 File — The daily meteorological data (temperature, relative humidity, wind direction, wind speed, rainfall), air pollution data (PM10, PM2.5, O3, CO, NO, NO2, SO2), and hospital visits for accidents (outpatient visits, emergency room visits) for each year of the 2007–2011 study period are included in the uploaded data file. There is also a README file, containing the detailed file structures for the data set, and the description for each data file. Interested readers can contact Kuo-Ying Wang at kuoying@mail.atm.ncu.edu.tw to access data as described above. Alternatively, interested readers can use following methods to obtain data (meteorology and air pollution) from Taiwan Environmental Protection Administration (EPA): 1) Click on http://taqm.epa.gov.tw/taqm/en/default.aspx; 2) Look on a list of items from the left column shown from the pop-up window. Search and click on an item called “Data Service”, which will lead to “Air Quality”. Then click on it to see “Hourly Value”. Then click on “Hourly Value” to download hourly data for all ambient air monitoring sites in Taiwan. (TAR) [file pone.0145003.s001.tar › 2007-2011_export/2008/air/no2.dat]

20080101	33.09
20080102	38.27
20080103	35.62
20080104	37.33
20080105	45.32
20080106	44.24
20080107	62.50
20080108	59.32
20080109	66.89
20080110	56.65
20080111	100.10
20080112	61.93
20080113	30.67
20080114	33.08
20080115	38.55
20080116	31.18
20080117	35.68
20080118	27.48
20080119	42.39
20080120	46.50
20080121	37.21
20080122	42.25
20080123	34.94
20080124	30.05
20080125	37.40
20080126	42.22
20080127	39.02
20080128	40.12
20080129	38.76
20080130	36.74
20080131	38.23
20080201	41.74
20080202	42.94
20080203	35.84
20080204	47.62
20080205	53.05
20080206	27.32
20080207	33.42
20080208	29.44
20080209	30.24
20080210	36.27
20080211	40.93
20080212	37.23
20080213	40.78
20080214	49.62
20080215	48.31
20080216	24.17
20080217	35.03
20080218	32.33
20080219	36.33
20080220	41.49
20080221	49.84
20080222	73.33
20080223	50.28
20080224	17.31
20080225	65.91
20080226	33.14
20080227	44.74
20080228	50.68
20080229	63.81
20080301	52.60
20080302	64.41
20080303	64.66
20080304	39.29
20080305	35.12
20080306	60.51
20080307	59.21
20080308	44.05
20080309	44.53
20080310	54.22
20080311	46.87
20080312	49.50
20080313	60.31
20080314	60.84
20080315	49.26
20080316	44.26
20080317	61.09
20080318	57.06
20080319	42.07
20080320	30.14
20080321	90.91
20080322	51.81
20080323	42.30
20080324	68.28
20080325	89.13
20080326	72.23
20080327	75.96
20080328	68.40
20080329	75.39
20080330	36.49
20080331	42.99
20080401	67.53
20080402	51.01
20080403	62.96
20080404	54.34
20080405	53.33
20080406	35.14
20080407	50.23
20080408	49.21
20080409	28.70
20080410	36.28
20080411	62.57
20080412	46.07
20080413	44.76
20080414	46.43
20080415	59.05
20080416	68.92
20080417	37.04
20080418	36.32
20080419	45.64
20080420	82.61
20080421	40.26
20080422	53.75
20080423	51.97
20080424	46.37
20080425	72.36
20080426	60.81
20080427	61.67
20080428	69.60
20080429	47.48
20080430	47.85
20080501	58.15
20080502	61.74
20080503	69.92
20080504	44.39
20080505	41.96
20080506	59.03
20080507	58.38
20080508	77.34
20080509	47.59
20080510	48.64
20080511	30.81
20080512	56.39
20080513	30.98
20080514	27.21
20080515	25.76
20080516	37.84
20080517	40.89
20080518	74.15
20080519	53.80
20080520	74.91
20080521	67.33
20080522	49.70
20080523	62.46
20080524	46.91
20080525	35.19
20080526	68.63
20080527	56.39
20080528	26.69
20080529	26.12
20080530	35.51
20080531	45.01
20080601	49.59
20080602	54.08
20080603	59.57
20080604	64.65
20080605	41.95
20080606	41.70
20080607	51.64
20080608	44.18
20080609	49.53
20080610	31.57
20080611	27.23
20080612	40.28
20080613	49.92
20080614	32.33
20080615	31.28
20080616	48.74
20080617	48.58
20080618	55.83
20080619	51.84
20080620	40.70
20080621	39.92
20080622	34.75
20080623	50.78
20080624	40.30
20080625	47.58
20080626	55.48
20080627	38.12
20080628	32.76
20080629	37.27
20080630	45.18
20080701	27.73
20080702	27.81
20080703	32.04
20080704	47.54
20080705	33.18
20080706	29.56
20080707	45.89
20080708	41.18
20080709	31.22
20080710	29.56
20080711	37.37
20080712	51.54
20080713	38.33
20080714	36.60
20080715	42.86
20080716	28.61
20080717	30.67
20080718	35.02
20080719	28.54
20080720	31.93
20080721	29.85
20080722	29.64
20080723	36.87
20080724	46.16
20080725	50.97
20080726	33.05
20080727	20.56
20080728	33.38
20080729	66.46
20080730	63.25
20080731	50.37
20080801	40.79
20080802	40.47
20080803	31.51
20080804	31.32
20080805	50.49
20080806	33.95
20080807	32.93
20080808	35.62
20080809	42.85
20080810	40.24
20080811	36.93
20080812	27.19
20080813	49.55
20080814	48.18
20080815	41.66
20080816	36.18
20080817	30.10
20080818	28.08
20080819	30.50
20080820	34.34
20080821	38.30
20080822	42.96
20080823	26.42
20080824	50.65
20080825	48.86
20080826	38.27
20080827	56.33
20080828	41.82
20080829	41.75
20080830	42.91
20080831	32.80
20080901	44.02
20080902	64.91
20080903	53.29
20080904	57.06
20080905	55.70
20080906	39.26
20080907	34.96
20080908	33.23
20080909	25.86
20080910	17.40
20080911	19.85
20080912	22.22
20080913	13.82
20080914	23.60
20080915	38.43
20080916	56.33
20080917	59.03
20080918	46.40
20080919	73.03
20080920	39.31
20080921	34.77
20080922	16.49
20080923	38.15
20080924	52.48
20080925	41.99
20080926	30.05
20080927	33.53
20080928	12.82
20080929	27.01
20080930	49.19
20081001	48.35
20081002	44.79
20081003	41.38
20081004	37.77
20081005	52.33
20081006	65.46
20081007	44.50
20081008	29.24
20081009	32.59
20081010	28.74
20081011	28.47
20081012	28.85
20081013	35.62
20081014	39.52
20081015	28.61
20081016	23.31
20081017	34.43
20081018	27.17
20081019	21.95
20081020	29.30
20081021	39.25
20081022	54.60
20081023	59.58
20081024	33.03
20081025	39.40
20081026	40.52
20081027	50.42
20081028	42.27
20081029	62.58
20081030	70.00
20081031	47.80
20081101	34.69
20081102	32.57
20081103	39.02
20081104	31.05
20081105	37.69
20081106	41.53
20081107	44.67
20081108	39.68
20081109	41.09
20081110	34.58
20081111	51.77
20081112	44.99
20081113	42.31
20081114	40.84
20081115	48.96
20081116	35.62
20081117	52.82
20081118	46.83
20081119	36.49
20081120	39.90
20081121	41.72
20081122	55.36
20081123	45.20
20081124	34.27
20081125	32.82
20081126	38.66
20081127	57.45
20081128	40.22
20081129	45.46
20081130	37.23
20081201	46.95
20081202	37.88
20081203	96.90
20081204	61.80
20081205	37.85
20081206	29.50
20081207	37.94
20081208	47.63
20081209	44.29
20081210	50.95
20081211	45.87
20081212	63.89
20081213	48.63
20081214	35.89
20081215	42.66
20081216	42.45
20081217	46.43
20081218	44.46
20081219	103.89
20081220	63.71
20081221	61.36
20081222	29.10
20081223	31.10
20081224	45.46
20081225	48.48
20081226	34.15
20081227	43.74
20081228	41.61
20081229	38.57
20081230	41.59
20081231	46.36
