# Supplementary material for: Association between Daily Hospital Outpatient Visits for Accidents and Daily Ambient Air Temperatures in an Industrial City
Source: PLoS One. 2016 Jan 27;11(1):e0145003. doi: 10.1371/journal.pone.0145003 (PMC4729523; doi:10.1371/journal.pone.0145003)
Supplement: S1 File — The daily meteorological data (temperature, relative humidity, wind direction, wind speed, rainfall), air pollution data (PM10, PM2.5, O3, CO, NO, NO2, SO2), and hospital visits for accidents (outpatient visits, emergency room visits) for each year of the 2007–2011 study period are included in the uploaded data file. There is also a README file, containing the detailed file structures for the data set, and the description for each data file. Interested readers can contact Kuo-Ying Wang at kuoying@mail.atm.ncu.edu.tw to access data as described above. Alternatively, interested readers can use following methods to obtain data (meteorology and air pollution) from Taiwan Environmental Protection Administration (EPA): 1) Click on http://taqm.epa.gov.tw/taqm/en/default.aspx; 2) Look on a list of items from the left column shown from the pop-up window. Search and click on an item called “Data Service”, which will lead to “Air Quality”. Then click on it to see “Hourly Value”. Then click on “Hourly Value” to download hourly data for all ambient air monitoring sites in Taiwan. (TAR) [file pone.0145003.s001.tar › 2007-2011_export/2008/air/o3.dat]

20080101	29.6
20080102	27.2
20080103	33.3
20080104	29.3
20080105	31.7
20080106	32.2
20080107	29.7
20080108	60.3
20080109	41.4
20080110	32.0
20080111	91.2
20080112	32.0
20080113	37.5
20080114	32.7
20080115	31.4
20080116	32.6
20080117	30.9
20080118	33.1
20080119	32.7
20080120	39.2
20080121	21.7
20080122	26.0
20080123	22.2
20080124	24.6
20080125	31.6
20080126	21.6
20080127	28.8
20080128	23.6
20080129	26.5
20080130	17.8
20080131	16.9
20080201	29.5
20080202	29.6
20080203	29.4
20080204	32.4
20080205	34.2
20080206	44.5
20080207	43.0
20080208	40.1
20080209	41.8
20080210	30.3
20080211	33.3
20080212	35.3
20080213	34.8
20080214	29.7
20080215	36.4
20080216	41.7
20080217	37.3
20080218	40.6
20080219	35.7
20080220	46.2
20080221	46.5
20080222	36.1
20080223	47.2
20080224	49.1
20080225	41.2
20080226	30.7
20080227	30.3
20080228	30.8
20080229	26.2
20080301	44.1
20080302	66.4
20080303	50.0
20080304	59.2
20080305	52.3
20080306	69.9
20080307	51.2
20080308	48.2
20080309	51.6
20080310	56.2
20080311	39.8
20080312	55.7
20080313	43.4
20080314	40.6
20080315	46.4
20080316	54.0
20080317	40.8
20080318	21.0
20080319	52.3
20080320	55.0
20080321	101.3
20080322	56.8
20080323	51.3
20080324	70.5
20080325	99.9
20080326	66.0
20080327	90.3
20080328	72.1
20080329	75.8
20080330	47.5
20080331	51.9
20080401	53.1
20080402	26.7
20080403	67.4
20080404	50.0
20080405	79.5
20080406	61.4
20080407	65.7
20080408	46.5
20080409	33.9
20080410	48.1
20080411	46.7
20080412	32.9
20080413	35.7
20080414	52.4
20080415	59.2
20080416	59.2
20080417	41.5
20080418	64.6
20080419	55.9
20080420	82.8
20080421	20.7
20080422	45.2
20080423	56.3
20080424	64.4
20080425	65.3
20080426	79.1
20080427	100.7
20080428	57.7
20080429	50.4
20080430	44.1
20080501	51.6
20080502	52.1
20080503	100.5
20080504	56.5
20080505	59.4
20080506	56.3
20080507	23.6
20080508	51.6
20080509	48.5
20080510	46.4
20080511	58.4
20080512	59.5
20080513	68.6
20080514	80.5
20080515	81.5
20080516	51.8
20080517	83.0
20080518	110.3
20080519	55.0
20080520	69.3
20080521	62.6
20080522	64.4
20080523	49.7
20080524	48.1
20080525	33.2
20080526	13.3
20080527	56.6
20080528	43.1
20080529	29.8
20080530	41.5
20080531	45.8
20080601	35.2
20080602	36.5
20080603	26.0
20080604	50.9
20080605	78.7
20080606	35.1
20080607	43.3
20080608	48.9
20080609	44.6
20080610	47.5
20080611	49.3
20080612	26.6
20080613	47.7
20080614	9.3
20080615	27.1
20080616	33.6
20080617	72.8
20080618	69.4
20080619	54.1
20080620	28.8
20080621	37.3
20080622	70.0
20080623	68.9
20080624	45.5
20080625	45.2
20080626	49.8
20080627	33.5
20080628	41.1
20080629	50.0
20080630	48.1
20080701	43.6
20080702	28.2
20080703	51.5
20080704	61.9
20080705	29.4
20080706	35.7
20080707	36.7
20080708	48.1
20080709	27.5
20080710	31.2
20080711	42.9
20080712	49.6
20080713	37.0
20080714	37.2
20080715	85.1
20080716	42.8
20080717	18.7
20080718	24.0
20080719	30.1
20080720	41.5
20080721	37.9
20080722	35.8
20080723	41.2
20080724	68.2
20080725	57.2
20080726	44.4
20080727	22.7
20080728	28.3
20080729	30.7
20080730	62.4
20080731	68.5
20080801	40.5
20080802	0.0
20080803	0.0
20080804	0.0
20080805	0.0
20080806	0.0
20080807	24.1
20080808	40.6
20080809	52.3
20080810	54.2
20080811	53.1
20080812	36.3
20080813	54.6
20080814	48.2
20080815	80.1
20080816	42.8
20080817	56.6
20080818	46.2
20080819	58.3
20080820	47.7
20080821	44.8
20080822	56.1
20080823	52.4
20080824	45.4
20080825	41.0
20080826	46.5
20080827	47.1
20080828	87.9
20080829	64.7
20080830	42.1
20080831	52.7
20080901	23.2
20080902	29.5
20080903	83.6
20080904	69.7
20080905	73.3
20080906	76.4
20080907	39.2
20080908	36.5
20080909	30.0
20080910	19.7
20080911	22.5
20080912	16.4
20080913	29.9
20080914	39.0
20080915	54.0
20080916	52.0
20080917	52.2
20080918	62.3
20080919	122.6
20080920	98.6
20080921	70.9
20080922	19.6
20080923	81.2
20080924	103.8
20080925	73.6
20080926	28.8
20080927	39.1
20080928	51.7
20080929	33.5
20080930	38.3
20081001	48.8
20081002	37.3
20081003	42.5
20081004	43.6
20081005	73.1
20081006	31.8
20081007	39.8
20081008	41.2
20081009	34.3
20081010	32.3
20081011	52.5
20081012	45.3
20081013	39.6
20081014	34.9
20081015	38.6
20081016	39.2
20081017	45.2
20081018	33.5
20081019	33.1
20081020	33.5
20081021	79.5
20081022	81.6
20081023	75.4
20081024	46.4
20081025	46.3
20081026	45.9
20081027	40.6
20081028	53.1
20081029	81.1
20081030	75.3
20081031	51.9
20081101	41.9
20081102	55.6
20081103	32.4
20081104	40.1
20081105	76.5
20081106	40.1
20081107	32.8
20081108	27.9
20081109	31.5
20081110	32.3
20081111	30.9
20081112	30.9
20081113	33.7
20081114	29.5
20081115	36.1
20081116	37.8
20081117	43.2
20081118	34.8
20081119	37.6
20081120	33.0
20081121	34.1
20081122	61.8
20081123	38.2
20081124	35.5
20081125	37.7
20081126	42.1
20081127	53.7
20081128	37.1
20081129	35.2
20081130	40.4
20081201	33.6
20081202	37.4
20081203	70.9
20081204	53.4
20081205	30.3
20081206	27.9
20081207	31.9
20081208	22.0
20081209	35.4
20081210	38.3
20081211	41.5
20081212	45.6
20081213	43.4
20081214	41.7
20081215	36.7
20081216	34.0
20081217	35.8
20081218	51.8
20081219	60.6
20081220	50.1
20081221	48.1
20081222	30.5
20081223	29.0
20081224	19.7
20081225	31.5
20081226	40.5
20081227	33.5
20081228	19.7
20081229	19.9
20081230	30.9
20081231	40.1
