# Supplementary material for: Association between Daily Hospital Outpatient Visits for Accidents and Daily Ambient Air Temperatures in an Industrial City
Source: PLoS One. 2016 Jan 27;11(1):e0145003. doi: 10.1371/journal.pone.0145003 (PMC4729523; doi:10.1371/journal.pone.0145003)
Supplement: S1 File — The daily meteorological data (temperature, relative humidity, wind direction, wind speed, rainfall), air pollution data (PM10, PM2.5, O3, CO, NO, NO2, SO2), and hospital visits for accidents (outpatient visits, emergency room visits) for each year of the 2007–2011 study period are included in the uploaded data file. There is also a README file, containing the detailed file structures for the data set, and the description for each data file. Interested readers can contact Kuo-Ying Wang at kuoying@mail.atm.ncu.edu.tw to access data as described above. Alternatively, interested readers can use following methods to obtain data (meteorology and air pollution) from Taiwan Environmental Protection Administration (EPA): 1) Click on http://taqm.epa.gov.tw/taqm/en/default.aspx; 2) Look on a list of items from the left column shown from the pop-up window. Search and click on an item called “Data Service”, which will lead to “Air Quality”. Then click on it to see “Hourly Value”. Then click on “Hourly Value” to download hourly data for all ambient air monitoring sites in Taiwan. (TAR) [file pone.0145003.s001.tar › 2007-2011_export/2008/air/pm10.dat]

20080101	99.0
20080102	113.0
20080103	72.0
20080104	64.0
20080105	88.0
20080106	145.0
20080107	173.0
20080108	258.0
20080109	301.0
20080110	224.0
20080111	252.0
20080112	162.0
20080113	50.0
20080114	46.0
20080115	72.0
20080116	46.0
20080117	55.0
20080118	67.0
20080119	73.0
20080120	134.0
20080121	73.0
20080122	61.0
20080123	77.0
20080124	89.0
20080125	56.0
20080126	55.0
20080127	49.0
20080128	53.0
20080129	54.0
20080130	63.0
20080131	51.0
20080201	70.0
20080202	60.0
20080203	125.0
20080204	116.0
20080205	75.0
20080206	100.0
20080207	89.0
20080208	60.0
20080209	140.0
20080210	77.0
20080211	84.0
20080212	144.0
20080213	95.0
20080214	81.0
20080215	110.0
20080216	82.0
20080217	77.0
20080218	90.0
20080219	55.0
20080220	88.0
20080221	155.0
20080222	282.0
20080223	186.0
20080224	121.0
20080225	110.0
20080226	112.0
20080227	158.0
20080228	90.0
20080229	141.0
20080301	115.0
20080302	169.0
20080303	230.0
20080304	154.0
20080305	91.0
20080306	121.0
20080307	116.0
20080308	108.0
20080309	99.0
20080310	113.0
20080311	111.0
20080312	102.0
20080313	162.0
20080314	243.0
20080315	118.0
20080316	129.0
20080317	143.0
20080318	125.0
20080319	93.0
20080320	147.0
20080321	277.0
20080322	167.0
20080323	141.0
20080324	154.0
20080325	177.0
20080326	169.0
20080327	173.0
20080328	145.0
20080329	188.0
20080330	158.0
20080331	102.0
20080401	90.0
20080402	86.0
20080403	74.0
20080404	202.0
20080405	219.0
20080406	119.0
20080407	111.0
20080408	126.0
20080409	91.0
20080410	95.0
20080411	132.0
20080412	156.0
20080413	105.0
20080414	101.0
20080415	153.0
20080416	121.0
20080417	75.0
20080418	84.0
20080419	79.0
20080420	182.0
20080421	95.0
20080422	77.0
20080423	149.0
20080424	156.0
20080425	116.0
20080426	130.0
20080427	151.0
20080428	132.0
20080429	82.0
20080430	109.0
20080501	94.0
20080502	101.0
20080503	117.0
20080504	116.0
20080505	89.0
20080506	84.0
20080507	94.0
20080508	133.0
20080509	117.0
20080510	95.0
20080511	72.0
20080512	73.0
20080513	139.0
20080514	108.0
20080515	97.0
20080516	81.0
20080517	99.0
20080518	143.0
20080519	125.0
20080520	128.0
20080521	146.0
20080522	109.0
20080523	110.0
20080524	94.0
20080525	73.0
20080526	107.0
20080527	94.0
20080528	84.0
20080529	74.0
20080530	69.0
20080531	137.0
20080601	115.0
20080602	107.0
20080603	72.0
20080604	99.0
20080605	103.0
20080606	105.0
20080607	91.0
20080608	95.0
20080609	74.0
20080610	81.0
20080611	72.0
20080612	53.0
20080613	87.0
20080614	80.0
20080615	60.0
20080616	76.0
20080617	81.0
20080618	98.0
20080619	89.0
20080620	79.0
20080621	78.0
20080622	87.0
20080623	77.0
20080624	76.0
20080625	96.0
20080626	91.0
20080627	89.0
20080628	68.0
20080629	62.0
20080630	65.0
20080701	74.0
20080702	80.0
20080703	72.0
20080704	110.0
20080705	83.0
20080706	71.0
20080707	63.0
20080708	64.0
20080709	71.0
20080710	57.0
20080711	68.0
20080712	83.0
20080713	69.0
20080714	75.0
20080715	81.0
20080716	71.0
20080717	60.0
20080718	82.0
20080719	57.0
20080720	62.0
20080721	78.0
20080722	69.0
20080723	84.0
20080724	95.0
20080725	83.0
20080726	103.0
20080727	58.0
20080728	49.0
20080729	114.0
20080730	89.0
20080731	87.0
20080801	90.0
20080802	77.0
20080803	102.0
20080804	99.0
20080805	95.0
20080806	78.0
20080807	68.0
20080808	79.0
20080809	76.0
20080810	86.0
20080811	75.0
20080812	60.0
20080813	101.0
20080814	107.0
20080815	124.0
20080816	75.0
20080817	85.0
20080818	72.0
20080819	88.0
20080820	125.0
20080821	100.0
20080822	132.0
20080823	90.0
20080824	82.0
20080825	98.0
20080826	71.0
20080827	108.0
20080828	102.0
20080829	96.0
20080830	106.0
20080831	97.0
20080901	81.0
20080902	143.0
20080903	127.0
20080904	137.0
20080905	112.0
20080906	133.0
20080907	87.0
20080908	60.0
20080909	62.0
20080910	54.0
20080911	56.0
20080912	56.0
20080913	52.0
20080914	73.0
20080915	92.0
20080916	114.0
20080917	116.0
20080918	80.0
20080919	157.0
20080920	131.0
20080921	107.0
20080922	58.0
20080923	51.0
20080924	94.0
20080925	102.0
20080926	101.0
20080927	62.0
20080928	48.0
20080929	47.0
20080930	76.0
20081001	102.0
20081002	102.0
20081003	82.0
20081004	77.0
20081005	114.0
20081006	101.0
20081007	43.0
20081008	143.0
20081009	60.0
20081010	50.0
20081011	92.0
20081012	89.0
20081013	66.0
20081014	62.0
20081015	63.0
20081016	57.0
20081017	92.0
20081018	66.0
20081019	68.0
20081020	71.0
20081021	83.0
20081022	143.0
20081023	154.0
20081024	116.0
20081025	73.0
20081026	108.0
20081027	132.0
20081028	110.0
20081029	140.0
20081030	164.0
20081031	137.0
20081101	60.0
20081102	58.0
20081103	70.0
20081104	54.0
20081105	71.0
20081106	74.0
20081107	98.0
20081108	85.0
20081109	57.0
20081110	75.0
20081111	78.0
20081112	70.0
20081113	57.0
20081114	58.0
20081115	79.0
20081116	68.0
20081117	120.0
20081118	100.0
20081119	110.0
20081120	74.0
20081121	61.0
20081122	96.0
20081123	83.0
20081124	95.0
20081125	72.0
20081126	91.0
20081127	134.0
20081128	99.0
20081129	90.0
20081130	111.0
20081201	71.0
20081202	68.0
20081203	221.0
20081204	209.0
20081205	176.0
20081206	115.0
20081207	66.0
20081208	95.0
20081209	71.0
20081210	98.0
20081211	116.0
20081212	145.0
20081213	117.0
20081214	99.0
20081215	0.0
20081216	76.0
20081217	97.0
20081218	149.0
20081219	243.0
20081220	152.0
20081221	121.0
20081222	70.0
20081223	58.0
20081224	114.0
20081225	120.0
20081226	114.0
20081227	79.0
20081228	124.0
20081229	106.0
20081230	113.0
20081231	121.0
