# Supplementary material for: Association between Daily Hospital Outpatient Visits for Accidents and Daily Ambient Air Temperatures in an Industrial City
Source: PLoS One. 2016 Jan 27;11(1):e0145003. doi: 10.1371/journal.pone.0145003 (PMC4729523; doi:10.1371/journal.pone.0145003)
Supplement: S1 File — The daily meteorological data (temperature, relative humidity, wind direction, wind speed, rainfall), air pollution data (PM10, PM2.5, O3, CO, NO, NO2, SO2), and hospital visits for accidents (outpatient visits, emergency room visits) for each year of the 2007–2011 study period are included in the uploaded data file. There is also a README file, containing the detailed file structures for the data set, and the description for each data file. Interested readers can contact Kuo-Ying Wang at kuoying@mail.atm.ncu.edu.tw to access data as described above. Alternatively, interested readers can use following methods to obtain data (meteorology and air pollution) from Taiwan Environmental Protection Administration (EPA): 1) Click on http://taqm.epa.gov.tw/taqm/en/default.aspx; 2) Look on a list of items from the left column shown from the pop-up window. Search and click on an item called “Data Service”, which will lead to “Air Quality”. Then click on it to see “Hourly Value”. Then click on “Hourly Value” to download hourly data for all ambient air monitoring sites in Taiwan. (TAR) [file pone.0145003.s001.tar › 2007-2011_export/2008/air/pm2.5.dat]

20080101            57.0
20080102            56.0
20080103            43.0
20080104            40.0
20080105            52.0
20080106            81.0
20080107           105.0
20080108           186.0
20080109           212.0
20080110           149.0
20080111           192.0
20080112            99.0
20080113            26.0
20080114            22.0
20080115            43.0
20080116            22.0
20080117            31.0
20080118            25.0
20080119            26.0
20080120            71.0
20080121            30.0
20080122            33.0
20080123            41.0
20080124            64.0
20080125            29.0
20080126            26.0
20080127            28.0
20080128            27.0
20080129            31.0
20080130            32.0
20080131            27.0
20080201            31.0
20080202            35.0
20080203            86.0
20080204            79.0
20080205            35.0
20080206            57.0
20080207            65.0
20080208            29.0
20080209            86.0
20080210            51.0
20080211            51.0
20080212            71.0
20080213            45.0
20080214            37.0
20080215            59.0
20080216            54.0
20080217            43.0
20080218            32.0
20080219            23.0
20080220            62.0
20080221           100.0
20080222           208.0
20080223           135.0
20080224            92.0
20080225            58.0
20080226            70.0
20080227            91.0
20080228            49.0
20080229            85.0
20080301            71.0
20080302           116.0
20080303            71.0
20080304            64.0
20080305            54.0
20080306            64.0
20080307            79.0
20080308            55.0
20080309            57.0
20080310            53.0
20080311            64.0
20080312            55.0
20080313           100.0
20080314           146.0
20080315            65.0
20080316            61.0
20080317            69.0
20080318            77.0
20080319            47.0
20080320            62.0
20080321           153.0
20080322           114.0
20080323            47.0
20080324            71.0
20080325           105.0
20080326           116.0
20080327           105.0
20080328            82.0
20080329           130.0
20080330            84.0
20080331            54.0
20080401            55.0
20080402            61.0
20080403            42.0
20080404           103.0
20080405            97.0
20080406            60.0
20080407            63.0
20080408            72.0
20080409            31.0
20080410            55.0
20080411            84.0
20080412            91.0
20080413            57.0
20080414            50.0
20080415            92.0
20080416            68.0
20080417            33.0
20080418            45.0
20080419            37.0
20080420           132.0
20080421            57.0
20080422            42.0
20080423            91.0
20080424            94.0
20080425            60.0
20080426            77.0
20080427            88.0
20080428            79.0
20080429            33.0
20080430            56.0
20080501            57.0
20080502            47.0
20080503            83.0
20080504            66.0
20080505            33.0
20080506            43.0
20080507            57.0
20080508            68.0
20080509            60.0
20080510            40.0
20080511            27.0
20080512            32.0
20080513            68.0
20080514            63.0
20080515            52.0
20080516            48.0
20080517            49.0
20080518            95.0
20080519            78.0
20080520            59.0
20080521            77.0
20080522            57.0
20080523            55.0
20080524            50.0
20080525            37.0
20080526            63.0
20080527            50.0
20080528            39.0
20080529            34.0
20080530            36.0
20080531            48.0
20080601            62.0
20080602            49.0
20080603            40.0
20080604            58.0
20080605            47.0
20080606            64.0
20080607            54.0
20080608            42.0
20080609            45.0
20080610            43.0
20080611            31.0
20080612            29.0
20080613            33.0
20080614            40.0
20080615            29.0
20080616            36.0
20080617            49.0
20080618            54.0
20080619            55.0
20080620            47.0
20080621            43.0
20080622            54.0
20080623            48.0
20080624            45.0
20080625            45.0
20080626            50.0
20080627            45.0
20080628            27.0
20080629            29.0
20080630            31.0
20080701            35.0
20080702            42.0
20080703            41.0
20080704            68.0
20080705            49.0
20080706            35.0
20080707            40.0
20080708            32.0
20080709            32.0
20080710            26.0
20080711            29.0
20080712            47.0
20080713            31.0
20080714            41.0
20080715            51.0
20080716            33.0
20080717            25.0
20080718            35.0
20080719            25.0
20080720            33.0
20080721            32.0
20080722            45.0
20080723            43.0
20080724            55.0
20080725            54.0
20080726            67.0
20080727            19.0
20080728            23.0
20080729            50.0
20080730            43.0
20080731            53.0
20080801            58.0
20080802            54.0
20080803            78.0
20080804            68.0
20080805            70.0
20080806            43.0
20080807            35.0
20080808            48.0
20080809            54.0
20080810            57.0
20080811            40.0
20080812            35.0
20080813            63.0
20080814            54.0
20080815            94.0
20080816            55.0
20080817            50.0
20080818            32.0
20080819            43.0
20080820            60.0
20080821            78.0
20080822            40.0
20080823            46.0
20080824            51.0
20080825            51.0
20080826            38.0
20080827            67.0
20080828            55.0
20080829            54.0
20080830            67.0
20080831            55.0
20080901            42.0
20080902            80.0
20080903            84.0
20080904           131.0
20080905            74.0
20080906            73.0
20080907            51.0
20080908            31.0
20080909            30.0
20080910            23.0
20080911            22.0
20080912            27.0
20080913            20.0
20080914            21.0
20080915            63.0
20080916            77.0
20080917            96.0
20080918            45.0
20080919           113.0
20080920            84.0
20080921            75.0
20080922            22.0
20080923            57.0
20080924            64.0
20080925            63.0
20080926            63.0
20080927            24.0
20080928            25.0
20080929            29.0
20080930            48.0
20081001            64.0
20081002            61.0
20081003            42.0
20081004            40.0
20081005            69.0
20081006            54.0
20081007            26.0
20081008            33.0
20081009            30.0
20081010            32.0
20081011            56.0
20081012            31.0
20081013            39.0
20081014            38.0
20081015            33.0
20081016            28.0
20081017            47.0
20081018            28.0
20081019            29.0
20081020            35.0
20081021            49.0
20081022            92.0
20081023            92.0
20081024            65.0
20081025            41.0
20081026            65.0
20081027            70.0
20081028            63.0
20081029            74.0
20081030            95.0
20081031            82.0
20081101            28.0
20081102            30.0
20081103            32.0
20081104            21.0
20081105            35.0
20081106            36.0
20081107            68.0
20081108            46.0
20081109            32.0
20081110            31.0
20081111            46.0
20081112            35.0
20081113            24.0
20081114            30.0
20081115            32.0
20081116            41.0
20081117            76.0
20081118            59.0
20081119            56.0
20081120            37.0
20081121            29.0
20081122            56.0
20081123            64.0
20081124            63.0
20081125            44.0
20081126            55.0
20081127            60.0
20081128            46.0
20081129            34.0
20081130            46.0
20081201            32.0
20081202            33.0
20081203           147.0
20081204           115.0
20081205           112.0
20081206            33.0
20081207            31.0
20081208            47.0
20081209            29.0
20081210            48.0
20081211            56.0
20081212            83.0
20081213            60.0
20081214            54.0
20081215            52.0
20081216            36.0
20081217            46.0
20081218            81.0
20081219           185.0
20081220           101.0
20081221            95.0
20081222            43.0
20081223            39.0
20081224            58.0
20081225            72.0
20081226            45.0
20081227            37.0
20081228            76.0
20081229            56.0
20081230            59.0
20081231            59.0
