# Supplementary material for: Association between Daily Hospital Outpatient Visits for Accidents and Daily Ambient Air Temperatures in an Industrial City
Source: PLoS One. 2016 Jan 27;11(1):e0145003. doi: 10.1371/journal.pone.0145003 (PMC4729523; doi:10.1371/journal.pone.0145003)
Supplement: S1 File — The daily meteorological data (temperature, relative humidity, wind direction, wind speed, rainfall), air pollution data (PM10, PM2.5, O3, CO, NO, NO2, SO2), and hospital visits for accidents (outpatient visits, emergency room visits) for each year of the 2007–2011 study period are included in the uploaded data file. There is also a README file, containing the detailed file structures for the data set, and the description for each data file. Interested readers can contact Kuo-Ying Wang at kuoying@mail.atm.ncu.edu.tw to access data as described above. Alternatively, interested readers can use following methods to obtain data (meteorology and air pollution) from Taiwan Environmental Protection Administration (EPA): 1) Click on http://taqm.epa.gov.tw/taqm/en/default.aspx; 2) Look on a list of items from the left column shown from the pop-up window. Search and click on an item called “Data Service”, which will lead to “Air Quality”. Then click on it to see “Hourly Value”. Then click on “Hourly Value” to download hourly data for all ambient air monitoring sites in Taiwan. (TAR) [file pone.0145003.s001.tar › 2007-2011_export/2008/air/rainfall.dat]

20080101             0.0
20080102             0.0
20080103             0.0
20080104             0.0
20080105             0.0
20080106             0.0
20080107             0.0
20080108             0.0
20080109             0.0
20080110             0.0
20080111             0.0
20080112             0.0
20080113             6.8
20080114             7.0
20080115             0.4
20080116             1.2
20080117             0.0
20080118             0.0
20080119             0.0
20080120             0.0
20080121             0.2
20080122             0.0
20080123             0.0
20080124             0.2
20080125             1.4
20080126            23.2
20080127             3.4
20080128             2.2
20080129             3.6
20080130             4.0
20080131            51.6
20080201            16.0
20080202            23.0
20080203            16.8
20080204             0.6
20080205            39.2
20080206            10.4
20080207            19.4
20080208            12.0
20080209             7.2
20080210             0.2
20080211            13.2
20080212             6.2
20080213             0.2
20080214             1.4
20080215             0.8
20080216             0.0
20080217             0.0
20080218             0.2
20080219             1.0
20080220             0.0
20080221             0.0
20080222             0.0
20080223             8.0
20080224             0.4
20080225             2.2
20080226             6.6
20080227             0.0
20080228             0.0
20080229             0.2
20080301             0.2
20080302             0.0
20080303             0.0
20080304             0.0
20080305             0.0
20080306             0.2
20080307             0.0
20080308             0.0
20080309             0.0
20080310             1.2
20080311             0.0
20080312             0.0
20080313             3.2
20080314             8.8
20080315             0.0
20080316             0.0
20080317             0.0
20080318            42.6
20080319             3.8
20080320             0.0
20080321             0.0
20080322            11.0
20080323            18.8
20080324             0.0
20080325             0.0
20080326             0.0
20080327             0.0
20080328             0.2
20080329             0.4
20080330             8.2
20080331            52.8
20080401            31.2
20080402            12.6
20080403            11.2
20080404             0.0
20080405             0.0
20080406             0.0
20080407             0.0
20080408             0.0
20080409             1.0
20080410            16.0
20080411             1.2
20080412             0.4
20080413             1.0
20080414             0.0
20080415             0.0
20080416            36.0
20080417            32.8
20080418             0.0
20080419             0.0
20080420             0.2
20080421            23.2
20080422             2.6
20080423             0.0
20080424             2.0
20080425             0.0
20080426             0.0
20080427             0.0
20080428             8.0
20080429             9.8
20080430             0.0
20080501             0.0
20080502             0.0
20080503             0.0
20080504             0.0
20080505            72.6
20080506            20.6
20080507            18.4
20080508             0.0
20080509             0.0
20080510             3.4
20080511             0.0
20080512             0.0
20080513             0.0
20080514             0.0
20080515             0.0
20080516             0.0
20080517             0.0
20080518             0.0
20080519             6.4
20080520             0.6
20080521             7.8
20080522             0.0
20080523             0.0
20080524             0.0
20080525             0.0
20080526            14.6
20080527             0.0
20080528             0.8
20080529             0.0
20080530            48.8
20080531             5.0
20080601             0.0
20080602             4.0
20080603            57.8
20080604             0.0
20080605             0.0
20080606             0.0
20080607             0.4
20080608             0.0
20080609             0.0
20080610             0.0
20080611             0.0
20080612            22.4
20080613            10.8
20080614            15.0
20080615             2.0
20080616            31.2
20080617             6.0
20080618            45.0
20080619             0.0
20080620             0.2
20080621             0.0
20080622             0.0
20080623             0.0
20080624             0.0
20080625             0.0
20080626            14.8
20080627             0.0
20080628             0.0
20080629             7.8
20080630             4.0
20080701             0.0
20080702             0.0
20080703             0.0
20080704             0.0
20080705             1.6
20080706             5.6
20080707             0.2
20080708            24.2
20080709             0.0
20080710             0.0
20080711             4.2
20080712             0.6
20080713             0.0
20080714             0.0
20080715             0.0
20080716             0.0
20080717            22.8
20080718            74.0
20080719             0.0
20080720             0.0
20080721             0.0
20080722             0.0
20080723             0.0
20080724             0.0
20080725             0.0
20080726            13.8
20080727            12.6
20080728            42.2
20080729             2.0
20080730             0.0
20080731             0.0
20080801             0.0
20080802             0.0
20080803             0.0
20080804             0.0
20080805             0.0
20080806             0.0
20080807             0.0
20080808             0.0
20080809             0.0
20080810             0.0
20080811             0.0
20080812             0.0
20080813             0.0
20080814             0.0
20080815             0.0
20080816             0.0
20080817             0.0
20080818             0.0
20080819             0.0
20080820             0.0
20080821             0.0
20080822             0.0
20080823             0.0
20080824             0.0
20080825             0.0
20080826             0.0
20080827             0.0
20080828             0.0
20080829             0.0
20080830             0.0
20080831             0.0
20080901             8.0
20080902            41.6
20080903             1.0
20080904             0.0
20080905            22.6
20080906             0.0
20080907             0.0
20080908             0.0
20080909             0.0
20080910             0.0
20080911             1.2
20080912           111.6
20080913           174.6
20080914            94.8
20080915            76.0
20080916             0.0
20080917             0.0
20080918             0.0
20080919             0.0
20080920             0.0
20080921             0.0
20080922             0.0
20080923             0.0
20080924             0.0
20080925             0.0
20080926             0.0
20080927            34.6
20080928           124.2
20080929            58.6
20080930            13.4
20081001             0.0
20081002             0.0
20081003             0.0
20081004             0.0
20081005             0.0
20081006             6.8
20081007            21.4
20081008             0.0
20081009             0.0
20081010             0.0
20081011             0.0
20081012             0.0
20081013             0.0
20081014             0.0
20081015             0.0
20081016             0.0
20081017             0.0
20081018             0.0
20081019             0.0
20081020             0.0
20081021             0.0
20081022             0.0
20081023             0.0
20081024             0.0
20081025             0.0
20081026             0.0
20081027             0.0
20081028             0.0
20081029             0.0
20081030             0.0
20081031             0.0
20081101             0.0
20081102             0.0
20081103             4.4
20081104             0.0
20081105             0.4
20081106             0.0
20081107             0.0
20081108            99.6
20081109            50.4
20081110             3.8
20081111             4.4
20081112             1.4
20081113             0.0
20081114             0.0
20081115             0.0
20081116             0.0
20081117             0.0
20081118             5.0
20081119             0.0
20081120             0.0
20081121             0.0
20081122             0.0
20081123             0.0
20081124             4.8
20081125             0.0
20081126             0.0
20081127             0.0
20081128             0.0
20081129             0.0
20081130             0.0
20081201             0.0
20081202             0.0
20081203             0.0
20081204             0.0
20081205             3.2
20081206             0.0
20081207             0.0
20081208             3.4
20081209             0.0
20081210             0.0
20081211             0.0
20081212             0.0
20081213             0.0
20081214             0.0
20081215             0.0
20081216             0.0
20081217             0.0
20081218             0.0
20081219             0.0
20081220             0.0
20081221             0.0
20081222             3.4
20081223             0.0
20081224             0.0
20081225             0.0
20081226             0.0
20081227             0.0
20081228             0.0
20081229             3.2
20081230            27.4
20081231             6.0
