# Supplementary material for: Association between Daily Hospital Outpatient Visits for Accidents and Daily Ambient Air Temperatures in an Industrial City
Source: PLoS One. 2016 Jan 27;11(1):e0145003. doi: 10.1371/journal.pone.0145003 (PMC4729523; doi:10.1371/journal.pone.0145003)
Supplement: S1 File — The daily meteorological data (temperature, relative humidity, wind direction, wind speed, rainfall), air pollution data (PM10, PM2.5, O3, CO, NO, NO2, SO2), and hospital visits for accidents (outpatient visits, emergency room visits) for each year of the 2007–2011 study period are included in the uploaded data file. There is also a README file, containing the detailed file structures for the data set, and the description for each data file. Interested readers can contact Kuo-Ying Wang at kuoying@mail.atm.ncu.edu.tw to access data as described above. Alternatively, interested readers can use following methods to obtain data (meteorology and air pollution) from Taiwan Environmental Protection Administration (EPA): 1) Click on http://taqm.epa.gov.tw/taqm/en/default.aspx; 2) Look on a list of items from the left column shown from the pop-up window. Search and click on an item called “Data Service”, which will lead to “Air Quality”. Then click on it to see “Hourly Value”. Then click on “Hourly Value” to download hourly data for all ambient air monitoring sites in Taiwan. (TAR) [file pone.0145003.s001.tar › 2007-2011_export/2008/air/so2.dat]

20080101	15.5
20080102	15.4
20080103	8.3
20080104	11.2
20080105	14.8
20080106	13.0
20080107	25.8
20080108	15.9
20080109	22.3
20080110	12.0
20080111	18.2
20080112	27.0
20080113	4.7
20080114	6.7
20080115	5.9
20080116	7.4
20080117	8.1
20080118	7.2
20080119	8.1
20080120	10.7
20080121	6.9
20080122	11.5
20080123	10.4
20080124	11.9
20080125	6.3
20080126	7.4
20080127	7.0
20080128	9.4
20080129	11.7
20080130	12.5
20080131	14.1
20080201	10.4
20080202	10.8
20080203	18.2
20080204	15.1
20080205	6.6
20080206	7.6
20080207	21.1
20080208	7.1
20080209	13.9
20080210	10.2
20080211	16.7
20080212	14.7
20080213	13.6
20080214	53.6
20080215	15.9
20080216	5.9
20080217	9.1
20080218	13.7
20080219	9.7
20080220	10.5
20080221	9.9
20080222	16.9
20080223	13.4
20080224	6.8
20080225	10.9
20080226	10.0
20080227	13.2
20080228	19.6
20080229	19.3
20080301	10.4
20080302	15.8
20080303	24.9
20080304	12.8
20080305	8.5
20080306	12.7
20080307	14.0
20080308	11.0
20080309	6.3
20080310	9.3
20080311	14.7
20080312	12.5
20080313	12.9
20080314	17.4
20080315	9.8
20080316	9.9
20080317	16.6
20080318	15.3
20080319	9.6
20080320	6.4
20080321	21.7
20080322	11.5
20080323	11.4
20080324	16.4
20080325	28.6
20080326	19.9
20080327	18.4
20080328	15.6
20080329	15.1
20080330	15.6
20080331	6.8
20080401	11.0
20080402	9.0
20080403	10.8
20080404	11.4
20080405	22.9
20080406	8.5
20080407	11.3
20080408	13.3
20080409	8.8
20080410	14.1
20080411	15.1
20080412	14.5
20080413	12.0
20080414	16.4
20080415	19.8
20080416	27.8
20080417	12.6
20080418	8.9
20080419	9.0
20080420	13.5
20080421	9.7
20080422	21.7
20080423	16.8
20080424	14.8
20080425	22.4
20080426	22.2
20080427	14.7
20080428	17.1
20080429	13.0
20080430	11.8
20080501	15.4
20080502	16.8
20080503	15.3
20080504	9.5
20080505	14.1
20080506	11.0
20080507	18.1
20080508	25.5
20080509	18.2
20080510	14.7
20080511	8.8
20080512	12.8
20080513	9.0
20080514	6.5
20080515	7.3
20080516	7.6
20080517	11.0
20080518	14.0
20080519	12.7
20080520	29.8
20080521	33.0
20080522	11.2
20080523	23.4
20080524	11.7
20080525	8.8
20080526	15.9
20080527	14.4
20080528	8.3
20080529	8.0
20080530	7.3
20080531	10.3
20080601	14.1
20080602	11.7
20080603	17.3
20080604	21.1
20080605	14.8
20080606	8.0
20080607	15.5
20080608	11.3
20080609	14.6
20080610	9.8
20080611	8.8
20080612	8.9
20080613	14.2
20080614	9.3
20080615	10.0
20080616	23.5
20080617	15.4
20080618	13.3
20080619	14.0
20080620	11.6
20080621	13.8
20080622	10.1
20080623	15.1
20080624	11.3
20080625	17.4
20080626	12.1
20080627	17.6
20080628	7.5
20080629	6.8
20080630	16.8
20080701	8.2
20080702	10.5
20080703	17.5
20080704	16.1
20080705	12.0
20080706	7.3
20080707	12.3
20080708	23.7
20080709	11.1
20080710	8.9
20080711	8.6
20080712	15.7
20080713	7.8
20080714	10.5
20080715	10.4
20080716	19.7
20080717	14.5
20080718	14.4
20080719	6.0
20080720	9.5
20080721	13.3
20080722	11.3
20080723	9.9
20080724	14.6
20080725	14.1
20080726	15.1
20080727	8.9
20080728	4.5
20080729	18.2
20080730	15.6
20080731	22.3
20080801	41.9
20080802	13.1
20080803	12.6
20080804	6.7
20080805	14.9
20080806	11.2
20080807	21.1
20080808	22.7
20080809	7.8
20080810	9.5
20080811	10.2
20080812	11.4
20080813	11.1
20080814	11.5
20080815	8.0
20080816	7.9
20080817	10.7
20080818	8.9
20080819	11.2
20080820	14.3
20080821	9.4
20080822	18.4
20080823	7.5
20080824	10.1
20080825	11.2
20080826	10.1
20080827	20.7
20080828	14.8
20080829	13.9
20080830	10.1
20080831	12.9
20080901	7.9
20080902	22.7
20080903	11.3
20080904	11.8
20080905	9.3
20080906	20.9
20080907	11.7
20080908	7.6
20080909	9.3
20080910	10.3
20080911	10.0
20080912	12.1
20080913	3.0
20080914	4.2
20080915	4.9
20080916	10.9
20080917	19.7
20080918	16.0
20080919	15.6
20080920	11.4
20080921	18.3
20080922	4.3
20080923	13.3
20080924	11.0
20080925	15.4
20080926	20.3
20080927	20.0
20080928	2.8
20080929	5.3
20080930	11.3
20081001	11.4
20081002	10.0
20081003	19.4
20081004	12.0
20081005	7.5
20081006	24.2
20081007	11.9
20081008	6.1
20081009	8.0
20081010	13.7
20081011	8.8
20081012	5.2
20081013	7.2
20081014	15.4
20081015	6.6
20081016	14.1
20081017	22.9
20081018	8.2
20081019	3.9
20081020	7.1
20081021	19.0
20081022	12.7
20081023	12.5
20081024	11.7
20081025	18.0
20081026	11.1
20081027	22.2
20081028	12.9
20081029	15.3
20081030	27.2
20081031	16.8
20081101	14.7
20081102	7.6
20081103	12.1
20081104	9.8
20081105	10.0
20081106	16.8
20081107	15.2
20081108	15.1
20081109	7.5
20081110	7.6
20081111	11.9
20081112	14.8
20081113	14.5
20081114	10.4
20081115	17.0
20081116	11.8
20081117	13.1
20081118	18.0
20081119	15.0
20081120	13.8
20081121	10.8
20081122	19.6
20081123	13.9
20081124	13.0
20081125	6.5
20081126	11.6
20081127	29.1
20081128	21.3
20081129	15.4
20081130	8.7
20081201	16.6
20081202	8.5
20081203	14.6
20081204	15.7
20081205	13.9
20081206	9.7
20081207	5.8
20081208	15.3
20081209	19.0
20081210	19.0
20081211	18.4
20081212	19.0
20081213	31.9
20081214	10.7
20081215	11.2
20081216	8.9
20081217	25.8
20081218	10.4
20081219	17.6
20081220	16.2
20081221	13.6
20081222	7.5
20081223	6.8
20081224	17.4
20081225	10.8
20081226	12.1
20081227	16.1
20081228	18.2
20081229	10.7
20081230	9.8
20081231	12.3
