# Supplementary material for: Association between Daily Hospital Outpatient Visits for Accidents and Daily Ambient Air Temperatures in an Industrial City
Source: PLoS One. 2016 Jan 27;11(1):e0145003. doi: 10.1371/journal.pone.0145003 (PMC4729523; doi:10.1371/journal.pone.0145003)
Supplement: S1 File — The daily meteorological data (temperature, relative humidity, wind direction, wind speed, rainfall), air pollution data (PM10, PM2.5, O3, CO, NO, NO2, SO2), and hospital visits for accidents (outpatient visits, emergency room visits) for each year of the 2007–2011 study period are included in the uploaded data file. There is also a README file, containing the detailed file structures for the data set, and the description for each data file. Interested readers can contact Kuo-Ying Wang at kuoying@mail.atm.ncu.edu.tw to access data as described above. Alternatively, interested readers can use following methods to obtain data (meteorology and air pollution) from Taiwan Environmental Protection Administration (EPA): 1) Click on http://taqm.epa.gov.tw/taqm/en/default.aspx; 2) Look on a list of items from the left column shown from the pop-up window. Search and click on an item called “Data Service”, which will lead to “Air Quality”. Then click on it to see “Hourly Value”. Then click on “Hourly Value” to download hourly data for all ambient air monitoring sites in Taiwan. (TAR) [file pone.0145003.s001.tar › 2007-2011_export/2008/air/temp.dat]

20080101	12.93
20080102	13.42
20080103	18.00
20080104	18.47
20080105	17.45
20080106	19.54
20080107	22.54
20080108	24.04
20080109	23.71
20080110	22.97
20080111	27.00
20080112	23.46
20080113	16.44
20080114	14.34
20080115	15.86
20080116	13.49
20080117	15.65
20080118	17.31
20080119	22.59
20080120	24.05
20080121	17.53
20080122	19.01
20080123	16.66
20080124	13.26
20080125	16.22
20080126	17.18
20080127	14.54
20080128	15.47
20080129	20.63
20080130	14.85
20080131	11.92
20080201	16.74
20080202	16.15
20080203	11.17
20080204	15.28
20080205	16.58
20080206	13.09
20080207	12.06
20080208	13.17
20080209	11.05
20080210	12.19
20080211	13.29
20080212	9.27
20080213	9.14
20080214	11.08
20080215	11.85
20080216	16.78
20080217	20.21
20080218	20.00
20080219	18.28
20080220	17.01
20080221	21.10
20080222	19.25
20080223	20.14
20080224	15.76
20080225	19.66
20080226	14.84
20080227	11.53
20080228	15.16
20080229	13.85
20080301	19.93
20080302	19.85
20080303	20.53
20080304	19.13
20080305	19.33
20080306	22.46
20080307	22.88
20080308	18.01
20080309	18.21
20080310	17.62
20080311	21.36
20080312	26.66
20080313	22.01
20080314	18.67
20080315	21.81
20080316	21.63
20080317	20.86
20080318	21.40
20080319	19.76
20080320	21.31
20080321	24.18
20080322	24.18
20080323	19.35
20080324	20.56
20080325	23.66
20080326	22.82
20080327	24.56
20080328	24.43
20080329	25.18
20080330	23.89
20080331	15.88
20080401	16.88
20080402	19.18
20080403	17.08
20080404	22.04
20080405	27.13
20080406	28.85
20080407	30.75
20080408	28.03
20080409	30.48
20080410	26.02
20080411	24.40
20080412	22.16
20080413	20.40
20080414	23.36
20080415	28.05
20080416	28.43
20080417	23.01
20080418	24.31
20080419	27.86
20080420	28.55
20080421	24.33
20080422	23.19
20080423	20.67
20080424	18.44
20080425	24.56
20080426	27.96
20080427	27.44
20080428	23.21
20080429	25.68
20080430	26.64
20080501	25.95
20080502	27.58
20080503	30.20
20080504	29.23
20080505	25.99
20080506	20.46
20080507	23.00
20080508	29.20
20080509	31.47
20080510	21.76
20080511	23.35
20080512	25.70
20080513	25.46
20080514	25.08
20080515	26.03
20080516	26.50
20080517	30.30
20080518	29.87
20080519	25.06
20080520	27.43
20080521	27.07
20080522	28.22
20080523	30.88
20080524	30.25
20080525	30.86
20080526	28.35
20080527	30.39
20080528	32.81
20080529	31.76
20080530	31.98
20080531	23.51
20080601	24.77
20080602	23.92
20080603	22.72
20080604	27.76
20080605	30.81
20080606	27.08
20080607	28.75
20080608	30.04
20080609	30.62
20080610	31.40
20080611	31.71
20080612	29.00
20080613	28.66
20080614	27.13
20080615	30.60
20080616	29.05
20080617	30.61
20080618	30.93
20080619	30.94
20080620	32.25
20080621	30.46
20080622	32.78
20080623	33.75
20080624	32.80
20080625	36.06
20080626	33.94
20080627	32.91
20080628	34.35
20080629	33.81
20080630	34.29
20080701	32.49
20080702	32.72
20080703	34.03
20080704	34.02
20080705	33.92
20080706	32.44
20080707	35.02
20080708	35.11
20080709	30.88
20080710	32.66
20080711	33.61
20080712	33.67
20080713	33.92
20080714	34.70
20080715	35.29
20080716	36.13
20080717	30.72
20080718	28.05
20080719	32.46
20080720	33.73
20080721	34.92
20080722	33.13
20080723	33.26
20080724	36.77
20080725	36.27
20080726	35.33
20080727	32.39
20080728	28.75
20080729	29.07
20080730	33.42
20080731	34.77
20080801	34.00
20080802	33.89
20080803	34.23
20080804	35.84
20080805	36.62
20080806	36.16
20080807	33.54
20080808	33.36
20080809	32.69
20080810	34.45
20080811	32.64
20080812	32.99
20080813	34.65
20080814	35.87
20080815	35.65
20080816	33.03
20080817	33.52
20080818	34.80
20080819	36.61
20080820	37.93
20080821	34.69
20080822	35.45
20080823	32.38
20080824	32.28
20080825	32.30
20080826	33.76
20080827	30.29
20080828	33.96
20080829	32.11
20080830	31.52
20080831	31.13
20080901	30.21
20080902	25.63
20080903	30.70
20080904	31.35
20080905	30.91
20080906	31.43
20080907	33.03
20080908	32.83
20080909	30.72
20080910	32.38
20080911	30.55
20080912	27.42
20080913	26.24
20080914	26.36
20080915	28.12
20080916	31.13
20080917	31.96
20080918	32.95
20080919	31.32
20080920	30.51
20080921	33.41
20080922	31.89
20080923	35.81
20080924	32.91
20080925	31.46
20080926	33.17
20080927	26.60
20080928	26.26
20080929	25.96
20080930	25.51
20081001	26.32
20081002	25.95
20081003	27.95
20081004	29.32
20081005	30.22
20081006	27.33
20081007	22.54
20081008	28.24
20081009	28.20
20081010	30.30
20081011	28.34
20081012	25.31
20081013	26.98
20081014	27.15
20081015	28.41
20081016	29.89
20081017	29.76
20081018	30.40
20081019	29.90
20081020	29.45
20081021	29.96
20081022	28.62
20081023	30.03
20081024	26.65
20081025	29.30
20081026	27.94
20081027	24.02
20081028	26.99
20081029	28.11
20081030	28.22
20081031	29.79
20081101	28.80
20081102	30.82
20081103	25.17
20081104	27.21
20081105	30.23
20081106	27.75
20081107	28.09
20081108	25.52
20081109	19.89
20081110	19.21
20081111	18.80
20081112	22.31
20081113	24.55
20081114	24.52
20081115	26.44
20081116	23.04
20081117	22.96
20081118	20.04
20081119	17.20
20081120	16.88
20081121	21.26
20081122	26.74
20081123	24.65
20081124	21.99
20081125	20.93
20081126	21.81
20081127	20.17
20081128	16.11
20081129	18.71
20081130	19.89
20081201	22.14
20081202	22.56
20081203	24.56
20081204	25.82
20081205	16.90
20081206	15.58
20081207	20.93
20081208	19.84
20081209	21.49
20081210	24.38
20081211	22.19
20081212	22.63
20081213	21.61
20081214	16.61
20081215	16.69
20081216	21.27
20081217	21.60
20081218	20.69
20081219	23.26
20081220	22.22
20081221	23.18
20081222	16.44
20081223	17.35
20081224	19.57
20081225	18.55
20081226	18.35
20081227	24.72
20081228	21.72
20081229	19.54
20081230	16.01
20081231	12.98
