# Supplementary material for: Association between Daily Hospital Outpatient Visits for Accidents and Daily Ambient Air Temperatures in an Industrial City
Source: PLoS One. 2016 Jan 27;11(1):e0145003. doi: 10.1371/journal.pone.0145003 (PMC4729523; doi:10.1371/journal.pone.0145003)
Supplement: S1 File — The daily meteorological data (temperature, relative humidity, wind direction, wind speed, rainfall), air pollution data (PM10, PM2.5, O3, CO, NO, NO2, SO2), and hospital visits for accidents (outpatient visits, emergency room visits) for each year of the 2007–2011 study period are included in the uploaded data file. There is also a README file, containing the detailed file structures for the data set, and the description for each data file. Interested readers can contact Kuo-Ying Wang at kuoying@mail.atm.ncu.edu.tw to access data as described above. Alternatively, interested readers can use following methods to obtain data (meteorology and air pollution) from Taiwan Environmental Protection Administration (EPA): 1) Click on http://taqm.epa.gov.tw/taqm/en/default.aspx; 2) Look on a list of items from the left column shown from the pop-up window. Search and click on an item called “Data Service”, which will lead to “Air Quality”. Then click on it to see “Hourly Value”. Then click on “Hourly Value” to download hourly data for all ambient air monitoring sites in Taiwan. (TAR) [file pone.0145003.s001.tar › 2007-2011_export/2008/air/wd.dat]

20080101             3.0
20080102             3.0
20080103             3.0
20080104             2.0
20080105             3.0
20080106            10.0
20080107            14.0
20080108            10.0
20080109             9.0
20080110             9.0
20080111            10.0
20080112             3.0
20080113             3.0
20080114             4.0
20080115             3.0
20080116             3.0
20080117             3.0
20080118             3.0
20080119             2.0
20080120            16.0
20080121             3.0
20080122             3.0
20080123             3.0
20080124             3.0
20080125             3.0
20080126             3.0
20080127             3.0
20080128             2.0
20080129             3.0
20080130             3.0
20080131             3.0
20080201             3.0
20080202             3.0
20080203             3.0
20080204             3.0
20080205             2.0
20080206             3.0
20080207             3.0
20080208             3.0
20080209             3.0
20080210             2.0
20080211             3.0
20080212             3.0
20080213             3.0
20080214             3.0
20080215             3.0
20080216             4.0
20080217             3.0
20080218             3.0
20080219             3.0
20080220             3.0
20080221             3.0
20080222             9.0
20080223             3.0
20080224             3.0
20080225            10.0
20080226             3.0
20080227             3.0
20080228             3.0
20080229            10.0
20080301             4.0
20080302             2.0
20080303             2.0
20080304             3.0
20080305             3.0
20080306            13.0
20080307             3.0
20080308            17.0
20080309             3.0
20080310             2.0
20080311             3.0
20080312             2.0
20080313             9.0
20080314             3.0
20080315             3.0
20080316            16.0
20080317            16.0
20080318             9.0
20080319             3.0
20080320             4.0
20080321            10.0
20080322             9.0
20080323             3.0
20080324             4.0
20080325            10.0
20080326             9.0
20080327             9.0
20080328             9.0
20080329            10.0
20080330             3.0
20080331             3.0
20080401             2.0
20080402             2.0
20080403             3.0
20080404            10.0
20080405            10.0
20080406             9.0
20080407             9.0
20080408             9.0
20080409             9.0
20080410             3.0
20080411            10.0
20080412             2.0
20080413             2.0
20080414             2.0
20080415            10.0
20080416             9.0
20080417             3.0
20080418             3.0
20080419            10.0
20080420            11.0
20080421            16.0
20080422             2.0
20080423             3.0
20080424             3.0
20080425             3.0
20080426             9.0
20080427            10.0
20080428             2.0
20080429             2.0
20080430             9.0
20080501            16.0
20080502            16.0
20080503            10.0
20080504             9.0
20080505             3.0
20080506            13.0
20080507             9.0
20080508             8.0
20080509             9.0
20080510             3.0
20080511             3.0
20080512             2.0
20080513             3.0
20080514             8.0
20080515             4.0
20080516             2.0
20080517            10.0
20080518             9.0
20080519             9.0
20080520             5.0
20080521            10.0
20080522             9.0
20080523             9.0
20080524             9.0
20080525             9.0
20080526             9.0
20080527             9.0
20080528             9.0
20080529             9.0
20080530             9.0
20080531             3.0
20080601            11.0
20080602            15.0
20080603            13.0
20080604             9.0
20080605            10.0
20080606             9.0
20080607            16.0
20080608             9.0
20080609            10.0
20080610             9.0
20080611             8.0
20080612             9.0
20080613             9.0
20080614            10.0
20080615             9.0
20080616            10.0
20080617             9.0
20080618             9.0
20080619             9.0
20080620             9.0
20080621             9.0
20080622             9.0
20080623             9.0
20080624            10.0
20080625             9.0
20080626             9.0
20080627            10.0
20080628             9.0
20080629             9.0
20080630             9.0
20080701             9.0
20080702             9.0
20080703             9.0
20080704             9.0
20080705             9.0
20080706             9.0
20080707             9.0
20080708             9.0
20080709             9.0
20080710             9.0
20080711             9.0
20080712            10.0
20080713             9.0
20080714             9.0
20080715             9.0
20080716             4.0
20080717             2.0
20080718             9.0
20080719             9.0
20080720             9.0
20080721             9.0
20080722             9.0
20080723             9.0
20080724             9.0
20080725             9.0
20080726            13.0
20080727             5.0
20080728             6.0
20080729            14.0
20080730            10.0
20080731            16.0
20080801            10.0
20080802             9.0
20080803             9.0
20080804            12.0
20080805             9.0
20080806            10.0
20080807            16.0
20080808            16.0
20080809             9.0
20080810             9.0
20080811             9.0
20080812             9.0
20080813             9.0
20080814             9.0
20080815             9.0
20080816             9.0
20080817             9.0
20080818             9.0
20080819             9.0
20080820            13.0
20080821             9.0
20080822             9.0
20080823             9.0
20080824             9.0
20080825             9.0
20080826             9.0
20080827            16.0
20080828            14.0
20080829             9.0
20080830             9.0
20080831             9.0
20080901             9.0
20080902            14.0
20080903            14.0
20080904             9.0
20080905            10.0
20080906             9.0
20080907            13.0
20080908            12.0
20080909             4.0
20080910            13.0
20080911            15.0
20080912             9.0
20080913             8.0
20080914             9.0
20080915             9.0
20080916             9.0
20080917             9.0
20080918            16.0
20080919             9.0
20080920             9.0
20080921            15.0
20080922            14.0
20080923             7.0
20080924             7.0
20080925            14.0
20080926            14.0
20080927            14.0
20080928            14.0
20080929             6.0
20080930             6.0
20081001            14.0
20081002            15.0
20081003            15.0
20081004            15.0
20081005             7.0
20081006            14.0
20081007            14.0
20081008            14.0
20081009            14.0
20081010            14.0
20081011            14.0
20081012            14.0
20081013            14.0
20081014            14.0
20081015            14.0
20081016            14.0
20081017            14.0
20081018            14.0
20081019            14.0
20081020            14.0
20081021            13.0
20081022             7.0
20081023             9.0
20081024            16.0
20081025            16.0
20081026            16.0
20081027             2.0
20081028            16.0
20081029             9.0
20081030            17.0
20081031             1.0
20081101             1.0
20081102            17.0
20081103             1.0
20081104            16.0
20081105             2.0
20081106            17.0
20081107             9.0
20081108            17.0
20081109            17.0
20081110             2.0
20081111             2.0
20081112            16.0
20081113            16.0
20081114            17.0
20081115            16.0
20081116            16.0
20081117             1.0
20081118            14.0
20081119            14.0
20081120            15.0
20081121            12.0
20081122            14.0
20081123            15.0
20081124            16.0
20081125            12.0
20081126            14.0
20081127            14.0
20081128            14.0
20081129            14.0
20081130            14.0
20081201            16.0
20081202            14.0
20081203             9.0
20081204             9.0
20081205             4.0
20081206            14.0
20081207            14.0
20081208             9.0
20081209            14.0
20081210            15.0
20081211             9.0
20081212            16.0
20081213            16.0
20081214             3.0
20081215            14.0
20081216            15.0
20081217            15.0
20081218            13.0
20081219             9.0
20081220             9.0
20081221             9.0
20081222             4.0
20081223            16.0
20081224            17.0
20081225             2.0
20081226            14.0
20081227            14.0
20081228             9.0
20081229             2.0
20081230             4.0
20081231             4.0
