# Supplementary material for: Association between Daily Hospital Outpatient Visits for Accidents and Daily Ambient Air Temperatures in an Industrial City
Source: PLoS One. 2016 Jan 27;11(1):e0145003. doi: 10.1371/journal.pone.0145003 (PMC4729523; doi:10.1371/journal.pone.0145003)
Supplement: S1 File — The daily meteorological data (temperature, relative humidity, wind direction, wind speed, rainfall), air pollution data (PM10, PM2.5, O3, CO, NO, NO2, SO2), and hospital visits for accidents (outpatient visits, emergency room visits) for each year of the 2007–2011 study period are included in the uploaded data file. There is also a README file, containing the detailed file structures for the data set, and the description for each data file. Interested readers can contact Kuo-Ying Wang at kuoying@mail.atm.ncu.edu.tw to access data as described above. Alternatively, interested readers can use following methods to obtain data (meteorology and air pollution) from Taiwan Environmental Protection Administration (EPA): 1) Click on http://taqm.epa.gov.tw/taqm/en/default.aspx; 2) Look on a list of items from the left column shown from the pop-up window. Search and click on an item called “Data Service”, which will lead to “Air Quality”. Then click on it to see “Hourly Value”. Then click on “Hourly Value” to download hourly data for all ambient air monitoring sites in Taiwan. (TAR) [file pone.0145003.s001.tar › 2007-2011_export/2008/op/op_accidents.dat]

2008 01 01     3   5   3   1   6   6      33  28  12  7   45  35     4   3   2   1   6   4  
2008 01 02     9   6   3   1   12  7      46  42  9   18  55  60     5   3   2   0   7   3  
2008 01 03     9   4   4   1   13  5      47  35  17  12  64  47     4   2   1   4   5   6  
2008 01 04     12  6   5   1   17  7      44  44  17  10  61  54     5   5   1   2   6   7  
2008 01 05     4   2   6   4   10  6      24  15  24  11  48  26     0   1   1   1   1   2  
2008 01 06     0   0   7   4   7   4      0   0   21  12  21  12     0   0   1   1   1   1  
2008 01 07     26  9   3   3   29  12     71  62  11  7   82  69     5   5   0   3   5   8  
2008 01 08     10  7   2   2   12  9      59  27  17  14  76  41     7   4   2   2   9   6  
2008 01 09     5   2   3   3   8   5      48  43  19  7   67  50     3   6   1   2   4   8  
2008 01 10     11  5   3   2   14  7      53  46  14  6   67  52     9   2   1   2   10  4  
2008 01 11     9   5   5   5   14  10     52  45  15  11  67  56     5   5   1   2   6   7  
2008 01 12     10  8   9   4   19  12     26  17  17  11  43  28     2   1   3   3   5   4  
2008 01 13     0   0   2   1   2   1      0   0   15  13  15  13     0   0   0   3   0   3  
2008 01 14     13  13  5   2   18  15     79  54  11  10  90  64     8   6   3   2   11  8  
2008 01 15     13  3   4   4   17  7      50  38  15  11  65  49     8   3   0   1   8   4  
2008 01 16     10  8   2   1   12  9      35  42  10  7   45  49     4   2   4   1   8   3  
2008 01 17     10  5   6   1   16  6      62  42  21  11  83  53     5   6   1   1   6   7  
2008 01 18     7   4   8   2   15  6      52  39  20  10  72  49     7   1   0   3   7   4  
2008 01 19     5   6   5   3   10  9      21  15  18  13  39  28     1   1   1   3   2   4  
2008 01 20     0   0   3   3   3   3      0   0   25  18  25  18     0   0   0   0   0   0  
2008 01 21     19  11  7   3   26  14     78  57  18  4   96  61     3   5   2   2   5   7  
2008 01 22     7   5   3   1   10  6      67  40  10  7   77  47     5   7   2   3   7   10 
2008 01 23     6   5   4   1   10  6      53  30  20  7   73  37     5   5   0   0   5   5  
2008 01 24     10  6   0   1   10  7      54  23  16  6   70  29     9   4   3   2   12  6  
2008 01 25     14  4   5   3   19  7      64  32  15  6   79  38     3   1   1   1   4   2  
2008 01 26     4   3   0   5   4   8      21  9   13  13  34  22     2   3   2   0   4   3  
2008 01 27     0   0   3   8   3   8      0   0   15  9   15  9      0   0   2   0   2   0  
2008 01 28     13  9   2   1   15  10     73  50  15  14  88  64     4   2   1   0   5   2  
2008 01 29     6   5   2   0   8   5      48  43  15  5   63  48     8   5   2   1   10  6  
2008 01 30     5   4   2   3   7   7      50  34  17  13  67  47     6   2   1   2   7   4  
2008 01 31     8   5   0   1   8   6      50  15  11  7   61  22     0   1   1   1   1   2  
2008 02 01     11  8   3   1   14  9      55  28  14  11  69  39     6   3   1   0   7   3  
2008 02 02     4   4   4   3   8   7      24  3   18  13  42  16     1   4   1   2   2   6  
2008 02 03     0   0   0   2   0   2      0   0   19  14  19  14     0   0   2   1   2   1  
2008 02 04     10  7   6   4   16  11     77  38  11  7   88  45     12  4   0   2   12  6  
2008 02 05     5   4   2   0   7   4      38  33  8   9   46  42     2   6   1   2   3   8  
2008 02 06     4   1   3   1   7   2      6   11  16  19  22  30     0   1   2   1   2   2  
2008 02 07     1   1   0   3   1   4      15  6   13  5   28  11     1   1   1   0   2   1  
2008 02 08     1   2   5   4   6   6      12  7   11  13  23  20     0   0   4   5   4   5  
2008 02 09     4   2   3   2   7   4      12  11  16  8   28  19     0   2   2   3   2   5  
2008 02 10     2   3   5   1   7   4      7   8   15  10  22  18     0   0   0   4   0   4  
2008 02 11     13  5   5   1   18  6      51  42  12  7   63  49     3   6   0   2   3   8  
2008 02 12     19  8   4   2   23  10     53  46  11  9   64  55     1   4   0   1   1   5  
2008 02 13     10  7   1   3   11  10     41  23  8   13  49  36     4   5   1   2   5   7  
2008 02 14     10  6   3   3   13  9      37  37  10  10  47  47     0   5   2   1   2   6  
2008 02 15     12  6   6   1   18  7      45  36  8   5   53  41     2   0   1   0   3   0  
2008 02 16     10  3   4   6   14  9      18  14  22  13  40  27     2   0   3   5   5   5  
2008 02 17     0   0   3   3   3   3      0   0   18  10  18  10     0   0   4   1   4   1  
2008 02 18     18  14  7   3   25  17     81  48  17  8   98  56     9   9   2   0   11  9  
2008 02 19     15  6   4   1   19  7      49  40  20  10  69  50     3   2   2   1   5   3  
2008 02 20     11  10  2   0   13  10     46  32  11  9   57  41     5   3   1   2   6   5  
2008 02 21     7   4   5   4   12  8      45  26  11  7   56  33     5   2   2   1   7   3  
2008 02 22     15  4   2   2   17  6      56  42  14  9   70  51     5   7   1   1   6   8  
2008 02 23     7   7   3   6   10  13     17  11  11  8   28  19     3   1   0   2   3   3  
2008 02 24     0   0   5   1   5   1      0   0   20  13  20  13     0   0   0   2   0   2  
2008 02 25     16  8   4   3   20  11     86  53  19  10  105 63     10  8   2   4   12  12 
2008 02 26     9   6   2   0   11  6      40  49  19  8   59  57     4   6   3   1   7   7  
2008 02 27     15  7   1   2   16  9      42  30  13  11  55  41     1   2   1   1   2   3  
2008 02 28     8   5   2   2   10  7      51  41  9   7   60  48     6   3   2   3   8   6  
2008 02 29     7   2   2   2   9   4      59  42  8   11  67  53     6   6   0   0   6   6  
2008 03 01     5   2   6   3   11  5      12  12  22  5   34  17     0   1   2   1   2   2  
2008 03 02     0   0   3   8   3   8      0   0   20  14  20  14     0   0   1   4   1   4  
2008 03 03     11  10  8   5   19  15     73  55  14  4   87  59     8   9   3   1   11  10 
2008 03 04     13  4   3   3   16  7      42  41  12  6   54  47     5   5   2   1   7   6  
2008 03 05     11  3   4   1   15  4      58  35  11  11  69  46     4   7   4   2   8   9  
2008 03 06     16  3   6   2   22  5      47  32  22  7   69  39     4   2   1   2   5   4  
2008 03 07     6   2   9   2   15  4      49  35  21  9   70  44     6   5   0   1   6   6  
2008 03 08     6   2   2   5   8   7      28  20  16  13  44  33     3   4   3   1   6   5  
2008 03 09     0   0   7   6   7   6      0   0   14  16  14  16     0   0   2   1   2   1  
2008 03 10     15  9   2   1   17  10     75  52  18  7   93  59     11  4   1   0   12  4  
2008 03 11     10  2   9   1   19  3      53  39  23  8   76  47     1   8   0   3   1   11 
2008 03 12     13  3   5   1   18  4      51  30  13  8   64  38     2   5   0   2   2   7  
2008 03 13     20  4   4   3   24  7      53  42  14  6   67  48     5   6   3   1   8   7  
2008 03 14     13  3   3   3   16  6      61  30  11  16  72  46     2   7   0   3   2   10 
2008 03 15     4   1   3   5   7   6      15  18  19  7   34  25     1   1   1   4   2   5  
2008 03 16     0   0   4   3   4   3      0   0   19  11  19  11     0   0   0   2   0   2  
2008 03 17     24  4   6   4   30  8      70  52  10  12  80  64     7   7   1   2   8   9  
2008 03 18     10  5   7   2   17  7      45  41  10  8   55  49     3   6   1   2   4   8  
2008 03 19     17  10  2   1   19  11     50  26  11  15  61  41     2   6   2   1   4   7  
2008 03 20     16  5   5   2   21  7      53  35  17  5   70  40     4   5   4   0   8   5  
2008 03 21     12  6   9   0   21  6      51  34  18  12  69  46     7   5   1   1   8   6  
2008 03 22     7   3   3   2   10  5      17  13  20  15  37  28     4   5   3   3   7   8  
2008 03 23     0   0   2   4   2   4      0   0   13  10  13  10     0   0   0   5   0   5  
2008 03 24     12  10  5   7   17  17     70  40  13  8   83  48     5   9   1   0   6   9  
2008 03 25     11  8   8   2   19  10     79  45  17  7   96  52     3   9   1   1   4   10 
2008 03 26     10  7   6   2   16  9      49  35  17  7   66  42     2   7   3   0   5   7  
2008 03 27     8   6   5   4   13  10     60  38  15  10  75  48     4   12  0   3   4   15 
2008 03 28     15  12  5   2   20  14     61  39  16  11  77  50     7   3   2   1   9   4  
2008 03 29     8   3   4   2   12  5      22  9   10  13  32  22     1   4   0   2   1   6  
2008 03 30     0   0   6   2   6   2      0   0   17  8   17  8      0   0   3   0   3   0  
2008 03 31     18  8   3   1   21  9      72  50  17  5   89  55     6   5   0   2   6   7  
2008 04 01     9   4   4   3   13  7      46  40  9   8   55  48     2   6   2   0   4   6  
2008 04 02     10  4   4   1   14  5      43  33  10  3   53  36     2   5   2   0   4   5  
2008 04 03     9   7   0   1   9   8      52  34  26  9   78  43     3   3   2   2   5   5  
2008 04 04     6   2   3   1   9   3      42  34  17  13  59  47     2   5   3   1   5   6  
2008 04 05     8   1   4   4   12  5      32  17  14  6   46  23     1   2   6   1   7   3  
2008 04 06     0   0   10  5   10  5      1   0   24  10  25  10     0   0   3   2   3   2  
2008 04 07     14  3   3   3   17  6      59  43  15  10  74  53     6   6   2   1   8   7  
2008 04 08     11  4   5   6   16  10     51  39  17  12  68  51     8   8   2   0   10  8  
2008 04 09     15  3   3   4   18  7      73  43  20  12  93  55     8   3   0   3   8   6  
2008 04 10     11  6   4   0   15  6      69  43  13  9   82  52     3   2   1   1   4   3  
2008 04 11     7   2   4   0   11  2      61  38  19  13  80  51     5   6   0   3   5   9  
2008 04 12     1   2   1   4   2   6      23  10  19  11  42  21     3   2   4   0   7   2  
2008 04 13     0   0   7   0   7   0      0   0   33  11  33  11     0   0   2   0   2   0  
2008 04 14     17  5   5   0   22  5      65  56  15  11  80  67     6   4   2   1   8   5  
2008 04 15     14  1   3   3   17  4      55  48  11  5   66  53     6   10  4   1   10  11 
2008 04 16     15  7   7   1   22  8      55  42  14  9   69  51     3   6   0   3   3   9  
2008 04 17     12  7   0   2   12  9      51  50  10  14  61  64     6   5   2   1   8   6  
2008 04 18     8   4   2   0   10  4      56  35  12  5   68  40     6   7   1   3   7   10 
2008 04 19     6   3   9   1   15  4      27  12  21  14  48  26     2   2   2   0   4   2  
2008 04 20     0   0   9   4   9   4      1   0   22  10  23  10     0   0   4   0   4   0  
2008 04 21     26  5   4   3   30  8      85  52  15  12  100 64     6   4   0   1   6   5  
2008 04 22     12  4   2   0   14  4      61  30  20  6   81  36     6   6   2   1   8   7  
2008 04 23     11  4   1   3   12  7      55  27  10  14  65  41     1   2   0   2   1   4  
2008 04 24     7   10  4   2   11  12     59  38  12  5   71  43     4   4   0   0   4   4  
2008 04 25     12  4   2   2   14  6      69  33  15  8   84  41     7   5   1   0   8   5  
2008 04 26     3   6   5   3   8   9      29  12  16  8   45  20     3   1   0   2   3   3  
2008 04 27     0   0   4   8   4   8      0   0   20  13  20  13     0   0   1   2   1   2  
2008 04 28     14  10  4   1   18  11     75  40  10  12  85  52     9   7   1   1   10  8  
2008 04 29     8   6   3   1   11  7      50  44  15  6   65  50     7   5   1   1   8   6  
2008 04 30     10  4   10  1   20  5      53  35  16  5   69  40     6   3   3   1   9   4  
2008 05 01     15  8   8   4   23  12     40  35  9   15  49  50     4   2   2   1   6   3  
2008 05 02     15  7   7   2   22  9      62  46  15  13  77  59     6   2   1   1   7   3  
2008 05 03     3   1   7   1   10  2      16  6   19  12  35  18     0   0   7   3   7   3  
2008 05 04     0   0   12  8   12  8      0   0   22  21  22  21     0   0   0   2   0   2  
2008 05 05     17  9   4   1   21  10     76  58  19  14  95  72     4   4   2   2   6   6  
2008 05 06     9   2   5   2   14  4      42  31  12  7   54  38     8   3   1   0   9   3  
2008 05 07     13  4   3   2   16  6      52  52  11  10  63  62     3   6   1   3   4   9  
2008 05 08     10  4   4   4   14  8      54  27  18  12  72  39     6   4   1   1   7   5  
2008 05 09     18  5   3   5   21  10     63  34  29  13  92  47     4   2   1   3   5   5  
2008 05 10     8   4   8   1   16  5      17  15  19  8   36  23     0   2   1   2   1   4  
2008 05 11     0   0   8   2   8   2      0   0   25  12  25  12     0   0   4   1   4   1  
2008 05 12     26  6   6   1   32  7      82  50  15  8   97  58     3   8   0   2   3   10 
2008 05 13     13  8   6   5   19  13     48  37  16  10  64  47     3   2   0   2   3   4  
2008 05 14     10  10  7   1   17  11     52  31  13  10  65  41     3   11  1   2   4   13 
2008 05 15     21  3   4   1   25  4      52  39  9   13  61  52     4   10  1   1   5   11 
2008 05 16     11  9   2   2   13  11     48  46  14  10  62  56     3   4   0   3   3   7  
2008 05 17     5   4   2   4   7   8      19  12  22  16  41  28     3   3   0   1   3   4  
2008 05 18     0   0   7   6   7   6      0   0   21  21  21  21     0   0   2   1   2   1  
2008 05 19     12  17  5   0   17  17     70  52  22  11  92  63     5   5   1   3   6   8  
2008 05 20     18  9   5   3   23  12     48  40  20  14  68  54     4   7   2   1   6   8  
2008 05 21     20  7   5   0   25  7      63  40  14  8   77  48     4   3   1   3   5   6  
2008 05 22     14  5   3   1   17  6      67  45  5   9   72  54     6   4   0   1   6   5  
2008 05 23     13  4   10  2   23  6      53  42  20  12  73  54     3   10  4   1   7   11 
2008 05 24     13  4   5   2   18  6      16  18  19  13  35  31     1   3   1   2   2   5  
2008 05 25     0   0   9   2   9   2      0   0   23  9   23  9      0   0   1   3   1   3  
2008 05 26     23  5   9   0   32  5      89  53  18  10  107 63     9   6   3   1   12  7  
2008 05 27     15  7   5   3   20  10     50  44  18  9   68  53     7   4   0   1   7   5  
2008 05 28     11  2   4   2   15  4      70  35  22  6   92  41     5   3   5   4   10  7  
2008 05 29     23  4   11  0   34  4      51  38  15  5   66  43     7   6   0   3   7   9  
2008 05 30     18  5   4   3   22  8      55  48  18  11  73  59     2   5   2   1   4   6  
2008 05 31     9   2   4   3   13  5      10  15  15  7   25  22     2   4   1   2   3   6  
2008 06 01     0   0   8   2   8   2      0   0   18  16  18  16     0   0   1   0   1   0  
2008 06 02     18  4   5   2   23  6      81  45  24  14  105 59     6   3   3   0   9   3  
2008 06 03     9   4   4   7   13  11     55  36  14  6   69  42     4   4   1   0   5   4  
2008 06 04     13  8   3   1   16  9      47  28  18  13  65  41     1   3   1   1   2   4  
2008 06 05     15  9   0   1   15  10     64  34  19  10  83  44     5   4   4   1   9   5  
2008 06 06     18  6   7   5   25  11     58  45  18  5   76  50     4   6   0   0   4   6  
2008 06 07     5   3   2   2   7   5      19  17  23  14  42  31     0   2   0   1   0   3  
2008 06 08     0   0   6   5   6   5      0   0   20  17  20  17     0   0   2   4   2   4  
2008 06 09     18  8   1   3   19  11     68  61  17  11  85  72     7   9   0   1   7   10 
2008 06 10     11  4   10  4   21  8      49  41  22  15  71  56     3   4   0   0   3   4  
2008 06 11     19  10  1   2   20  12     54  34  16  15  70  49     5   7   2   3   7   10 
2008 06 12     15  4   4   2   19  6      62  41  17  13  79  54     6   3   0   1   6   4  
2008 06 13     14  5   5   1   19  6      65  51  16  11  81  62     0   12  3   0   3   12 
2008 06 14     5   4   2   2   7   6      22  12  14  12  36  24     0   0   2   1   2   1  
2008 06 15     0   0   8   4   8   4      0   0   26  9   26  9      0   0   1   1   1   1  
2008 06 16     11  4   4   1   15  5      82  58  17  7   99  65     8   4   0   3   8   7  
2008 06 17     9   1   8   3   17  4      62  50  20  9   82  59     5   6   0   1   5   7  
2008 06 18     12  4   2   2   14  6      54  39  20  11  74  50     2   1   0   0   2   1  
2008 06 19     13  6   10  4   23  10     53  48  23  4   76  52     7   0   3   1   10  1  
2008 06 20     13  8   4   0   17  8      47  30  19  9   66  39     2   4   1   0   3   4  
2008 06 21     7   1   10  1   17  2      33  14  26  13  59  27     1   0   1   0   2   0  
2008 06 22     0   0   7   6   7   6      0   0   26  19  26  19     0   0   0   2   0   2  
2008 06 23     14  6   6   1   20  7      93  44  18  9   111 53     6   3   3   3   9   6  
2008 06 24     9   4   5   3   14  7      73  47  21  12  94  59     6   5   0   1   6   6  
2008 06 25     14  9   3   3   17  12     56  45  15  13  71  58     6   2   1   0   7   2  
2008 06 26     13  9   4   0   17  9      51  45  23  9   74  54     5   3   4   0   9   3  
2008 06 27     15  6   8   3   23  9      60  50  17  4   77  54     3   5   1   2   4   7  
2008 06 28     3   2   10  9   13  11     19  21  26  14  45  35     4   0   1   1   5   1  
2008 06 29     0   0   11  4   11  4      0   0   17  14  17  14     1   0   3   1   4   1  
2008 06 30     22  14  7   0   29  14     78  50  20  14  98  64     6   6   1   0   7   6  
2008 07 01     11  8   3   0   14  8      67  46  21  8   88  54     7   4   5   2   12  6  
2008 07 02     12  4   1   2   13  6      52  43  26  7   78  50     5   3   2   0   7   3  
2008 07 03     12  7   5   2   17  9      69  48  17  12  86  60     8   1   0   0   8   1  
2008 07 04     19  2   3   3   22  5      62  42  17  3   79  45     6   8   1   0   7   8  
2008 07 05     5   3   5   4   10  7      27  11  24  7   51  18     2   1   1   3   3   4  
2008 07 06     0   0   2   9   2   9      1   0   25  15  26  15     0   0   3   3   3   3  
2008 07 07     15  12  5   2   20  14     92  65  22  11  114 76     10  8   1   4   11  12 
2008 07 08     20  6   5   3   25  9      61  49  18  9   79  58     3   9   4   1   7   10 
2008 07 09     10  6   1   3   11  9      67  30  16  14  83  44     2   3   1   0   3   3  
2008 07 10     12  8   2   1   14  9      75  46  25  11  100 57     2   6   1   0   3   6  
2008 07 11     9   8   3   2   12  10     72  50  22  12  94  62     8   4   1   3   9   7  
2008 07 12     3   2   6   2   9   4      32  16  20  11  52  27     0   2   2   0   2   2  
2008 07 13     0   0   5   4   5   4      0   0   20  19  20  19     0   0   2   2   2   2  
2008 07 14     21  10  4   1   25  11     118 67  17  11  135 78     3   6   2   3   5   9  
2008 07 15     11  4   4   2   15  6      78  45  13  9   91  54     6   9   1   1   7   10 
2008 07 16     13  4   3   1   16  5      63  38  22  11  85  49     3   5   1   1   4   6  
2008 07 17     11  2   2   1   13  3      51  42  19  21  70  63     2   6   5   1   7   7  
2008 07 18     13  3   3   2   16  5      51  41  17  19  68  60     4   2   1   4   5   6  
2008 07 19     3   5   9   4   12  9      20  13  23  13  43  26     2   1   5   4   7   5  
2008 07 20     0   0   7   3   7   3      1   0   17  13  18  13     0   0   3   2   3   2  
2008 07 21     20  5   2   1   22  6      85  67  12  16  97  83     8   9   0   1   8   10 
2008 07 22     12  4   6   2   18  6      76  56  22  12  98  68     7   10  0   0   7   10 
2008 07 23     11  3   10  3   21  6      44  42  15  7   59  49     2   2   0   1   2   3  
2008 07 24     13  4   3   0   16  4      59  47  17  6   76  53     6   6   1   5   7   11 
2008 07 25     13  6   8   4   21  10     73  48  23  14  96  62     2   3   1   0   3   3  
2008 07 26     3   5   7   3   10  8      17  16  24  11  41  27     3   0   2   2   5   2  
2008 07 27     0   0   7   8   7   8      0   0   25  14  25  14     0   0   2   6   2   6  
2008 07 28     8   9   5   3   13  12     71  36  7   10  78  46     7   3   1   3   8   6  
2008 07 29     15  8   5   3   20  11     74  46  13  8   87  54     4   3   0   1   4   4  
2008 07 30     16  11  3   2   19  13     65  43  19  9   84  52     4   4   2   4   6   8  
2008 07 31     12  14  0   2   12  16     58  53  18  12  76  65     7   3   2   0   9   3  
2008 08 01     10  5   4   2   14  7      70  36  9   9   79  45     7   5   1   3   8   8  
2008 08 02     2   2   9   2   11  4      18  13  19  8   37  21     3   2   1   1   4   3  
2008 08 03     0   0   6   4   6   4      0   0   24  12  24  12     0   0   1   2   1   2  
2008 08 04     14  12  5   3   19  15     71  50  16  6   87  56     5   7   0   2   5   9  
2008 08 05     14  7   5   3   19  10     60  48  24  10  84  58     2   3   4   0   6   3  
2008 08 06     13  12  4   2   17  14     57  39  13  10  70  49     7   2   1   1   8   3  
2008 08 07     18  6   8   2   26  8      59  33  16  13  75  46     4   3   3   0   7   3  
2008 08 08     14  5   6   3   20  8      47  40  22  7   69  47     2   5   0   1   2   6  
2008 08 09     7   3   1   4   8   7      16  17  23  18  39  35     2   7   0   3   2   10 
2008 08 10     0   0   10  2   10  2      0   0   21  15  21  15     0   0   2   3   2   3  
2008 08 11     21  11  3   6   24  17     86  51  22  8   108 59     6   6   2   1   8   7  
2008 08 12     6   11  7   4   13  15     57  41  25  17  82  58     3   5   3   2   6   7  
2008 08 13     8   12  10  2   18  14     43  42  21  15  64  57     1   3   1   2   2   5  
2008 08 14     15  9   4   1   19  10     62  41  19  11  81  52     7   5   2   2   9   7  
2008 08 15     12  11  6   6   18  17     51  32  19  9   70  41     3   1   2   1   5   2  
2008 08 16     9   7   9   6   18  13     17  16  18  14  35  30     2   4   3   3   5   7  
2008 08 17     0   0   10  7   10  7      0   0   27  13  27  13     0   0   2   2   2   2  
2008 08 18     28  12  5   1   33  13     88  58  13  9   101 67     8   11  4   2   12  13 
2008 08 19     10  11  2   4   12  15     46  41  15  9   61  50     4   3   6   2   10  5  
2008 08 20     14  8   2   1   16  9      58  48  16  10  74  58     5   4   2   0   7   4  
2008 08 21     12  10  1   2   13  12     45  36  18  16  63  52     3   3   1   1   4   4  
2008 08 22     9   5   3   1   12  6      62  38  18  14  80  52     9   6   0   1   9   7  
2008 08 23     7   2   5   5   12  7      22  12  21  13  43  25     1   4   1   1   2   5  
2008 08 24     0   0   5   6   5   6      0   0   15  15  15  15     0   0   2   0   2   0  
2008 08 25     27  9   5   2   32  11     83  61  27  9   110 70     6   6   3   3   9   9  
2008 08 26     12  5   1   4   13  9      55  46  21  12  76  58     7   7   1   4   8   11 
2008 08 27     13  12  4   1   17  13     64  43  13  12  77  55     4   6   3   1   7   7  
2008 08 28     10  5   7   5   17  10     60  44  17  7   77  51     1   8   1   2   2   10 
2008 08 29     15  5   2   2   17  7      77  34  19  11  96  45     6   5   0   2   6   7  
2008 08 30     7   1   8   4   15  5      24  16  15  13  39  29     0   3   2   3   2   6  
2008 08 31     0   0   9   6   9   6      0   0   21  9   21  9      0   0   0   0   0   0  
2008 09 01     13  6   2   2   15  8      76  56  10  6   86  62     1   4   1   2   2   6  
2008 09 02     6   1   2   3   8   4      49  49  21  13  70  62     1   4   2   0   3   4  
2008 09 03     8   8   6   5   14  13     53  41  23  5   76  46     5   5   1   5   6   10 
2008 09 04     13  8   5   3   18  11     67  43  21  8   88  51     1   3   0   2   1   5  
2008 09 05     15  12  6   1   21  13     51  35  28  11  79  46     3   4   0   2   3   6  
2008 09 06     6   0   5   3   11  3      19  16  26  12  45  28     0   2   2   1   2   3  
2008 09 07     0   0   10  5   10  5      0   0   24  20  24  20     0   0   5   3   5   3  
2008 09 08     15  13  4   3   19  16     93  65  19  11  112 76     6   5   0   1   6   6  
2008 09 09     17  5   3   3   20  8      49  47  19  7   68  54     5   4   0   3   5   7  
2008 09 10     10  10  7   4   17  14     61  31  16  12  77  43     4   6   3   2   7   8  
2008 09 11     19  7   6   0   25  7      54  41  25  12  79  53     6   4   4   0   10  4  
2008 09 12     9   8   5   3   14  11     53  25  17  8   70  33     5   6   4   1   9   7  
2008 09 13     5   4   2   4   7   8      9   8   19  11  28  19     5   2   0   1   5   3  
2008 09 14     0   0   8   8   8   8      0   0   21  13  21  13     0   0   3   2   3   2  
2008 09 15     19  7   5   2   24  9      87  72  12  10  99  82     5   6   1   2   6   8  
2008 09 16     11  2   3   2   14  4      50  51  18  14  68  65     8   3   1   1   9   4  
2008 09 17     16  4   6   3   22  7      51  47  19  7   70  54     4   6   1   1   5   7  
2008 09 18     22  8   5   3   27  11     69  43  13  14  82  57     5   6   2   2   7   8  
2008 09 19     9   3   3   1   12  4      59  35  12  7   71  42     2   5   2   3   4   8  
2008 09 20     12  4   6   1   18  5      25  17  20  15  45  32     2   3   3   1   5   4  
2008 09 21     0   0   9   6   9   6      1   0   22  11  23  11     0   0   3   2   3   2  
2008 09 22     23  15  6   2   29  17     82  60  21  11  103 71     11  6   3   2   14  8  
2008 09 23     11  5   5   0   16  5      52  41  20  10  72  51     8   10  2   2   10  12 
2008 09 24     17  6   4   1   21  7      58  39  22  17  80  56     5   3   2   1   7   4  
2008 09 25     18  7   5   3   23  10     72  41  18  8   90  49     6   5   1   3   7   8  
2008 09 26     9   8   7   7   16  15     63  47  15  12  78  59     7   5   1   4   8   9  
2008 09 27     6   2   3   6   9   8      20  17  18  17  38  34     1   4   3   2   4   6  
2008 09 28     0   0   5   4   5   4      1   0   13  8   14  8      0   0   2   0   2   0  
2008 09 29     12  4   3   2   15  6      59  30  15  4   74  34     6   2   3   1   9   3  
2008 09 30     15  6   6   2   21  8      62  60  23  10  85  70     2   4   0   1   2   5  
2008 10 01     9   3   7   1   16  4      69  47  9   6   78  53     2   5   0   1   2   6  
2008 10 02     12  7   7   3   19  10     62  32  17  8   79  40     2   2   0   2   2   4  
2008 10 03     12  10  4   3   16  13     61  39  22  11  83  50     5   1   3   1   8   2  
2008 10 04     7   4   8   1   15  5      21  12  25  8   46  20     1   1   0   3   1   4  
2008 10 05     0   0   8   2   8   2      0   0   16  8   16  8      0   0   3   2   3   2  
2008 10 06     21  6   4   5   25  11     90  43  15  5   105 48     5   6   3   1   8   7  
2008 10 07     13  9   3   4   16  13     62  43  14  12  76  55     2   5   2   2   4   7  
2008 10 08     12  6   4   1   16  7      57  35  17  13  74  48     4   8   1   0   5   8  
2008 10 09     23  9   5   2   28  11     63  44  22  12  85  56     1   7   2   0   3   7  
2008 10 10     9   4   12  2   21  6      58  41  16  16  74  57     2   2   1   1   3   3  
2008 10 11     7   6   11  2   18  8      22  15  18  7   40  22     2   3   2   2   4   5  
2008 10 12     0   0   7   5   7   5      0   0   19  11  19  11     0   0   0   0   0   0  
2008 10 13     20  11  3   1   23  12     94  50  11  8   105 58     5   8   1   2   6   10 
2008 10 14     17  8   6   1   23  9      82  48  16  8   98  56     2   3   0   0   2   3  
2008 10 15     12  8   0   1   12  9      80  32  15  14  95  46     1   4   1   2   2   6  
2008 10 16     16  10  5   3   21  13     65  37  14  14  79  51     4   6   1   0   5   6  
2008 10 17     17  5   4   4   21  9      53  42  22  8   75  50     5   6   2   2   7   8  
2008 10 18     8   1   6   11  14  12     20  10  26  18  46  28     0   5   0   1   0   6  
2008 10 19     0   0   11  5   11  5      0   0   24  11  24  11     0   0   4   0   4   0  
2008 10 20     22  11  4   5   26  16     95  62  21  12  116 74     6   6   2   6   8   12 
2008 10 21     16  7   3   4   19  11     62  31  16  18  78  49     3   4   2   0   5   4  
2008 10 22     14  10  3   4   17  14     47  41  26  10  73  51     4   3   1   0   5   3  
2008 10 23     15  11  8   1   23  12     61  34  23  18  84  52     9   11  2   2   11  13 
2008 10 24     9   9   9   2   18  11     68  45  15  12  83  57     6   6   4   2   10  8  
2008 10 25     3   4   5   2   8   6      28  18  13  9   41  27     3   0   0   0   3   0  
2008 10 26     0   0   10  6   10  6      0   1   25  20  25  21     0   0   2   1   2   1  
2008 10 27     16  9   2   3   18  12     96  48  25  10  121 58     1   7   1   1   2   8  
2008 10 28     14  9   7   3   21  12     66  39  20  15  86  54     6   8   1   3   7   11 
2008 10 29     11  6   5   1   16  7      60  35  11  7   71  42     4   4   0   1   4   5  
2008 10 30     16  11  6   2   22  13     65  32  12  12  77  44     2   8   1   3   3   11 
2008 10 31     16  7   2   2   18  9      65  38  16  18  81  56     3   9   3   2   6   11 
2008 11 01     7   2   8   6   15  8      20  17  23  12  43  29     0   2   4   3   4   5  
2008 11 02     0   0   8   11  8   11     0   0   26  14  26  14     0   0   2   2   2   2  
2008 11 03     13  18  3   2   16  20     91  45  12  14  103 59     4   7   2   1   6   8  
2008 11 04     7   5   3   2   10  7      53  37  17  10  70  47     7   10  2   1   9   11 
2008 11 05     11  11  3   4   14  15     61  35  22  18  83  53     5   1   2   2   7   3  
2008 11 06     15  5   8   4   23  9      54  48  15  6   69  54     3   3   1   3   4   6  
2008 11 07     16  12  3   4   19  16     74  33  24  10  98  43     8   8   1   1   9   9  
2008 11 08     4   3   8   2   12  5      23  13  24  13  47  26     1   1   3   4   4   5  
2008 11 09     0   0   4   6   4   6      0   0   11  14  11  14     0   0   1   2   1   2  
2008 11 10     19  8   9   2   28  10     74  51  7   5   81  56     4   7   2   1   6   8  
2008 11 11     13  3   3   3   16  6      44  35  15  10  59  45     1   7   1   2   2   9  
2008 11 12     8   11  4   3   12  14     47  32  8   7   55  39     2   1   0   2   2   3  
2008 11 13     14  7   4   0   18  7      64  52  14  5   78  57     5   8   1   1   6   9  
2008 11 14     10  6   2   5   12  11     48  47  11  10  59  57     3   3   0   2   3   5  
2008 11 15     8   3   13  4   21  7      15  11  32  12  47  23     0   7   2   2   2   9  
2008 11 16     0   0   7   4   7   4      0   0   24  13  24  13     0   0   1   1   1   1  
2008 11 17     26  13  6   5   32  18     109 49  15  9   124 58     4   7   4   2   8   9  
2008 11 18     12  6   3   1   15  7      62  36  13  6   75  42     7   2   2   0   9   2  
2008 11 19     14  9   3   0   17  9      51  43  21  10  72  53     5   3   0   2   5   5  
2008 11 20     14  8   4   1   18  9      61  40  16  9   77  49     6   1   2   3   8   4  
2008 11 21     10  6   9   5   19  11     68  37  17  11  85  48     6   6   3   3   9   9  
2008 11 22     7   3   3   2   10  5      17  10  15  20  32  30     2   3   0   3   2   6  
2008 11 23     0   0   1   4   1   4      0   0   21  19  21  19     0   0   2   6   2   6  
2008 11 24     22  13  3   2   25  15     70  60  8   13  78  73     10  6   1   1   11  7  
2008 11 25     2   10  4   3   6   13     52  52  11  7   63  59     3   6   2   0   5   6  
2008 11 26     8   12  5   4   13  16     51  40  17  4   68  44     1   4   1   0   2   4  
2008 11 27     10  10  5   1   15  11     60  28  13  6   73  34     4   4   2   1   6   5  
2008 11 28     15  9   5   2   20  11     68  43  21  6   89  49     6   9   1   2   7   11 
2008 11 29     5   7   4   5   9   12     22  11  19  13  41  24     1   3   3   5   4   8  
2008 11 30     0   0   7   6   7   6      0   0   24  13  24  13     0   0   2   1   2   1  
2008 12 01     14  12  2   1   16  13     86  52  12  11  98  63     5   7   1   1   6   8  
2008 12 02     11  10  3   5   14  15     58  36  10  5   68  41     4   7   1   0   5   7  
2008 12 03     11  12  3   2   14  14     50  24  23  11  73  35     3   4   0   1   3   5  
2008 12 04     7   9   5   3   12  12     51  28  17  8   68  36     2   3   3   0   5   3  
2008 12 05     10  5   3   1   13  6      53  30  21  10  74  40     5   4   1   1   6   5  
2008 12 06     4   6   2   2   6   8      18  11  22  14  40  25     1   2   2   1   3   3  
2008 12 07     0   0   5   5   5   5      0   1   18  19  18  20     0   0   2   1   2   1  
2008 12 08     11  8   5   3   16  11     84  43  11  8   95  51     5   14  2   1   7   15 
2008 12 09     14  3   3   4   17  7      54  31  12  6   66  37     4   5   2   1   6   6  
2008 12 10     12  7   7   1   19  8      52  31  17  7   69  38     5   2   3   1   8   3  
2008 12 11     15  9   2   3   17  12     49  27  11  15  60  42     6   6   1   2   7   8  
2008 12 12     8   9   9   2   17  11     49  39  15  6   64  45     3   3   3   0   6   3  
2008 12 13     3   4   8   3   11  7      12  9   12  12  24  21     0   1   1   1   1   2  
2008 12 14     0   0   8   2   8   2      0   0   20  10  20  10     0   0   1   0   1   0  
2008 12 15     25  11  7   1   32  12     51  45  15  8   66  53     4   5   0   0   4   5  
2008 12 16     18  5   7   4   25  9      57  31  11  10  68  41     2   6   2   1   4   7  
2008 12 17     16  13  10  2   26  15     57  37  16  13  73  50     2   1   0   2   2   3  
2008 12 18     15  9   2   1   17  10     56  32  11  9   67  41     6   3   2   1   8   4  
2008 12 19     16  9   7   2   23  11     51  51  15  13  66  64     4   2   4   2   8   4  
2008 12 20     6   2   7   3   13  5      17  9   17  17  34  26     1   3   2   1   3   4  
2008 12 21     0   0   1   3   1   3      0   0   20  13  20  13     0   0   5   2   5   2  
2008 12 22     19  6   9   1   28  7      51  50  17  10  68  60     7   4   0   0   7   4  
2008 12 23     12  2   3   3   15  5      56  42  9   12  65  54     5   2   2   3   7   5  
2008 12 24     16  3   4   4   20  7      49  29  11  10  60  39     4   3   1   2   5   5  
2008 12 25     10  6   4   0   14  6      52  27  20  10  72  37     4   3   0   0   4   3  
2008 12 26     12  3   6   2   18  5      49  44  12  13  61  57     6   3   1   2   7   5  
2008 12 27     8   4   5   2   13  6      16  17  15  14  31  31     1   3   1   3   2   6  
2008 12 28     0   0   6   2   6   2      1   0   20  11  21  11     0   0   2   4   2   4  
2008 12 29     13  8   6   2   19  10     58  57  10  13  68  70     4   5   1   1   5   6  
2008 12 30     12  9   6   2   18  11     52  50  13  6   65  56     0   5   1   2   1   7  
2008 12 31     9   10  6   1   15  11     42  24  19  15  61  39     1   2   1   1   2   3  
