# Supplementary material for: Association between Daily Hospital Outpatient Visits for Accidents and Daily Ambient Air Temperatures in an Industrial City
Source: PLoS One. 2016 Jan 27;11(1):e0145003. doi: 10.1371/journal.pone.0145003 (PMC4729523; doi:10.1371/journal.pone.0145003)
Supplement: S1 File — The daily meteorological data (temperature, relative humidity, wind direction, wind speed, rainfall), air pollution data (PM10, PM2.5, O3, CO, NO, NO2, SO2), and hospital visits for accidents (outpatient visits, emergency room visits) for each year of the 2007–2011 study period are included in the uploaded data file. There is also a README file, containing the detailed file structures for the data set, and the description for each data file. Interested readers can contact Kuo-Ying Wang at kuoying@mail.atm.ncu.edu.tw to access data as described above. Alternatively, interested readers can use following methods to obtain data (meteorology and air pollution) from Taiwan Environmental Protection Administration (EPA): 1) Click on http://taqm.epa.gov.tw/taqm/en/default.aspx; 2) Look on a list of items from the left column shown from the pop-up window. Search and click on an item called “Data Service”, which will lead to “Air Quality”. Then click on it to see “Hourly Value”. Then click on “Hourly Value” to download hourly data for all ambient air monitoring sites in Taiwan. (TAR) [file pone.0145003.s001.tar › 2007-2011_export/2009/air/hu.dat]

20090101	56.83
20090102	63.05
20090103	55.63
20090104	82.05
20090105	77.34
20090106	88.74
20090107	84.83
20090108	86.45
20090109	60.89
20090110	47.00
20090111	43.00
20090112	54.00
20090113	52.00
20090114	46.00
20090115	51.00
20090116	60.00
20090117	47.00
20090118	35.00
20090119	62.00
20090120	73.00
20090121	85.00
20090122	83.00
20090123	74.33
20090124	65.37
20090125	68.11
20090126	86.64
20090127	87.33
20090128	70.75
20090129	91.95
20090130	78.59
20090131	59.79
20090201	47.32
20090202	62.60
20090203	72.42
20090204	85.83
20090205	91.49
20090206	85.92
20090207	79.94
20090208	71.35
20090209	56.41
20090210	57.82
20090211	53.98
20090212	55.89
20090213	46.67
20090214	71.03
20090215	85.21
20090216	83.38
20090217	71.44
20090218	85.70
20090219	88.93
20090220	67.84
20090221	65.33
20090222	58.71
20090223	80.38
20090224	74.54
20090225	68.49
20090226	80.01
20090227	84.36
20090228	74.82
20090301	78.78
20090302	79.68
20090303	77.41
20090304	63.04
20090305	69.90
20090306	88.56
20090307	80.94
20090308	80.68
20090309	76.49
20090310	58.77
20090311	76.61
20090312	75.09
20090313	72.50
20090314	55.84
20090315	55.84
20090316	71.19
20090317	44.33
20090318	52.49
20090319	69.91
20090320	67.45
20090321	66.96
20090322	56.82
20090323	75.84
20090324	82.45
20090325	52.27
20090326	48.81
20090327	74.06
20090328	91.16
20090329	87.90
20090330	73.00
20090331	70.00
20090401	63.00
20090402	65.00
20090403	60.00
20090404	69.00
20090405	87.00
20090406	71.00
20090407	66.00
20090408	67.00
20090409	62.00
20090410	76.00
20090411	66.00
20090412	67.00
20090413	69.00
20090414	71.00
20090415	61.00
20090416	69.00
20090417	76.00
20090418	53.00
20090419	71.00
20090420	74.00
20090421	49.00
20090422	81.00
20090423	53.00
20090424	65.00
20090425	65.00
20090426	62.00
20090427	45.00
20090428	40.00
20090429	46.00
20090430	51.00
20090501	53.00
20090502	51.00
20090503	50.00
20090504	74.00
20090505	63.00
20090506	41.00
20090507	21.00
20090508	23.00
20090509	45.00
20090510	62.00
20090511	43.00
20090512	52.00
20090513	63.00
20090514	63.00
20090515	58.00
20090516	63.00
20090517	59.00
20090518	83.00
20090519	82.00
20090520	77.00
20090521	66.00
20090522	73.00
20090523	71.00
20090524	72.00
20090525	62.00
20090526	71.00
20090527	68.00
20090528	63.00
20090529	32.00
20090530	37.00
20090531	27.00
20090601	57.00
20090602	64.00
20090603	62.00
20090604	79.00
20090605	70.00
20090606	69.00
20090607	57.00
20090608	63.00
20090609	53.00
20090610	54.00
20090611	79.00
20090612	69.00
20090613	68.00
20090614	86.00
20090615	79.00
20090616	68.00
20090617	57.00
20090618	79.00
20090619	68.00
20090620	73.00
20090621	78.00
20090622	66.00
20090623	72.00
20090624	74.00
20090625	74.00
20090626	64.00
20090627	65.00
20090628	59.00
20090629	65.00
20090630	59.00
20090701	66.00
20090702	68.00
20090703	63.00
20090704	62.00
20090705	64.00
20090706	63.00
20090707	62.00
20090708	64.00
20090709	58.00
20090710	65.00
20090711	64.00
20090712	51.00
20090713	69.00
20090714	69.00
20090715	70.00
20090716	66.00
20090717	51.00
20090718	67.00
20090719	72.00
20090720	69.00
20090721	66.00
20090722	66.00
20090723	65.00
20090724	66.00
20090725	60.00
20090726	65.00
20090727	68.00
20090728	65.00
20090729	70.00
20090730	69.00
20090731	51.00
20090801	51.00
20090802	54.00
20090803	67.00
20090804	72.00
20090805	76.00
20090806	78.00
20090807	94.00
20090808	86.00
20090809	86.00
20090810	68.00
20090811	62.00
20090812	64.00
20090813	68.00
20090814	65.00
20090815	68.00
20090816	68.00
20090817	74.00
20090818	76.00
20090819	71.00
20090820	65.00
20090821	69.00
20090822	69.00
20090823	71.00
20090824	55.00
20090825	66.00
20090826	67.00
20090827	68.00
20090828	60.00
20090829	68.00
20090830	63.00
20090831	56.00
20090901	59.00
20090902	66.00
20090903	64.00
20090904	60.00
20090905	63.00
20090906	58.00
20090907	53.00
20090908	65.00
20090909	54.00
20090910	64.00
20090911	62.00
20090912	60.00
20090913	65.00
20090914	65.00
20090915	76.00
20090916	61.00
20090917	57.00
20090918	57.00
20090919	56.00
20090920	51.00
20090921	58.00
20090922	44.00
20090923	55.00
20090924	49.00
20090925	49.00
20090926	47.00
20090927	63.00
20090928	60.00
20090929	63.00
20090930	69.00
20091001	84.00
20091002	81.00
20091003	66.00
20091004	77.00
20091005	93.00
20091006	72.00
20091007	64.00
20091008	64.00
20091009	62.00
20091010	67.00
20091011	86.00
20091012	84.00
20091013	78.00
20091014	79.00
20091015	73.00
20091016	80.00
20091017	54.00
20091018	50.00
20091019	65.00
20091020	67.00
20091021	56.00
20091022	76.00
20091023	93.00
20091024	87.00
20091025	74.00
20091026	62.00
20091027	50.00
20091028	54.00
20091029	48.00
20091030	59.00
20091031	62.00
20091101	76.00
20091102	48.00
20091103	58.00
20091104	53.00
20091105	59.00
20091106	76.00
20091107	72.00
20091108	61.00
20091109	65.00
20091110	67.00
20091111	72.00
20091112	78.00
20091113	94.00
20091114	65.00
20091115	67.00
20091116	71.00
20091117	89.00
20091118	92.00
20091119	91.00
20091120	93.00
20091121	90.00
20091122	92.00
20091123	79.00
20091124	87.00
20091125	71.00
20091126	66.00
20091127	69.00
20091128	75.00
20091129	58.00
20091130	71.00
20091201	65.00
20091202	53.00
20091203	62.00
20091204	55.00
20091205	56.00
20091206	54.00
20091207	61.00
20091208	52.00
20091209	53.00
20091210	72.00
20091211	64.00
20091212	74.00
20091213	68.00
20091214	77.00
20091215	66.00
20091216	83.00
20091217	91.00
20091218	80.00
20091219	72.00
20091220	65.00
20091221	58.00
20091222	58.00
20091223	62.00
20091224	59.00
20091225	79.00
20091226	73.00
20091227	72.00
20091228	90.00
20091229	68.00
20091230	81.00
20091231	70.00
