# Supplementary material for: Association between Daily Hospital Outpatient Visits for Accidents and Daily Ambient Air Temperatures in an Industrial City
Source: PLoS One. 2016 Jan 27;11(1):e0145003. doi: 10.1371/journal.pone.0145003 (PMC4729523; doi:10.1371/journal.pone.0145003)
Supplement: S1 File — The daily meteorological data (temperature, relative humidity, wind direction, wind speed, rainfall), air pollution data (PM10, PM2.5, O3, CO, NO, NO2, SO2), and hospital visits for accidents (outpatient visits, emergency room visits) for each year of the 2007–2011 study period are included in the uploaded data file. There is also a README file, containing the detailed file structures for the data set, and the description for each data file. Interested readers can contact Kuo-Ying Wang at kuoying@mail.atm.ncu.edu.tw to access data as described above. Alternatively, interested readers can use following methods to obtain data (meteorology and air pollution) from Taiwan Environmental Protection Administration (EPA): 1) Click on http://taqm.epa.gov.tw/taqm/en/default.aspx; 2) Look on a list of items from the left column shown from the pop-up window. Search and click on an item called “Data Service”, which will lead to “Air Quality”. Then click on it to see “Hourly Value”. Then click on “Hourly Value” to download hourly data for all ambient air monitoring sites in Taiwan. (TAR) [file pone.0145003.s001.tar › 2007-2011_export/2009/air/no.dat]

20090101            16.4
20090102            29.0
20090103            16.4
20090104            30.7
20090105            44.0
20090106            35.2
20090107            31.6
20090108            27.1
20090109            30.5
20090110            22.0
20090111            20.0
20090112            33.0
20090113            21.0
20090114            37.0
20090115            50.0
20090116           231.0
20090117           106.0
20090118            72.0
20090119            17.0
20090120            56.0
20090121            67.0
20090122            53.0
20090123            24.7
20090124            20.9
20090125            12.6
20090126            16.9
20090127            28.4
20090128            18.0
20090129            30.0
20090130            32.2
20090131            10.3
20090201            78.2
20090202           150.9
20090203            45.9
20090204            70.4
20090205           132.4
20090206            29.7
20090207            31.2
20090208            12.9
20090209            90.0
20090210            54.1
20090211           132.1
20090212           170.0
20090213           138.8
20090214            86.1
20090215            38.6
20090216            39.6
20090217            11.6
20090218            60.0
20090219           107.9
20090220           220.6
20090221           170.2
20090222            66.5
20090223            99.3
20090224            83.5
20090225           193.8
20090226           177.2
20090227            32.1
20090228            12.7
20090301            14.9
20090302            20.5
20090303            33.7
20090304            24.0
20090305           110.2
20090306            31.1
20090307            27.8
20090308            23.5
20090309            28.1
20090310            91.6
20090311           128.8
20090312           127.4
20090313           198.9
20090314            15.2
20090315           143.6
20090316           142.6
20090317           123.8
20090318           129.0
20090319           117.8
20090320           110.5
20090321            73.8
20090322            50.8
20090323            18.7
20090324            27.6
20090325            15.8
20090326            64.7
20090327           109.2
20090328            20.1
20090329            19.1
20090330            21.0
20090331            32.0
20090401            14.0
20090402            15.0
20090403           183.0
20090404            25.0
20090405            20.0
20090406            16.0
20090407           124.0
20090408            24.0
20090409            19.0
20090410            51.0
20090411            93.0
20090412            68.0
20090413            88.0
20090414            37.0
20090415            86.0
20090416           105.0
20090417            14.0
20090418            26.0
20090419            74.0
20090420            96.0
20090421             7.3
20090422            17.0
20090423            70.0
20090424            73.0
20090425            14.0
20090426             6.9
20090427             9.4
20090428             8.6
20090429             9.2
20090430            17.0
20090501             9.3
20090502            19.0
20090503            26.0
20090504            23.0
20090505            21.0
20090506            14.0
20090507            18.0
20090508            56.0
20090509            43.0
20090510            27.0
20090511            70.0
20090512            86.0
20090513            70.0
20090514            16.0
20090515            59.0
20090516            69.0
20090517            41.0
20090518            24.0
20090519            38.0
20090520            77.0
20090521            85.0
20090522            98.0
20090523            23.0
20090524            17.0
20090525            29.0
20090526            51.0
20090527            25.0
20090528             8.5
20090529            12.0
20090530            21.0
20090531            32.0
20090601            48.0
20090602            81.0
20090603            58.0
20090604            87.0
20090605            64.0
20090606            53.0
20090607            45.0
20090608            69.0
20090609            61.0
20090610            55.0
20090611            48.0
20090612            79.0
20090613            67.0
20090614            49.0
20090615            66.0
20090616            91.0
20090617            75.0
20090618            73.0
20090619            73.0
20090620            35.0
20090621            42.0
20090622           113.0
20090623            60.0
20090624            73.0
20090625            74.0
20090626            86.0
20090627            48.0
20090628            58.0
20090629            63.0
20090630            54.0
20090701            40.0
20090702            57.0
20090703            97.0
20090704            52.0
20090705            48.0
20090706            53.0
20090707            62.0
20090708            66.0
20090709            72.0
20090710            42.0
20090711            27.0
20090712            17.0
20090713            37.0
20090714            68.0
20090715            59.0
20090716            67.0
20090717            44.0
20090718            51.0
20090719            27.0
20090720            90.0
20090721            60.0
20090722            68.0
20090723            49.0
20090724            56.0
20090725            43.0
20090726            49.0
20090727            86.0
20090728            76.0
20090729            71.0
20090730            56.0
20090731            50.0
20090801            15.0
20090802            21.0
20090803            85.0
20090804            66.0
20090805            61.0
20090806            65.0
20090807             6.3
20090808            56.0
20090809            34.0
20090810            45.0
20090811            56.0
20090812            67.0
20090813            72.0
20090814            98.0
20090815            58.0
20090816            58.0
20090817            71.0
20090818            75.0
20090819            72.0
20090820            61.0
20090821            56.0
20090822            41.0
20090823            31.0
20090824            76.0
20090825            75.0
20090826            63.0
20090827            86.0
20090828            51.0
20090829            32.0
20090830            17.0
20090831            29.0
20090901            24.0
20090902            25.0
20090903            19.0
20090904            32.0
20090905            19.0
20090906            18.0
20090907            69.0
20090908            14.0
20090909            16.0
20090910            15.0
20090911            60.0
20090912            44.0
20090913            23.0
20090914           114.0
20090915            69.0
20090916            59.0
20090917            45.0
20090918            43.0
20090919            28.0
20090920            12.0
20090921            32.0
20090922            21.0
20090923            17.0
20090924            12.0
20090925            21.0
20090926            12.0
20090927            23.0
20090928            33.0
20090929            46.0
20090930           120.0
20091001            32.0
20091002            28.0
20091003             7.2
20091004            13.0
20091005            29.0
20091006            22.0
20091007            34.0
20091008            20.0
20091009            16.0
20091010             9.2
20091011            41.0
20091012            26.0
20091013            26.0
20091014            19.0
20091015             9.1
20091016            32.0
20091017            13.0
20091018            20.0
20091019            78.0
20091020             8.6
20091021            14.0
20091022            22.0
20091023            48.0
20091024            20.0
20091025            14.0
20091026            33.0
20091027            17.0
20091028            17.0
20091029            20.0
20091030            21.0
20091031            80.0
20091101            42.0
20091102            10.0
20091103            14.0
20091104            34.0
20091105           102.0
20091106           121.0
20091107            95.0
20091108           100.0
20091109           106.0
20091110            84.0
20091111            20.0
20091112            55.0
20091113            77.0
20091114            23.0
20091115            27.0
20091116           135.0
20091117            26.0
20091118            45.0
20091119            33.0
20091120            40.0
20091121            29.0
20091122            29.0
20091123            20.0
20091124            46.0
20091125            61.0
20091126            18.0
20091127           182.0
20091128            17.0
20091129            12.0
20091130            27.0
20091201            26.0
20091202            34.0
20091203            30.0
20091204           150.0
20091205            74.0
20091206            15.0
20091207            26.0
20091208           148.0
20091209            49.0
20091210           104.0
20091211            52.0
20091212            25.0
20091213            71.0
20091214            35.0
20091215           103.0
20091216            42.0
20091217            41.0
20091218            56.0
20091219            46.0
20091220            46.0
20091221            31.0
20091222           223.0
20091223           221.0
20091224           228.0
20091225            96.0
20091226            19.0
20091227            39.0
20091228            59.0
20091229           141.0
20091230            33.0
20091231            23.0
