# Supplementary material for: Association between Daily Hospital Outpatient Visits for Accidents and Daily Ambient Air Temperatures in an Industrial City
Source: PLoS One. 2016 Jan 27;11(1):e0145003. doi: 10.1371/journal.pone.0145003 (PMC4729523; doi:10.1371/journal.pone.0145003)
Supplement: S1 File — The daily meteorological data (temperature, relative humidity, wind direction, wind speed, rainfall), air pollution data (PM10, PM2.5, O3, CO, NO, NO2, SO2), and hospital visits for accidents (outpatient visits, emergency room visits) for each year of the 2007–2011 study period are included in the uploaded data file. There is also a README file, containing the detailed file structures for the data set, and the description for each data file. Interested readers can contact Kuo-Ying Wang at kuoying@mail.atm.ncu.edu.tw to access data as described above. Alternatively, interested readers can use following methods to obtain data (meteorology and air pollution) from Taiwan Environmental Protection Administration (EPA): 1) Click on http://taqm.epa.gov.tw/taqm/en/default.aspx; 2) Look on a list of items from the left column shown from the pop-up window. Search and click on an item called “Data Service”, which will lead to “Air Quality”. Then click on it to see “Hourly Value”. Then click on “Hourly Value” to download hourly data for all ambient air monitoring sites in Taiwan. (TAR) [file pone.0145003.s001.tar › 2007-2011_export/2009/air/no2.dat]

20090101            32.0
20090102            35.6
20090103            26.6
20090104            38.6
20090105            43.7
20090106            42.5
20090107            40.8
20090108            34.9
20090109            60.2
20090110            58.0
20090111            35.0
20090112            51.0
20090113            38.0
20090114            41.0
20090115            46.0
20090116            57.0
20090117            80.0
20090118            77.0
20090119            55.0
20090120            54.0
20090121            54.0
20090122            43.0
20090123            34.5
20090124            35.8
20090125            26.6
20090126            30.1
20090127            34.1
20090128            31.3
20090129            33.3
20090130            31.1
20090131            25.6
20090201            59.4
20090202            51.8
20090203            45.8
20090204            41.8
20090205            48.0
20090206            42.6
20090207            44.8
20090208            29.0
20090209            76.7
20090210            54.8
20090211            89.5
20090212            84.9
20090213            60.1
20090214            43.2
20090215            47.0
20090216            43.5
20090217            25.2
20090218            38.6
20090219            53.1
20090220            43.6
20090221            56.9
20090222            58.8
20090223            43.1
20090224            49.6
20090225            53.3
20090226            46.7
20090227            37.9
20090228            30.1
20090301            30.1
20090302            52.9
20090303            44.7
20090304            36.5
20090305            44.1
20090306            39.9
20090307            42.4
20090308            40.8
20090309            48.9
20090310            55.3
20090311            54.0
20090312            54.7
20090313            54.4
20090314            29.0
20090315            52.3
20090316            71.0
20090317            86.9
20090318            61.7
20090319            51.5
20090320            55.8
20090321            49.0
20090322            34.4
20090323            46.0
20090324            48.6
20090325            43.9
20090326            53.0
20090327            51.3
20090328            40.5
20090329            37.5
20090330            46.0
20090331            47.0
20090401            42.0
20090402            40.0
20090403            57.0
20090404            41.0
20090405            39.0
20090406            48.0
20090407            63.0
20090408            51.0
20090409            45.0
20090410            58.0
20090411            49.0
20090412            56.0
20090413            38.0
20090414            44.0
20090415            60.0
20090416            53.0
20090417            38.0
20090418            51.0
20090419            45.0
20090420            33.0
20090421            36.0
20090422            47.0
20090423            49.0
20090424            58.0
20090425            36.0
20090426            32.0
20090427            36.0
20090428            37.0
20090429            34.0
20090430            38.0
20090501            29.0
20090502            32.0
20090503            33.0
20090504            46.0
20090505            37.0
20090506            39.0
20090507            55.0
20090508            68.0
20090509            65.0
20090510            53.0
20090511            64.0
20090512            56.0
20090513            47.0
20090514            47.0
20090515            61.0
20090516            43.0
20090517            31.0
20090518            47.0
20090519            59.0
20090520            46.0
20090521            41.0
20090522            38.0
20090523            32.0
20090524            28.0
20090525            47.0
20090526            34.0
20090527            50.0
20090528            33.0
20090529            55.0
20090530            68.0
20090531            54.0
20090601            67.0
20090602            49.0
20090603            32.0
20090604            45.0
20090605            65.0
20090606            62.0
20090607            67.0
20090608            54.0
20090609            66.0
20090610            36.0
20090611            41.0
20090612            37.0
20090613            35.0
20090614            44.0
20090615            43.0
20090616            44.0
20090617            35.0
20090618            39.0
20090619            47.0
20090620            37.0
20090621            41.0
20090622            34.0
20090623            28.0
20090624            47.0
20090625            45.0
20090626            50.0
20090627            43.0
20090628            29.0
20090629            27.0
20090630            30.0
20090701            40.0
20090702            40.0
20090703            46.0
20090704            23.0
20090705            36.0
20090706            33.0
20090707            46.0
20090708            46.0
20090709            43.0
20090710            35.0
20090711            42.0
20090712            22.0
20090713            49.0
20090714            41.0
20090715            45.0
20090716            38.0
20090717            31.0
20090718            36.0
20090719            32.0
20090720            36.0
20090721            43.0
20090722            28.0
20090723            28.0
20090724            34.0
20090725            34.0
20090726            29.0
20090727            34.0
20090728            51.0
20090729            43.0
20090730            36.0
20090731            30.0
20090801            19.0
20090802            10.0
20090803            39.0
20090804            37.0
20090805            31.0
20090806            30.0
20090807            13.0
20090808            39.0
20090809            22.0
20090810            22.0
20090811            35.0
20090812            40.0
20090813            48.0
20090814            37.0
20090815            37.0
20090816            37.0
20090817            35.0
20090818            32.0
20090819            37.0
20090820            40.0
20090821            47.0
20090822            50.0
20090823            21.0
20090824            24.0
20090825            35.0
20090826            62.0
20090827            46.0
20090828            61.0
20090829            46.0
20090830            29.0
20090831            29.0
20090901            27.0
20090902            23.0
20090903            19.0
20090904            20.0
20090905            24.0
20090906            27.0
20090907            43.0
20090908            35.0
20090909            31.0
20090910            30.0
20090911            67.0
20090912            40.0
20090913            17.0
20090914            36.0
20090915            34.0
20090916            41.0
20090917            51.0
20090918            45.0
20090919            37.0
20090920            28.0
20090921            37.0
20090922            28.0
20090923            24.0
20090924            27.0
20090925            26.0
20090926            16.0
20090927            16.0
20090928            17.0
20090929            17.0
20090930            34.0
20091001            37.0
20091002            50.0
20091003            27.0
20091004            23.0
20091005            40.0
20091006            42.0
20091007            47.0
20091008            36.0
20091009            31.0
20091010            21.0
20091011            42.0
20091012            43.0
20091013            42.0
20091014            41.0
20091015            28.0
20091016            44.0
20091017            41.0
20091018            44.0
20091019            50.0
20091020            33.0
20091021            28.0
20091022            42.0
20091023            44.0
20091024            35.0
20091025            38.0
20091026            50.0
20091027            35.0
20091028            36.0
20091029            37.0
20091030            31.0
20091031            50.0
20091101            43.0
20091102            26.0
20091103            25.0
20091104            38.0
20091105            47.0
20091106            49.0
20091107            47.0
20091108            46.0
20091109            43.0
20091110            45.0
20091111            34.0
20091112            35.0
20091113            40.0
20091114            32.0
20091115            38.0
20091116            36.0
20091117            29.0
20091118            39.0
20091119            36.0
20091120            37.0
20091121            37.0
20091122            34.0
20091123            31.0
20091124            44.0
20091125            36.0
20091126            34.0
20091127            37.0
20091128            35.0
20091129            31.0
20091130            48.0
20091201            48.0
20091202            39.0
20091203            38.0
20091204            59.0
20091205            47.0
20091206            34.0
20091207            31.0
20091208            68.0
20091209            58.0
20091210            56.0
20091211            52.0
20091212            37.0
20091213            37.0
20091214            36.0
20091215            43.0
20091216            41.0
20091217            39.0
20091218            48.0
20091219            46.0
20091220            51.0
20091221            40.0
20091222            74.0
20091223            61.0
20091224            66.0
20091225            63.0
20091226            33.0
20091227            33.0
20091228            38.0
20091229            47.0
20091230            49.0
20091231            39.0
