# Supplementary material for: Association between Daily Hospital Outpatient Visits for Accidents and Daily Ambient Air Temperatures in an Industrial City
Source: PLoS One. 2016 Jan 27;11(1):e0145003. doi: 10.1371/journal.pone.0145003 (PMC4729523; doi:10.1371/journal.pone.0145003)
Supplement: S1 File — The daily meteorological data (temperature, relative humidity, wind direction, wind speed, rainfall), air pollution data (PM10, PM2.5, O3, CO, NO, NO2, SO2), and hospital visits for accidents (outpatient visits, emergency room visits) for each year of the 2007–2011 study period are included in the uploaded data file. There is also a README file, containing the detailed file structures for the data set, and the description for each data file. Interested readers can contact Kuo-Ying Wang at kuoying@mail.atm.ncu.edu.tw to access data as described above. Alternatively, interested readers can use following methods to obtain data (meteorology and air pollution) from Taiwan Environmental Protection Administration (EPA): 1) Click on http://taqm.epa.gov.tw/taqm/en/default.aspx; 2) Look on a list of items from the left column shown from the pop-up window. Search and click on an item called “Data Service”, which will lead to “Air Quality”. Then click on it to see “Hourly Value”. Then click on “Hourly Value” to download hourly data for all ambient air monitoring sites in Taiwan. (TAR) [file pone.0145003.s001.tar › 2007-2011_export/2009/air/o3.dat]

20090101	31.2
20090102	29.9
20090103	30.1
20090104	22.9
20090105	31.2
20090106	33.0
20090107	34.2
20090108	32.0
20090109	37.4
20090110	36.0
20090111	34.0
20090112	35.0
20090113	33.0
20090114	35.0
20090115	34.0
20090116	34.0
20090117	46.0
20090118	48.0
20090119	51.0
20090120	39.0
20090121	29.0
20090122	23.0
20090123	36.7
20090124	24.9
20090125	32.3
20090126	30.6
20090127	36.5
20090128	32.6
20090129	27.0
20090130	27.4
20090131	37.5
20090201	39.7
20090202	40.2
20090203	34.7
20090204	25.6
20090205	22.7
20090206	35.6
20090207	33.6
20090208	41.7
20090209	45.6
20090210	49.7
20090211	57.3
20090212	80.9
20090213	49.9
20090214	14.1
20090215	34.0
20090216	34.9
20090217	36.9
20090218	32.0
20090219	30.3
20090220	35.6
20090221	48.3
20090222	54.1
20090223	33.9
20090224	48.1
20090225	40.8
20090226	36.8
20090227	24.9
20090228	32.6
20090301	40.1
20090302	43.9
20090303	38.8
20090304	51.8
20090305	65.9
20090306	36.9
20090307	48.7
20090308	33.2
20090309	43.1
20090310	47.1
20090311	26.8
20090312	45.3
20090313	51.5
20090314	45.5
20090315	47.3
20090316	60.4
20090317	73.3
20090318	41.3
20090319	25.6
20090320	39.4
20090321	52.6
20090322	42.8
20090323	48.4
20090324	44.5
20090325	61.3
20090326	53.6
20090327	41.6
20090328	37.7
20090329	40.2
20090330	40.0
20090331	46.0
20090401	53.0
20090402	57.0
20090403	59.0
20090404	64.0
20090405	46.0
20090406	49.0
20090407	55.0
20090408	54.0
20090409	63.0
20090410	64.0
20090411	42.0
20090412	53.0
20090413	36.0
20090414	39.0
20090415	75.0
20090416	34.0
20090417	43.0
20090418	58.0
20090419	34.0
20090420	34.0
20090421	56.0
20090422	56.0
20090423	69.0
20090424	69.0
20090425	51.0
20090426	61.0
20090427	68.0
20090428	71.0
20090429	61.0
20090430	55.0
20090501	56.0
20090502	57.0
20090503	60.0
20090504	40.0
20090505	44.0
20090506	60.0
20090507	63.0
20090508	69.0
20090509	95.0
20090510	76.0
20090511	55.0
20090512	52.0
20090513	56.0
20090514	59.0
20090515	90.0
20090516	55.0
20090517	34.0
20090518	43.0
20090519	29.0
20090520	85.0
20090521	44.0
20090522	47.0
20090523	52.0
20090524	52.0
20090525	60.0
20090526	40.0
20090527	45.0
20090528	45.0
20090529	70.0
20090530	114.0
20090531	95.0
20090601	90.0
20090602	71.0
20090603	51.0
20090604	29.0
20090605	59.0
20090606	70.0
20090607	74.0
20090608	59.0
20090609	102.0
20090610	60.0
20090611	34.0
20090612	38.0
20090613	43.0
20090614	30.0
20090615	52.0
20090616	46.0
20090617	41.0
20090618	34.0
20090619	44.0
20090620	46.0
20090621	34.0
20090622	28.0
20090623	28.0
20090624	41.0
20090625	49.0
20090626	72.0
20090627	73.0
20090628	55.0
20090629	46.0
20090630	49.0
20090701	35.0
20090702	25.0
20090703	17.0
20090704	37.0
20090705	54.0
20090706	34.0
20090707	54.0
20090708	47.0
20090709	47.0
20090710	69.0
20090711	104.0
20090712	46.0
20090713	34.0
20090714	32.0
20090715	32.0
20090716	40.0
20090717	19.0
20090718	50.0
20090719	34.0
20090720	30.0
20090721	46.0
20090722	51.0
20090723	36.0
20090724	38.0
20090725	53.0
20090726	39.0
20090727	48.0
20090728	47.0
20090729	35.0
20090730	57.0
20090731	32.0
20090801	27.0
20090802	12.0
20090803	32.0
20090804	43.0
20090805	42.0
20090806	25.0
20090807	28.0
20090808	34.0
20090809	24.0
20090810	28.0
20090811	41.0
20090812	43.0
20090813	50.0
20090814	39.0
20090815	61.0
20090816	69.0
20090817	31.0
20090818	45.0
20090819	69.0
20090820	55.0
20090821	57.0
20090822	68.0
20090823	21.0
20090824	22.0
20090825	61.0
20090826	51.0
20090827	48.0
20090828	61.0
20090829	56.0
20090830	48.0
20090831	38.0
20090901	37.0
20090902	32.0
20090903	26.0
20090904	22.0
20090905	26.0
20090906	29.0
20090907	40.0
20090908	39.0
20090909	48.0
20090910	38.0
20090911	101.0
20090912	88.0
20090913	15.0
20090914	56.0
20090915	28.0
20090916	65.0
20090917	49.0
20090918	83.0
20090919	50.0
20090920	50.0
20090921	61.0
20090922	33.0
20090923	27.0
20090924	38.0
20090925	33.0
20090926	28.0
20090927	18.0
20090928	10.0
20090929	12.0
20090930	45.0
20091001	26.0
20091002	32.0
20091003	40.0
20091004	40.0
20091005	38.0
20091006	46.0
20091007	45.0
20091008	40.0
20091009	40.0
20091010	40.0
20091011	35.0
20091012	41.0
20091013	42.0
20091014	45.0
20091015	61.0
20091016	40.0
20091017	69.0
20091018	65.0
20091019	81.0
20091020	58.0
20091021	38.0
20091022	38.0
20091023	40.0
20091024	29.0
20091025	41.0
20091026	48.0
20091027	42.0
20091028	48.0
20091029	38.0
20091030	35.0
20091031	33.0
20091101	42.0
20091102	47.0
20091103	33.0
20091104	33.0
20091105	41.0
20091106	39.0
20091107	50.0
20091108	53.0
20091109	52.0
20091110	32.0
20091111	31.0
20091112	33.0
20091113	16.0
20091114	34.0
20091115	31.0
20091116	22.0
20091117	27.0
20091118	20.0
20091119	20.0
20091120	24.0
20091121	29.0
20091122	24.0
20091123	30.0
20091124	28.0
20091125	28.0
20091126	33.0
20091127	32.0
20091128	37.0
20091129	40.0
20091130	35.0
20091201	31.0
20091202	31.0
20091203	35.0
20091204	31.0
20091205	40.0
20091206	31.0
20091207	36.0
20091208	60.0
20091209	85.0
20091210	58.0
20091211	41.0
20091212	40.0
20091213	33.0
20091214	32.0
20091215	40.0
20091216	29.0
20091217	28.0
20091218	28.0
20091219	22.0
20091220	27.0
20091221	33.0
20091222	62.0
20091223	41.0
20091224	28.0
20091225	25.0
20091226	33.0
20091227	30.0
20091228	20.0
20091229	34.0
20091230	20.0
20091231	35.0
