# Supplementary material for: Association between Daily Hospital Outpatient Visits for Accidents and Daily Ambient Air Temperatures in an Industrial City
Source: PLoS One. 2016 Jan 27;11(1):e0145003. doi: 10.1371/journal.pone.0145003 (PMC4729523; doi:10.1371/journal.pone.0145003)
Supplement: S1 File — The daily meteorological data (temperature, relative humidity, wind direction, wind speed, rainfall), air pollution data (PM10, PM2.5, O3, CO, NO, NO2, SO2), and hospital visits for accidents (outpatient visits, emergency room visits) for each year of the 2007–2011 study period are included in the uploaded data file. There is also a README file, containing the detailed file structures for the data set, and the description for each data file. Interested readers can contact Kuo-Ying Wang at kuoying@mail.atm.ncu.edu.tw to access data as described above. Alternatively, interested readers can use following methods to obtain data (meteorology and air pollution) from Taiwan Environmental Protection Administration (EPA): 1) Click on http://taqm.epa.gov.tw/taqm/en/default.aspx; 2) Look on a list of items from the left column shown from the pop-up window. Search and click on an item called “Data Service”, which will lead to “Air Quality”. Then click on it to see “Hourly Value”. Then click on “Hourly Value” to download hourly data for all ambient air monitoring sites in Taiwan. (TAR) [file pone.0145003.s001.tar › 2007-2011_export/2009/air/old/no2.dat]

20090101	14.11
20090102	7.57
20090103	11.29
20090104	14.60
20090105	8.31
20090106	10.99
20090107	8.08
20090108	11.07
20090109	10.41
20090110	12.00
20090111	15.00
20090112	16.00
20090113	11.00
20090114	16.00
20090115	16.00
20090116	15.00
20090117	20.00
20090118	23.00
20090119	11.00
20090120	18.00
20090121	17.00
20090122	20.00
20090123	11.79
20090124	10.50
20090125	6.13
20090126	10.31
20090127	6.86
20090128	11.88
20090129	14.98
20090130	16.55
20090131	8.71
20090201	7.66
20090202	21.34
20090203	25.71
20090204	16.19
20090205	21.44
20090206	11.07
20090207	13.32
20090208	6.42
20090209	14.70
20090210	9.43
20090211	36.78
20090212	25.35
20090213	17.70
20090214	15.09
20090215	18.78
20090216	12.58
20090217	8.56
20090218	10.01
20090219	11.59
20090220	17.36
20090221	6.03
20090222	27.23
20090223	14.71
20090224	14.58
20090225	17.12
20090226	11.48
20090227	19.72
20090228	10.31
20090301	8.15
20090302	5.37
20090303	10.42
20090304	11.21
20090305	15.92
20090306	16.65
20090307	6.61
20090308	11.81
20090309	7.66
20090310	4.61
20090311	33.75
20090312	10.73
20090313	18.03
20090314	12.29
20090315	5.92
20090316	13.40
20090317	22.24
20090318	25.84
20090319	21.42
20090320	17.90
20090321	26.32
20090322	12.32
20090323	8.43
20090324	9.03
20090325	11.24
20090326	8.67
20090327	25.27
20090328	13.21
20090329	13.29
20090330	9.40
20090331	13.00
20090401	10.00
20090402	8.40
20090403	21.00
20090404	13.00
20090405	9.60
20090406	9.60
20090407	11.00
20090408	11.00
20090409	12.00
20090410	12.00
20090411	17.00
20090412	16.00
20090413	15.00
20090414	10.00
20090415	14.00
20090416	22.00
20090417	19.00
20090418	10.00
20090419	18.00
20090420	17.00
20090421	7.20
20090422	8.50
20090423	6.30
20090424	16.00
20090425	14.00
20090426	7.60
20090427	6.50
20090428	8.10
20090429	6.70
20090430	9.30
20090501	7.80
20090502	8.90
20090503	16.00
20090504	7.20
20090505	12.00
20090506	11.00
20090507	11.00
20090508	11.00
20090509	24.00
20090510	14.00
20090511	19.00
20090512	18.00
20090513	17.00
20090514	8.50
20090515	20.00
20090516	22.00
20090517	15.00
20090518	8.40
20090519	16.00
20090520	24.00
20090521	15.00
20090522	9.10
20090523	9.40
20090524	12.00
20090525	9.60
20090526	17.00
20090527	14.00
20090528	10.00
20090529	8.50
20090530	26.00
20090531	25.00
20090601	17.00
20090602	15.00
20090603	13.00
20090604	16.00
20090605	8.30
20090606	14.00
20090607	17.00
20090608	12.00
20090609	23.00
20090610	14.00
20090611	15.00
20090612	9.80
20090613	12.00
20090614	12.00
20090615	14.00
20090616	12.00
20090617	12.00
20090618	12.00
20090619	15.00
20090620	17.00
20090621	19.00
20090622	10.00
20090623	9.30
20090624	15.00
20090625	18.00
20090626	9.50
20090627	11.00
20090628	8.40
20090629	12.00
20090630	16.00
20090701	15.00
20090702	16.00
20090703	17.00
20090704	13.00
20090705	12.00
20090706	15.00
20090707	12.00
20090708	18.00
20090709	14.00
20090710	18.00
20090711	20.00
20090712	8.90
20090713	4.60
20090714	13.00
20090715	18.00
20090716	13.00
20090717	7.40
20090718	4.80
20090719	8.80
20090720	13.00
20090721	17.00
20090722	10.00
20090723	11.00
20090724	11.00
20090725	7.50
20090726	8.90
20090727	13.00
20090728	18.00
20090729	19.00
20090730	15.00
20090731	12.00
20090801	7.00
20090802	4.60
20090803	6.10
20090804	11.00
20090805	15.00
20090806	8.50
20090807	3.90
20090808	4.10
20090809	5.10
20090810	4.80
20090811	5.80
20090812	8.70
20090813	11.00
20090814	17.00
20090815	18.00
20090816	12.00
20090817	8.00
20090818	13.00
20090819	12.00
20090820	18.00
20090821	15.00
20090822	17.00
20090823	12.00
20090824	7.70
20090825	11.00
20090826	20.00
20090827	24.00
20090828	16.00
20090829	14.00
20090830	11.00
20090831	9.30
20090901	8.20
20090902	9.80
20090903	8.30
20090904	7.90
20090905	8.50
20090906	11.00
20090907	12.00
20090908	9.30
20090909	7.30
20090910	6.70
20090911	13.00
20090912	7.80
20090913	5.80
20090914	15.00
20090915	13.00
20090916	18.00
20090917	17.00
20090918	22.00
20090919	22.00
20090920	8.10
20090921	11.00
20090922	7.80
20090923	7.50
20090924	4.60
20090925	6.40
20090926	5.40
20090927	3.80
20090928	2.70
20090929	6.90
20090930	11.00
20091001	6.50
20091002	9.80
20091003	9.60
20091004	4.50
20091005	3.50
20091006	8.10
20091007	9.30
20091008	11.00
20091009	4.60
20091010	3.30
20091011	6.00
20091012	4.60
20091013	6.60
20091014	11.00
20091015	8.00
20091016	7.50
20091017	16.00
20091018	11.00
20091019	15.00
20091020	10.00
20091021	13.00
20091022	9.20
20091023	7.90
20091024	12.00
20091025	12.00
20091026	17.00
20091027	9.20
20091028	4.10
20091029	8.10
20091030	6.60
20091031	10.00
20091101	10.00
20091102	4.60
20091103	5.50
20091104	6.20
20091105	20.00
20091106	17.00
20091107	19.00
20091108	16.00
20091109	21.00
20091110	18.00
20091111	13.00
20091112	7.30
20091113	12.00
20091114	11.00
20091115	9.90
20091116	15.00
20091117	8.50
20091118	9.00
20091119	12.00
20091120	11.00
20091121	7.10
20091122	12.00
20091123	6.20
20091124	8.60
20091125	11.00
20091126	7.50
20091127	15.00
20091128	8.90
20091129	11.00
20091130	7.00
20091201	10.00
20091202	16.00
20091203	13.00
20091204	14.00
20091205	17.00
20091206	11.00
20091207	4.50
20091208	5.60
20091209	25.00
20091210	20.00
20091211	23.00
20091212	14.00
20091213	20.00
20091214	10.00
20091215	12.00
20091216	12.00
20091217	12.00
20091218	16.00
20091219	16.00
20091220	11.00
20091221	15.00
20091222	13.00
20091223	23.00
20091224	25.00
20091225	28.00
20091226	14.00
20091227	14.00
20091228	12.00
20091229	25.00
20091230	30.00
20091231	12.00
