# Supplementary material for: Association between Daily Hospital Outpatient Visits for Accidents and Daily Ambient Air Temperatures in an Industrial City
Source: PLoS One. 2016 Jan 27;11(1):e0145003. doi: 10.1371/journal.pone.0145003 (PMC4729523; doi:10.1371/journal.pone.0145003)
Supplement: S1 File — The daily meteorological data (temperature, relative humidity, wind direction, wind speed, rainfall), air pollution data (PM10, PM2.5, O3, CO, NO, NO2, SO2), and hospital visits for accidents (outpatient visits, emergency room visits) for each year of the 2007–2011 study period are included in the uploaded data file. There is also a README file, containing the detailed file structures for the data set, and the description for each data file. Interested readers can contact Kuo-Ying Wang at kuoying@mail.atm.ncu.edu.tw to access data as described above. Alternatively, interested readers can use following methods to obtain data (meteorology and air pollution) from Taiwan Environmental Protection Administration (EPA): 1) Click on http://taqm.epa.gov.tw/taqm/en/default.aspx; 2) Look on a list of items from the left column shown from the pop-up window. Search and click on an item called “Data Service”, which will lead to “Air Quality”. Then click on it to see “Hourly Value”. Then click on “Hourly Value” to download hourly data for all ambient air monitoring sites in Taiwan. (TAR) [file pone.0145003.s001.tar › 2007-2011_export/2009/air/old/pm2.5.dat]

20090101	21.0
20090102	16.0
20090103	7.0
20090104	7.0
20090105	9.0
20090106	7.0
20090107	7.0
20090108	6.0
20090109	48.0
20090110	25.0
20090111	18.0
20090112	17.0
20090113	19.0
20090114	21.0
20090115	9.0
20090116	10.0
20090117	8.0
20090118	41.0
20090119	31.0
20090120	31.0
20090121	22.0
20090122	29.0
20090123	14.0
20090124	19.0
20090125	7.0
20090126	8.0
20090127	3.0
20090128	4.0
20090129	11.0
20090130	9.0
20090131	15.0
20090201	20.0
20090202	14.0
20090203	23.0
20090204	19.0
20090205	20.0
20090206	14.0
20090207	11.0
20090208	9.0
20090209	14.0
20090210	26.0
20090211	57.0
20090212	54.0
20090213	9.0
20090214	22.0
20090215	27.0
20090216	3.0
20090217	2.0
20090218	6.0
20090219	18.0
20090220	7.0
20090221	39.0
20090222	47.0
20090223	17.0
20090224	22.0
20090225	16.0
20090226	10.0
20090227	7.0
20090228	5.0
20090301	7.0
20090302	5.0
20090303	5.0
20090304	3.0
20090305	2.0
20090306	10.0
20090307	10.0
20090308	5.0
20090309	2.0
20090310	6.0
20090311	14.0
20090312	8.0
20090313	6.0
20090314	7.0
20090315	12.0
20090316	5.0
20090317	31.0
20090318	31.0
20090319	29.0
20090320	21.0
20090321	73.0
20090322	12.0
20090323	15.0
20090324	2.0
20090325	14.0
20090326	27.0
20090327	29.0
20090328	7.0
20090329	3.0
20090330	9.0
20090331	31.0
20090401	30.0
20090402	23.0
20090403	30.0
20090404	34.0
20090405	6.0
20090406	8.0
20090407	22.0
20090408	32.0
20090409	28.0
20090410	31.0
20090411	8.0
20090412	35.0
20090413	11.0
20090414	8.0
20090415	8.0
20090416	30.0
20090417	6.0
20090418	10.0
20090419	9.0
20090420	6.0
20090421	6.0
20090422	8.0
20090423	11.0
20090424	10.0
20090425	4.0
20090426	13.0
20090427	14.0
20090428	20.0
20090429	15.0
20090430	18.0
20090501	13.0
20090502	11.0
20090503	12.0
20090504	1.0
20090505	9.0
20090506	13.0
20090507	11.0
20090508	12.0
20090509	27.0
20090510	39.0
20090511	32.0
20090512	18.0
20090513	30.0
20090514	21.0
20090515	22.0
20090516	27.0
20090517	18.0
20090518	29.0
20090519	39.0
20090520	42.0
20090521	9.0
20090522	8.0
20090523	28.0
20090524	19.0
20090525	26.0
20090526	7.0
20090527	4.0
20090528	29.0
20090529	24.0
20090530	18.0
20090531	41.0
20090601	31.0
20090602	28.0
20090603	24.0
20090604	8.0
20090605	8.0
20090606	37.0
20090607	30.0
20090608	23.0
20090609	25.0
20090610	20.0
20090611	8.0
20090612	12.0
20090613	9.0
20090614	4.0
20090615	15.0
20090616	11.0
20090617	13.0
20090618	12.0
20090619	16.0
20090620	17.0
20090621	14.0
20090622	12.0
20090623	12.0
20090624	14.0
20090625	10.0
20090626	6.0
20090627	10.0
20090628	4.0
20090629	14.0
20090630	14.0
20090701	18.0
20090702	8.0
20090703	9.0
20090704	1.0
20090705	3.0
20090706	13.0
20090707	15.0
20090708	12.0
20090709	15.0
20090710	18.0
20090711	25.0
20090712	4.0
20090713	7.0
20090714	4.0
20090715	11.0
20090716	11.0
20090717	6.0
20090718	2.0
20090719	6.0
20090720	5.0
20090721	14.0
20090722	13.0
20090723	8.0
20090724	6.0
20090725	3.0
20090726	9.0
20090727	9.0
20090728	12.0
20090729	16.0
20090730	16.0
20090731	6.0
20090801	10.0
20090802	4.0
20090803	6.0
20090804	12.0
20090805	12.0
20090806	9.0
20090807	0.0
20090808	2.0
20090809	3.0
20090810	6.0
20090811	11.0
20090812	6.0
20090813	7.0
20090814	15.0
20090815	16.0
20090816	12.0
20090817	2.0
20090818	16.0
20090819	23.0
20090820	22.0
20090821	21.0
20090822	19.0
20090823	4.0
20090824	4.0
20090825	4.0
20090826	21.0
20090827	25.0
20090828	24.0
20090829	18.0
20090830	7.0
20090831	4.0
20090901	1.0
20090902	4.0
20090903	7.0
20090904	5.0
20090905	7.0
20090906	13.0
20090907	8.0
20090908	17.0
20090909	14.0
20090910	5.0
20090911	17.0
20090912	4.0
20090913	0.0
20090914	12.0
20090915	13.0
20090916	17.0
20090917	13.0
20090918	18.0
20090919	17.0
20090920	15.0
20090921	16.0
20090922	9.0
20090923	6.0
20090924	4.0
20090925	8.0
20090926	1.0
20090927	3.0
20090928	3.0
20090929	5.0
20090930	7.0
20091001	2.0
20091002	4.0
20091003	15.0
20091004	5.0
20091005	4.0
20091006	18.0
20091007	16.0
20091008	15.0
20091009	8.0
20091010	3.0
20091011	8.0
20091012	5.0
20091013	5.0
20091014	20.0
20091015	12.0
20091016	8.0
20091017	24.0
20091018	38.0
20091019	24.0
20091020	26.0
20091021	7.0
20091022	20.0
20091023	6.0
20091024	8.0
20091025	14.0
20091026	20.0
20091027	16.0
20091028	7.0
20091029	19.0
20091030	13.0
20091031	10.0
20091101	7.0
20091102	16.0
20091103	3.0
20091104	1.0
20091105	4.0
20091106	8.0
20091107	24.0
20091108	20.0
20091109	23.0
20091110	15.0
20091111	7.0
20091112	3.0
20091113	3.0
20091114	19.0
20091115	13.0
20091116	6.0
20091117	0.0
20091118	5.0
20091119	0.0
20091120	4.0
20091121	6.0
20091122	7.0
20091123	1.0
20091124	7.0
20091125	2.0
20091126	6.0
20091127	6.0
20091128	2.0
20091129	15.0
20091130	19.0
20091201	24.0
20091202	28.0
20091203	12.0
20091204	30.0
20091205	31.0
20091206	18.0
20091207	3.0
20091208	10.0
20091209	44.0
20091210	39.0
20091211	26.0
20091212	3.0
20091213	11.0
20091214	4.0
20091215	6.0
20091216	0.0
20091217	1.0
20091218	20.0
20091219	28.0
20091220	19.0
20091221	24.0
20091222	25.0
20091223	20.0
20091224	12.0
20091225	22.0
20091226	22.0
20091227	7.0
20091228	8.0
20091229	42.0
20091230	30.0
20091231	19.0
