# Supplementary material for: Association between Daily Hospital Outpatient Visits for Accidents and Daily Ambient Air Temperatures in an Industrial City
Source: PLoS One. 2016 Jan 27;11(1):e0145003. doi: 10.1371/journal.pone.0145003 (PMC4729523; doi:10.1371/journal.pone.0145003)
Supplement: S1 File — The daily meteorological data (temperature, relative humidity, wind direction, wind speed, rainfall), air pollution data (PM10, PM2.5, O3, CO, NO, NO2, SO2), and hospital visits for accidents (outpatient visits, emergency room visits) for each year of the 2007–2011 study period are included in the uploaded data file. There is also a README file, containing the detailed file structures for the data set, and the description for each data file. Interested readers can contact Kuo-Ying Wang at kuoying@mail.atm.ncu.edu.tw to access data as described above. Alternatively, interested readers can use following methods to obtain data (meteorology and air pollution) from Taiwan Environmental Protection Administration (EPA): 1) Click on http://taqm.epa.gov.tw/taqm/en/default.aspx; 2) Look on a list of items from the left column shown from the pop-up window. Search and click on an item called “Data Service”, which will lead to “Air Quality”. Then click on it to see “Hourly Value”. Then click on “Hourly Value” to download hourly data for all ambient air monitoring sites in Taiwan. (TAR) [file pone.0145003.s001.tar › 2007-2011_export/2009/air/old/wd.dat]

20090101	90.905
20090102	182.403
20090103	272.292
20090104	193.486
20090105	191.874
20090106	141.523
20090107	101.322
20090108	150.855
20090109	201.686
20090110	203.417
20090111	282.292
20090112	165.417
20090113	143.250
20090114	253.833
20090115	276.554
20090116	246.833
20090117	183.167
20090118	181.583
20090119	254.167
20090120	265.858
20090121	199.304
20090122	196.533
20090123	87.165
20090124	182.589
20090125	280.024
20090126	164.783
20090127	135.653
20090128	195.653
20090129	271.397
20090130	198.635
20090131	166.509
20090201	234.127
20090202	235.236
20090203	189.797
20090204	212.104
20090205	96.639
20090206	149.170
20090207	149.223
20090208	177.907
20090209	203.894
20090210	212.165
20090211	206.764
20090212	238.711
20090213	183.618
20090214	230.552
20090215	216.015
20090216	96.801
20090217	111.394
20090218	109.650
20090219	252.502
20090220	167.430
20090221	230.135
20090222	170.030
20090223	216.050
20090224	213.567
20090225	189.002
20090226	158.802
20090227	94.361
20090228	105.024
20090301	70.265
20090302	86.607
20090303	134.649
20090304	221.699
20090305	246.143
20090306	94.536
20090307	103.628
20090308	116.393
20090309	142.036
20090310	227.945
20090311	138.122
20090312	210.493
20090313	173.412
20090314	89.852
20090315	241.771
20090316	201.766
20090317	226.915
20090318	188.838
20090319	170.241
20090320	197.297
20090321	185.654
20090322	180.997
20090323	212.493
20090324	150.623
20090325	86.529
20090326	269.320
20090327	202.505
20090328	139.350
20090329	99.340
20090330	120.363
20090331	124.792
20090401	119.388
20090402	184.083
20090403	229.792
20090404	235.421
20090405	163.508
20090406	152.167
20090407	189.500
20090408	158.708
20090409	110.479
20090410	143.500
20090411	193.796
20090412	216.833
20090413	204.142
20090414	218.333
20090415	205.792
20090416	269.583
20090417	163.625
20090418	247.258
20090419	230.083
20090420	176.292
20090421	222.625
20090422	246.621
20090423	260.739
20090424	185.375
20090425	180.792
20090426	185.583
20090427	147.500
20090428	168.833
20090429	248.000
20090430	252.917
20090501	235.792
20090502	238.650
20090503	205.167
20090504	166.042
20090505	112.650
20090506	109.375
20090507	213.833
20090508	257.125
20090509	247.292
20090510	210.833
20090511	190.958
20090512	171.750
20090513	168.613
20090514	259.792
20090515	204.375
20090516	173.167
20090517	173.917
20090518	207.075
20090519	254.708
20090520	173.708
20090521	198.208
20090522	221.192
20090523	227.583
20090524	272.958
20090525	276.833
20090526	193.554
20090527	246.625
20090528	247.000
20090529	240.792
20090530	258.125
20090531	224.583
20090601	196.808
20090602	181.708
20090603	182.458
20090604	240.300
20090605	244.458
20090606	208.875
20090607	210.708
20090608	223.208
20090609	182.000
20090610	169.167
20090611	202.250
20090612	160.708
20090613	168.250
20090614	247.750
20090615	243.708
20090616	258.458
20090617	227.378
20090618	230.000
20090619	195.333
20090620	216.542
20090621	242.083
20090622	179.833
20090623	169.458
20090624	182.083
20090625	241.833
20090626	212.250
20090627	196.333
20090628	169.375
20090629	176.042
20090630	176.083
20090701	182.083
20090702	183.721
20090703	185.125
20090704	172.500
20090705	185.833
20090706	181.792
20090707	189.792
20090708	202.542
20090709	227.042
20090710	193.833
20090711	219.375
20090712	249.625
20090713	243.333
20090714	223.579
20090715	242.083
20090716	230.667
20090717	237.000
20090718	213.792
20090719	217.917
20090720	174.667
20090721	171.333
20090722	173.250
20090723	174.583
20090724	178.208
20090725	186.292
20090726	174.500
20090727	172.417
20090728	189.750
20090729	218.208
20090730	203.096
20090731	254.708
20090801	261.167
20090802	263.875
20090803	196.125
20090804	185.996
20090805	244.708
20090806	225.875
20090807	155.750
20090808	229.625
20090809	182.583
20090810	177.875
20090811	176.958
20090812	193.583
20090813	190.708
20090814	185.333
20090815	214.000
20090816	209.625
20090817	203.875
20090818	230.458
20090819	210.500
20090820	195.125
20090821	212.375
20090822	244.583
20090823	254.458
20090824	266.292
20090825	238.958
20090826	181.917
20090827	168.375
20090828	212.250
20090829	230.083
20090830	251.708
20090831	263.833
20090901	261.042
20090902	263.333
20090903	268.833
20090904	270.417
20090905	267.750
20090906	251.042
20090907	236.542
20090908	259.708
20090909	265.667
20090910	272.917
20090911	207.708
20090912	238.875
20090913	251.750
20090914	202.783
20090915	224.083
20090916	265.042
20090917	248.125
20090918	249.958
20090919	264.667
20090920	276.792
20090921	256.542
20090922	268.167
20090923	267.625
20090924	249.167
20090925	266.250
20090926	256.565
20090927	271.333
20090928	252.667
20090929	266.792
20090930	252.667
20091001	263.957
20091002	254.917
20091003	264.250
20091004	233.917
20091005	263.583
20091006	199.500
20091007	165.625
20091008	264.625
20091009	254.542
20091010	241.875
20091011	278.375
20091012	250.583
20091013	259.667
20091014	265.250
20091015	225.625
20091016	252.708
20091017	251.167
20091018	265.417
20091019	250.167
20091020	269.042
20091021	263.000
20091022	225.292
20091023	220.583
20091024	224.042
20091025	233.500
20091026	223.417
20091027	272.333
20091028	264.792
20091029	276.750
20091030	267.682
20091031	247.250
20091101	175.083
20091102	120.458
20091103	253.667
20091104	269.917
20091105	246.333
20091106	247.333
20091107	226.958
20091108	241.500
20091109	184.958
20091110	169.667
20091111	243.292
20091112	267.625
20091113	177.713
20091114	185.667
20091115	273.667
20091116	229.825
20091117	164.083
20091118	225.067
20091119	223.750
20091120	208.042
20091121	146.833
20091122	237.542
20091123	245.625
20091124	249.250
20091125	275.458
20091126	275.292
20091127	213.825
20091128	154.888
20091129	210.042
20091130	194.138
20091201	195.279
20091202	202.333
20091203	188.000
20091204	267.000
20091205	260.167
20091206	275.458
20091207	275.667
20091208	241.818
20091209	257.647
20091210	260.083
20091211	265.792
20091212	277.583
20091213	201.250
20091214	183.958
20091215	265.833
20091216	188.625
20091217	205.250
20091218	185.435
20091219	221.625
20091220	226.000
20091221	264.375
20091222	225.833
20091223	216.917
20091224	227.500
20091225	186.250
20091226	194.708
20091227	249.217
20091228	158.417
20091229	203.947
20091230	201.733
20091231	250.708
