# Supplementary material for: Association between Daily Hospital Outpatient Visits for Accidents and Daily Ambient Air Temperatures in an Industrial City
Source: PLoS One. 2016 Jan 27;11(1):e0145003. doi: 10.1371/journal.pone.0145003 (PMC4729523; doi:10.1371/journal.pone.0145003)
Supplement: S1 File — The daily meteorological data (temperature, relative humidity, wind direction, wind speed, rainfall), air pollution data (PM10, PM2.5, O3, CO, NO, NO2, SO2), and hospital visits for accidents (outpatient visits, emergency room visits) for each year of the 2007–2011 study period are included in the uploaded data file. There is also a README file, containing the detailed file structures for the data set, and the description for each data file. Interested readers can contact Kuo-Ying Wang at kuoying@mail.atm.ncu.edu.tw to access data as described above. Alternatively, interested readers can use following methods to obtain data (meteorology and air pollution) from Taiwan Environmental Protection Administration (EPA): 1) Click on http://taqm.epa.gov.tw/taqm/en/default.aspx; 2) Look on a list of items from the left column shown from the pop-up window. Search and click on an item called “Data Service”, which will lead to “Air Quality”. Then click on it to see “Hourly Value”. Then click on “Hourly Value” to download hourly data for all ambient air monitoring sites in Taiwan. (TAR) [file pone.0145003.s001.tar › 2007-2011_export/2009/air/pm10.dat]

20090101	122.0
20090102	91.0
20090103	63.0
20090104	80.0
20090105	79.0
20090106	67.0
20090107	55.0
20090108	78.0
20090109	168.0
20090110	153.0
20090111	70.0
20090112	148.0
20090113	99.0
20090114	113.0
20090115	123.0
20090116	103.0
20090117	154.0
20090118	151.0
20090119	158.0
20090120	133.0
20090121	142.0
20090122	125.0
20090123	110.0
20090124	119.0
20090125	75.0
20090126	56.0
20090127	46.0
20090128	83.0
20090129	91.0
20090130	79.0
20090131	76.0
20090201	99.0
20090202	128.0
20090203	124.0
20090204	127.0
20090205	83.0
20090206	86.0
20090207	75.0
20090208	53.0
20090209	164.0
20090210	175.0
20090211	255.0
20090212	221.0
20090213	143.0
20090214	227.0
20090215	167.0
20090216	72.0
20090217	44.0
20090218	71.0
20090219	108.0
20090220	114.0
20090221	149.0
20090222	164.0
20090223	163.0
20090224	130.0
20090225	134.0
20090226	102.0
20090227	53.0
20090228	57.0
20090301	60.0
20090302	67.0
20090303	62.0
20090304	64.0
20090305	125.0
20090306	83.0
20090307	68.0
20090308	131.0
20090309	81.0
20090310	86.0
20090311	140.0
20090312	160.0
20090313	144.0
20090314	147.0
20090315	124.0
20090316	144.0
20090317	207.0
20090318	250.0
20090319	179.0
20090320	164.0
20090321	229.0
20090322	193.0
20090323	137.0
20090324	68.0
20090325	139.0
20090326	141.0
20090327	130.0
20090328	90.0
20090329	50.0
20090330	79.0
20090331	96.0
20090401	143.0
20090402	89.0
20090403	108.0
20090404	132.0
20090405	105.0
20090406	125.0
20090407	97.0
20090408	83.0
20090409	149.0
20090410	138.0
20090411	100.0
20090412	134.0
20090413	112.0
20090414	76.0
20090415	211.0
20090416	113.0
20090417	55.0
20090418	61.0
20090419	98.0
20090420	77.0
20090421	333.0
20090422	108.0
20090423	74.0
20090424	96.0
20090425	984.0
20090426	141.0
20090427	90.0
20090428	110.0
20090429	81.0
20090430	78.0
20090501	68.0
20090502	69.0
20090503	87.0
20090504	52.0
20090505	62.0
20090506	128.0
20090507	88.0
20090508	86.0
20090509	110.0
20090510	115.0
20090511	119.0
20090512	97.0
20090513	101.0
20090514	100.0
20090515	130.0
20090516	122.0
20090517	104.0
20090518	76.0
20090519	115.0
20090520	155.0
20090521	105.0
20090522	87.0
20090523	98.0
20090524	101.0
20090525	91.0
20090526	104.0
20090527	88.0
20090528	87.0
20090529	90.0
20090530	157.0
20090531	155.0
20090601	126.0
20090602	112.0
20090603	84.0
20090604	61.0
20090605	110.0
20090606	118.0
20090607	113.0
20090608	103.0
20090609	126.0
20090610	118.0
20090611	78.0
20090612	91.0
20090613	79.0
20090614	80.0
20090615	111.0
20090616	71.0
20090617	102.0
20090618	112.0
20090619	115.0
20090620	87.0
20090621	73.0
20090622	78.0
20090623	75.0
20090624	83.0
20090625	104.0
20090626	100.0
20090627	88.0
20090628	66.0
20090629	71.0
20090630	89.0
20090701	119.0
20090702	96.0
20090703	88.0
20090704	54.0
20090705	66.0
20090706	69.0
20090707	79.0
20090708	77.0
20090709	73.0
20090710	80.0
20090711	127.0
20090712	88.0
20090713	114.0
20090714	66.0
20090715	72.0
20090716	66.0
20090717	87.0
20090718	96.0
20090719	81.0
20090720	68.0
20090721	81.0
20090722	74.0
20090723	68.0
20090724	63.0
20090725	80.0
20090726	65.0
20090727	67.0
20090728	79.0
20090729	85.0
20090730	83.0
20090731	68.0
20090801	64.0
20090802	78.0
20090803	92.0
20090804	82.0
20090805	71.0
20090806	67.0
20090807	68.0
20090808	76.0
20090809	53.0
20090810	66.0
20090811	97.0
20090812	75.0
20090813	82.0
20090814	79.0
20090815	104.0
20090816	78.0
20090817	70.0
20090818	87.0
20090819	93.0
20090820	99.0
20090821	89.0
20090822	131.0
20090823	59.0
20090824	67.0
20090825	94.0
20090826	118.0
20090827	142.0
20090828	114.0
20090829	118.0
20090830	84.0
20090831	57.0
20090901	56.0
20090902	67.0
20090903	71.0
20090904	73.0
20090905	74.0
20090906	71.0
20090907	113.0
20090908	80.0
20090909	87.0
20090910	81.0
20090911	114.0
20090912	119.0
20090913	57.0
20090914	90.0
20090915	68.0
20090916	72.0
20090917	82.0
20090918	79.0
20090919	91.0
20090920	81.0
20090921	93.0
20090922	80.0
20090923	72.0
20090924	61.0
20090925	60.0
20090926	62.0
20090927	61.0
20090928	51.0
20090929	54.0
20090930	80.0
20091001	85.0
20091002	90.0
20091003	104.0
20091004	65.0
20091005	49.0
20091006	88.0
20091007	85.0
20091008	76.0
20091009	62.0
20091010	52.0
20091011	105.0
20091012	65.0
20091013	68.0
20091014	87.0
20091015	97.0
20091016	68.0
20091017	148.0
20091018	146.0
20091019	132.0
20091020	205.0
20091021	87.0
20091022	107.0
20091023	69.0
20091024	74.0
20091025	106.0
20091026	121.0
20091027	104.0
20091028	92.0
20091029	91.0
20091030	75.0
20091031	83.0
20091101	125.0
20091102	123.0
20091103	63.0
20091104	55.0
20091105	78.0
20091106	90.0
20091107	127.0
20091108	108.0
20091109	79.0
20091110	108.0
20091111	75.0
20091112	67.0
20091113	53.0
20091114	85.0
20091115	80.0
20091116	83.0
20091117	44.0
20091118	44.0
20091119	53.0
20091120	55.0
20091121	55.0
20091122	47.0
20091123	50.0
20091124	93.0
20091125	67.0
20091126	58.0
20091127	101.0
20091128	109.0
20091129	90.0
20091130	102.0
20091201	116.0
20091202	92.0
20091203	128.0
20091204	121.0
20091205	124.0
20091206	97.0
20091207	55.0
20091208	166.0
20091209	161.0
20091210	148.0
20091211	141.0
20091212	51.0
20091213	88.0
20091214	72.0
20091215	68.0
20091216	56.0
20091217	42.0
20091218	103.0
20091219	127.0
20091220	105.0
20091221	102.0
20091222	189.0
20091223	147.0
20091224	155.0
20091225	215.0
20091226	210.0
20091227	156.0
20091228	99.0
20091229	223.0
20091230	138.0
20091231	167.0
