# Supplementary material for: Association between Daily Hospital Outpatient Visits for Accidents and Daily Ambient Air Temperatures in an Industrial City
Source: PLoS One. 2016 Jan 27;11(1):e0145003. doi: 10.1371/journal.pone.0145003 (PMC4729523; doi:10.1371/journal.pone.0145003)
Supplement: S1 File — The daily meteorological data (temperature, relative humidity, wind direction, wind speed, rainfall), air pollution data (PM10, PM2.5, O3, CO, NO, NO2, SO2), and hospital visits for accidents (outpatient visits, emergency room visits) for each year of the 2007–2011 study period are included in the uploaded data file. There is also a README file, containing the detailed file structures for the data set, and the description for each data file. Interested readers can contact Kuo-Ying Wang at kuoying@mail.atm.ncu.edu.tw to access data as described above. Alternatively, interested readers can use following methods to obtain data (meteorology and air pollution) from Taiwan Environmental Protection Administration (EPA): 1) Click on http://taqm.epa.gov.tw/taqm/en/default.aspx; 2) Look on a list of items from the left column shown from the pop-up window. Search and click on an item called “Data Service”, which will lead to “Air Quality”. Then click on it to see “Hourly Value”. Then click on “Hourly Value” to download hourly data for all ambient air monitoring sites in Taiwan. (TAR) [file pone.0145003.s001.tar › 2007-2011_export/2009/air/pm2.5.dat]

20090101            82.0
20090102            50.0
20090103            29.0
20090104            29.0
20090105            33.0
20090106            30.0
20090107            25.0
20090108            50.0
20090109            85.0
20090110            89.0
20090111            42.0
20090112            85.0
20090113            56.0
20090114            41.0
20090115            55.0
20090116            57.0
20090117           103.0
20090118           103.0
20090119            92.0
20090120            73.0
20090121            76.0
20090122            64.0
20090123            66.0
20090124            46.0
20090125            39.0
20090126            31.0
20090127            22.0
20090128            34.0
20090129            50.0
20090130            50.0
20090131            35.0
20090201            49.0
20090202            66.0
20090203            70.0
20090204            64.0
20090205            44.0
20090206            40.0
20090207            36.0
20090208            32.0
20090209           111.0
20090210            83.0
20090211           166.0
20090212           146.0
20090213           104.0
20090214           130.0
20090215            98.0
20090216            26.0
20090217            21.0
20090218            37.0
20090219            65.0
20090220            78.0
20090221            71.0
20090222            95.0
20090223            75.0
20090224            82.0
20090225            99.0
20090226            51.0
20090227            33.0
20090228            31.0
20090301            31.0
20090302            28.0
20090303            30.0
20090304            36.0
20090305            79.0
20090306            50.0
20090307            31.0
20090308            60.0
20090309            36.0
20090310            37.0
20090311            72.0
20090312            90.0
20090313            83.0
20090314            57.0
20090315            61.0
20090316            80.0
20090317           127.0
20090318            93.0
20090319            86.0
20090320            81.0
20090321           116.0
20090322            84.0
20090323            59.0
20090324            27.0
20090325            78.0
20090326            66.0
20090327            85.0
20090328            69.0
20090329            26.0
20090330            50.0
20090331            49.0
20090401            92.0
20090402            49.0
20090403            58.0
20090404            77.0
20090405            72.0
20090406            82.0
20090407            51.0
20090408            54.0
20090409            90.0
20090410            80.0
20090411            57.0
20090412            74.0
20090413            70.0
20090414            40.0
20090415            56.0
20090416            77.0
20090417            28.0
20090418            27.0
20090419            47.0
20090420            34.0
20090421            81.0
20090422            63.0
20090423            32.0
20090424            59.0
20090425           169.0
20090426            53.0
20090427            37.0
20090428            39.0
20090429            40.0
20090430            35.0
20090501            33.0
20090502            38.0
20090503            42.0
20090504            25.0
20090505            28.0
20090506            61.0
20090507            47.0
20090508            36.0
20090509            68.0
20090510            70.0
20090511            74.0
20090512            52.0
20090513            62.0
20090514            53.0
20090515            83.0
20090516            75.0
20090517            64.0
20090518            53.0
20090519            81.0
20090520           105.0
20090521            71.0
20090522            50.0
20090523            61.0
20090524            66.0
20090525            59.0
20090526            59.0
20090527            47.0
20090528            46.0
20090529            40.0
20090530            89.0
20090531            89.0
20090601            83.0
20090602            87.0
20090603            48.0
20090604            40.0
20090605            68.0
20090606            76.0
20090607            75.0
20090608            60.0
20090609            83.0
20090610            57.0
20090611            43.0
20090612            53.0
20090613            31.0
20090614            53.0
20090615            55.0
20090616            40.0
20090617            39.0
20090618            52.0
20090619            58.0
20090620            42.0
20090621            42.0
20090622            47.0
20090623            36.0
20090624            52.0
20090625            63.0
20090626            53.0
20090627            36.0
20090628            44.0
20090629            42.0
20090630            50.0
20090701            82.0
20090702            80.0
20090703            51.0
20090704            30.0
20090705            38.0
20090706            41.0
20090707            47.0
20090708            60.0
20090709            48.0
20090710            59.0
20090711            84.0
20090712            58.0
20090713            72.0
20090714            41.0
20090715            36.0
20090716            41.0
20090717            40.0
20090718            68.0
20090719            44.0
20090720            47.0
20090721            40.0
20090722            43.0
20090723            40.0
20090724            39.0
20090725            34.0
20090726            34.0
20090727            42.0
20090728            45.0
20090729            53.0
20090730            52.0
20090731            40.0
20090801            35.0
20090802            32.0
20090803            44.0
20090804            52.0
20090805            37.0
20090806            35.0
20090807            17.0
20090808            29.0
20090809            22.0
20090810            27.0
20090811            42.0
20090812            44.0
20090813            45.0
20090814            44.0
20090815            55.0
20090816            44.0
20090817            40.0
20090818            43.0
20090819            62.0
20090820            67.0
20090821            54.0
20090822            80.0
20090823            26.0
20090824            29.0
20090825            47.0
20090826            63.0
20090827            55.0
20090828            91.0
20090829            75.0
20090830            56.0
20090831            33.0
20090901            27.0
20090902            50.0
20090903            35.0
20090904            29.0
20090905            37.0
20090906            33.0
20090907            57.0
20090908            45.0
20090909            53.0
20090910            28.0
20090911            67.0
20090912            64.0
20090913            19.0
20090914            47.0
20090915            39.0
20090916            45.0
20090917            54.0
20090918            64.0
20090919            37.0
20090920            39.0
20090921            57.0
20090922            32.0
20090923            33.0
20090924            30.0
20090925            25.0
20090926            25.0
20090927            34.0
20090928            29.0
20090929            32.0
20090930            45.0
20091001            33.0
20091002            56.0
20091003            72.0
20091004            34.0
20091005            22.0
20091006            55.0
20091007            34.0
20091008            30.0
20091009            33.0
20091010            23.0
20091011            33.0
20091012            33.0
20091013            33.0
20091014            69.0
20091015            71.0
20091016            41.0
20091017            72.0
20091018            70.0
20091019            73.0
20091020            90.0
20091021            47.0
20091022            52.0
20091023            33.0
20091024            26.0
20091025            54.0
20091026            61.0
20091027            51.0
20091028            45.0
20091029            39.0
20091030            34.0
20091031            43.0
20091101            52.0
20091102            66.0
20091103            22.0
20091104            26.0
20091105            32.0
20091106            56.0
20091107            71.0
20091108            69.0
20091109            60.0
20091110            73.0
20091111            31.0
20091112            32.0
20091113            30.0
20091114            52.0
20091115            35.0
20091116            47.0
20091117            18.0
20091118            26.0
20091119            27.0
20091120            29.0
20091121            44.0
20091122            31.0
20091123            21.0
20091124            37.0
20091125            25.0
20091126            33.0
20091127            50.0
20091128            61.0
20091129            52.0
20091130            64.0
20091201            64.0
20091202            55.0
20091203            79.0
20091204            66.0
20091205            64.0
20091206            47.0
20091207            22.0
20091208           125.0
20091209           100.0
20091210            97.0
20091211            84.0
20091212            31.0
20091213            54.0
20091214            32.0
20091215            43.0
20091216            32.0
20091217            29.0
20091218            69.0
20091219            75.0
20091220            60.0
20091221            58.0
20091222           126.0
20091223            87.0
20091224            97.0
20091225           124.0
20091226           143.0
20091227            36.0
20091228            65.0
20091229            73.0
20091230            63.0
20091231            65.0
