# Supplementary material for: Association between Daily Hospital Outpatient Visits for Accidents and Daily Ambient Air Temperatures in an Industrial City
Source: PLoS One. 2016 Jan 27;11(1):e0145003. doi: 10.1371/journal.pone.0145003 (PMC4729523; doi:10.1371/journal.pone.0145003)
Supplement: S1 File — The daily meteorological data (temperature, relative humidity, wind direction, wind speed, rainfall), air pollution data (PM10, PM2.5, O3, CO, NO, NO2, SO2), and hospital visits for accidents (outpatient visits, emergency room visits) for each year of the 2007–2011 study period are included in the uploaded data file. There is also a README file, containing the detailed file structures for the data set, and the description for each data file. Interested readers can contact Kuo-Ying Wang at kuoying@mail.atm.ncu.edu.tw to access data as described above. Alternatively, interested readers can use following methods to obtain data (meteorology and air pollution) from Taiwan Environmental Protection Administration (EPA): 1) Click on http://taqm.epa.gov.tw/taqm/en/default.aspx; 2) Look on a list of items from the left column shown from the pop-up window. Search and click on an item called “Data Service”, which will lead to “Air Quality”. Then click on it to see “Hourly Value”. Then click on “Hourly Value” to download hourly data for all ambient air monitoring sites in Taiwan. (TAR) [file pone.0145003.s001.tar › 2007-2011_export/2009/air/rainfall.dat]

20090101             0.0
20090102             0.0
20090103             0.0
20090104             0.2
20090105             0.8
20090106             3.4
20090107             6.4
20090108             2.0
20090109             1.8
20090110             0.0
20090111             0.0
20090112             0.0
20090113             0.0
20090114             0.0
20090115             0.0
20090116             0.0
20090117             0.0
20090118             0.0
20090119             0.0
20090120             0.0
20090121             0.0
20090122             0.0
20090123             5.4
20090124             0.0
20090125             0.0
20090126             0.6
20090127             0.2
20090128             0.0
20090129             0.4
20090130             7.8
20090131             0.0
20090201             0.0
20090202             0.0
20090203             0.0
20090204             0.0
20090205             7.8
20090206             0.8
20090207             0.0
20090208             0.0
20090209             0.0
20090210             0.0
20090211             0.0
20090212             0.0
20090213             0.0
20090214             0.0
20090215             0.0
20090216             0.4
20090217             0.0
20090218             1.2
20090219             1.2
20090220            23.0
20090221             0.0
20090222             0.0
20090223             0.2
20090224             0.4
20090225             0.0
20090226             0.8
20090227             0.0
20090228             3.0
20090301             0.8
20090302             3.0
20090303             2.2
20090304             0.8
20090305            21.0
20090306            37.8
20090307            34.0
20090308            17.2
20090309            24.8
20090310             0.0
20090311             2.2
20090312             0.8
20090313             1.2
20090314             8.2
20090315             0.0
20090316             0.0
20090317             0.0
20090318             0.0
20090319             0.4
20090320             0.0
20090321             0.0
20090322             5.2
20090323             6.4
20090324            22.2
20090325             0.0
20090326             0.0
20090327             0.2
20090328             5.4
20090329            25.6
20090330             0.2
20090331             0.0
20090401             0.0
20090402             0.0
20090403             0.0
20090404             0.0
20090405             7.2
20090406             1.6
20090407            14.2
20090408             1.0
20090409             0.0
20090410             0.0
20090411             0.0
20090412             0.0
20090413            12.2
20090414             2.0
20090415             0.0
20090416             4.0
20090417             3.0
20090418             9.4
20090419             0.0
20090420            18.2
20090421             1.8
20090422             4.8
20090423             0.0
20090424             0.0
20090425            22.0
20090426             8.0
20090427             0.0
20090428             0.0
20090429             0.0
20090430             0.0
20090501             0.0
20090502             0.0
20090503             0.4
20090504             0.4
20090505             0.0
20090506             0.0
20090507             0.0
20090508             0.0
20090509             0.0
20090510             0.0
20090511             0.0
20090512             0.0
20090513             0.0
20090514             0.0
20090515             0.0
20090516             0.0
20090517             0.0
20090518             0.0
20090519             0.0
20090520             0.0
20090521             0.0
20090522             0.0
20090523             0.0
20090524             0.0
20090525             0.0
20090526             5.6
20090527            22.0
20090528             0.0
20090529             0.0
20090530             0.0
20090531             0.0
20090601             0.0
20090602             0.0
20090603             0.0
20090604           145.2
20090605             4.8
20090606             0.0
20090607             0.0
20090608             0.0
20090609             0.0
20090610             0.0
20090611             0.0
20090612             0.4
20090613            22.4
20090614             5.6
20090615             0.0
20090616             0.0
20090617             0.0
20090618             0.6
20090619             0.2
20090620             0.0
20090621             4.0
20090622             0.4
20090623             0.0
20090624             0.0
20090625             0.0
20090626            12.8
20090627             0.2
20090628             0.0
20090629             0.0
20090630             0.0
20090701             0.0
20090702             8.6
20090703             3.2
20090704             0.0
20090705             0.0
20090706             0.0
20090707             0.0
20090708             0.0
20090709             0.0
20090710             0.0
20090711             0.0
20090712             0.0
20090713             0.0
20090714            11.0
20090715             0.0
20090716             0.0
20090717             0.0
20090718             0.0
20090719             3.2
20090720             2.6
20090721             0.0
20090722             0.0
20090723             0.0
20090724             0.0
20090725             0.0
20090726             0.0
20090727             0.0
20090728             0.0
20090729             0.0
20090730             0.0
20090731             0.0
20090801             0.0
20090802             0.0
20090803             4.0
20090804             0.4
20090805             0.0
20090806            89.8
20090807            52.4
20090808            43.2
20090809            52.2
20090810             9.8
20090811             0.0
20090812             2.0
20090813             0.0
20090814             0.0
20090815             0.0
20090816             0.2
20090817             0.0
20090818             0.0
20090819             0.0
20090820             0.0
20090821             0.0
20090822             0.0
20090823             0.0
20090824             0.0
20090825             0.0
20090826             0.0
20090827             0.0
20090828             0.0
20090829             0.0
20090830             0.0
20090831             0.0
20090901             0.0
20090902             0.2
20090903             0.0
20090904             0.0
20090905             0.0
20090906             0.0
20090907             0.0
20090908             0.0
20090909             0.0
20090910             0.0
20090911             0.0
20090912             0.0
20090913             0.0
20090914             0.0
20090915             0.6
20090916             0.0
20090917             0.0
20090918             0.0
20090919             0.0
20090920             0.0
20090921             0.0
20090922             0.0
20090923             0.0
20090924             0.0
20090925             0.0
20090926             0.0
20090927             0.2
20090928             7.2
20090929             9.4
20090930             2.2
20091001             0.6
20091002             1.6
20091003             0.4
20091004             3.8
20091005            63.2
20091006             7.4
20091007             0.0
20091008             0.0
20091009             0.0
20091010             0.4
20091011             0.4
20091012             0.4
20091013             0.0
20091014             0.0
20091015             0.0
20091016             0.0
20091017             0.0
20091018             0.0
20091019             0.0
20091020             0.0
20091021             0.0
20091022             6.2
20091023            33.4
20091024             2.8
20091025             0.0
20091026             0.0
20091027             0.0
20091028             0.0
20091029             0.0
20091030             0.0
20091031             0.0
20091101             0.0
20091102             0.0
20091103             0.0
20091104             0.0
20091105             0.0
20091106             0.0
20091107             0.0
20091108             0.0
20091109             0.0
20091110             6.2
20091111             0.0
20091112             2.8
20091113            36.6
20091114             0.0
20091115             1.4
20091116             1.8
20091117            16.6
20091118             4.0
20091119             0.0
20091120             3.0
20091121             0.2
20091122             8.8
20091123             0.0
20091124             1.0
20091125             0.0
20091126             0.0
20091127             0.0
20091128             0.0
20091129             0.0
20091130             0.0
20091201             0.0
20091202             0.0
20091203             0.8
20091204             0.0
20091205             0.0
20091206             0.0
20091207             0.0
20091208             0.0
20091209             0.0
20091210             0.0
20091211             0.0
20091212             0.0
20091213             0.0
20091214             0.0
20091215             1.6
20091216            13.4
20091217             7.2
20091218             4.4
20091219             1.8
20091220             0.0
20091221             0.0
20091222             0.0
20091223             0.0
20091224             0.0
20091225             0.2
20091226             0.0
20091227            17.4
20091228            13.0
20091229             0.0
20091230             0.4
20091231             0.8
