# Supplementary material for: Association between Daily Hospital Outpatient Visits for Accidents and Daily Ambient Air Temperatures in an Industrial City
Source: PLoS One. 2016 Jan 27;11(1):e0145003. doi: 10.1371/journal.pone.0145003 (PMC4729523; doi:10.1371/journal.pone.0145003)
Supplement: S1 File — The daily meteorological data (temperature, relative humidity, wind direction, wind speed, rainfall), air pollution data (PM10, PM2.5, O3, CO, NO, NO2, SO2), and hospital visits for accidents (outpatient visits, emergency room visits) for each year of the 2007–2011 study period are included in the uploaded data file. There is also a README file, containing the detailed file structures for the data set, and the description for each data file. Interested readers can contact Kuo-Ying Wang at kuoying@mail.atm.ncu.edu.tw to access data as described above. Alternatively, interested readers can use following methods to obtain data (meteorology and air pollution) from Taiwan Environmental Protection Administration (EPA): 1) Click on http://taqm.epa.gov.tw/taqm/en/default.aspx; 2) Look on a list of items from the left column shown from the pop-up window. Search and click on an item called “Data Service”, which will lead to “Air Quality”. Then click on it to see “Hourly Value”. Then click on “Hourly Value” to download hourly data for all ambient air monitoring sites in Taiwan. (TAR) [file pone.0145003.s001.tar › 2007-2011_export/2009/air/so2.dat]

20090101            20.4
20090102            10.9
20090103             5.5
20090104             7.2
20090105            14.2
20090106             7.0
20090107             4.6
20090108             4.6
20090109            32.2
20090110            37.0
20090111            13.0
20090112            17.0
20090113            16.0
20090114             9.4
20090115            14.0
20090116            13.0
20090117            16.0
20090118            11.0
20090119             8.1
20090120            13.0
20090121            11.0
20090122            12.0
20090123             9.9
20090124             7.9
20090125             5.4
20090126            10.8
20090127             5.5
20090128             4.1
20090129            10.5
20090130             5.3
20090131             7.1
20090201             6.8
20090202            10.7
20090203            16.3
20090204             9.4
20090205            14.0
20090206             5.3
20090207             9.0
20090208             2.6
20090209            18.2
20090210             9.8
20090211            14.8
20090212            20.7
20090213            21.7
20090214            11.8
20090215             5.9
20090216             5.8
20090217             4.0
20090218             8.6
20090219            11.2
20090220            11.5
20090221            12.0
20090222            13.3
20090223            10.1
20090224             9.9
20090225            16.5
20090226             9.8
20090227            10.1
20090228             5.6
20090301             4.7
20090302             8.7
20090303            10.8
20090304             6.6
20090305            12.0
20090306            10.0
20090307             5.8
20090308            15.5
20090309            14.6
20090310            12.8
20090311            11.6
20090312            12.7
20090313            15.9
20090314            13.1
20090315             9.4
20090316            12.7
20090317            23.1
20090318            27.9
20090319            10.9
20090320            16.4
20090321             8.3
20090322             7.0
20090323             7.0
20090324            21.9
20090325            11.7
20090326            12.9
20090327            13.2
20090328             8.6
20090329            10.6
20090330            13.0
20090331            12.0
20090401             6.0
20090402             6.2
20090403            15.0
20090404            19.0
20090405             8.8
20090406             8.7
20090407            10.0
20090408             9.2
20090409            14.0
20090410            17.0
20090411            12.0
20090412             8.0
20090413             8.1
20090414            11.0
20090415            14.0
20090416            29.0
20090417             7.8
20090418            12.0
20090419            13.0
20090420             9.6
20090421             6.3
20090422             6.9
20090423            12.0
20090424             8.5
20090425            12.0
20090426             6.2
20090427             6.6
20090428             6.9
20090429             5.3
20090430             6.3
20090501             5.4
20090502             9.9
20090503            11.0
20090504             8.9
20090505             7.3
20090506             7.7
20090507            10.0
20090508            19.0
20090509            16.0
20090510            12.0
20090511            12.0
20090512            11.0
20090513            15.0
20090514            11.0
20090515            15.0
20090516            16.0
20090517             8.5
20090518            12.0
20090519            14.0
20090520            11.0
20090521            11.0
20090522            13.0
20090523            15.0
20090524             9.3
20090525            12.0
20090526             7.3
20090527             9.7
20090528             8.6
20090529             9.6
20090530            16.0
20090531            14.0
20090601            19.0
20090602            11.0
20090603             8.6
20090604             9.3
20090605            19.0
20090606            12.0
20090607            12.0
20090608             9.9
20090609            17.0
20090610             9.2
20090611             8.8
20090612             7.4
20090613            10.0
20090614            17.0
20090615            13.0
20090616            15.0
20090617            19.0
20090618            12.0
20090619             9.8
20090620             9.9
20090621            20.0
20090622            10.0
20090623             8.4
20090624            16.0
20090625            25.0
20090626            19.0
20090627            11.0
20090628             9.4
20090629            12.0
20090630            10.0
20090701            10.0
20090702             9.7
20090703             9.3
20090704             7.0
20090705             8.9
20090706             9.1
20090707            22.0
20090708            16.0
20090709            15.0
20090710             9.9
20090711            11.0
20090712             8.4
20090713             8.6
20090714            15.0
20090715            16.0
20090716            10.0
20090717            12.0
20090718             7.0
20090719             7.7
20090720            10.0
20090721             9.5
20090722            12.0
20090723            11.0
20090724             8.8
20090725             6.7
20090726             6.0
20090727            11.0
20090728            14.0
20090729            15.0
20090730            14.0
20090731            20.0
20090801            12.0
20090802             6.4
20090803             9.7
20090804            11.0
20090805             8.4
20090806             7.9
20090807             3.8
20090808             7.7
20090809             3.9
20090810             6.5
20090811             8.3
20090812            12.0
20090813            16.0
20090814             9.7
20090815            14.0
20090816             9.4
20090817             9.5
20090818            11.0
20090819            18.0
20090820            19.0
20090821            12.0
20090822            17.0
20090823            18.0
20090824            11.0
20090825            13.0
20090826            14.0
20090827            12.0
20090828            16.0
20090829            24.0
20090830            16.0
20090831             8.4
20090901             9.8
20090902             6.9
20090903             8.3
20090904             9.5
20090905            13.0
20090906             8.3
20090907            17.0
20090908            13.0
20090909             5.9
20090910             8.0
20090911            13.0
20090912            13.0
20090913             6.8
20090914            14.0
20090915            16.0
20090916            20.0
20090917            16.0
20090918            23.0
20090919            19.0
20090920             5.3
20090921            10.0
20090922             7.3
20090923             6.1
20090924             5.8
20090925             5.6
20090926             3.8
20090927             5.3
20090928             6.1
20090929            14.0
20090930            11.0
20091001            13.0
20091002            14.0
20091003             7.3
20091004             3.3
20091005             5.4
20091006             8.0
20091007            25.0
20091008             8.6
20091009             6.2
20091010             3.7
20091011             7.5
20091012             8.3
20091013             9.0
20091014             9.0
20091015             5.5
20091016             7.7
20091017             8.2
20091018             7.9
20091019            15.0
20091020            11.0
20091021            11.0
20091022            11.0
20091023             8.5
20091024             8.6
20091025            11.0
20091026            14.0
20091027             8.4
20091028             8.3
20091029             7.6
20091030             6.3
20091031            11.0
20091101            11.0
20091102             9.2
20091103             5.0
20091104             9.9
20091105            15.0
20091106            19.0
20091107            11.0
20091108            12.0
20091109            17.0
20091110            11.0
20091111            18.0
20091112             9.8
20091113             5.2
20091114             8.4
20091115             6.5
20091116             9.8
20091117             8.5
20091118            10.0
20091119             9.5
20091120            11.0
20091121             7.3
20091122             9.3
20091123             7.4
20091124            12.0
20091125            12.0
20091126             8.0
20091127            14.0
20091128            17.0
20091129             9.9
20091130            12.0
20091201            12.0
20091202            11.0
20091203            13.0
20091204            22.0
20091205            14.0
20091206             9.4
20091207             5.7
20091208            20.0
20091209            14.0
20091210            22.0
20091211            13.0
20091212            11.0
20091213            12.0
20091214             9.7
20091215            11.0
20091216            12.0
20091217             9.7
20091218            16.0
20091219            18.0
20091220            15.0
20091221            15.0
20091222            19.0
20091223            19.0
20091224            21.0
20091225            19.0
20091226            14.0
20091227             6.9
20091228            27.0
20091229            23.0
20091230            15.0
20091231            12.0
