# Supplementary material for: Association between Daily Hospital Outpatient Visits for Accidents and Daily Ambient Air Temperatures in an Industrial City
Source: PLoS One. 2016 Jan 27;11(1):e0145003. doi: 10.1371/journal.pone.0145003 (PMC4729523; doi:10.1371/journal.pone.0145003)
Supplement: S1 File — The daily meteorological data (temperature, relative humidity, wind direction, wind speed, rainfall), air pollution data (PM10, PM2.5, O3, CO, NO, NO2, SO2), and hospital visits for accidents (outpatient visits, emergency room visits) for each year of the 2007–2011 study period are included in the uploaded data file. There is also a README file, containing the detailed file structures for the data set, and the description for each data file. Interested readers can contact Kuo-Ying Wang at kuoying@mail.atm.ncu.edu.tw to access data as described above. Alternatively, interested readers can use following methods to obtain data (meteorology and air pollution) from Taiwan Environmental Protection Administration (EPA): 1) Click on http://taqm.epa.gov.tw/taqm/en/default.aspx; 2) Look on a list of items from the left column shown from the pop-up window. Search and click on an item called “Data Service”, which will lead to “Air Quality”. Then click on it to see “Hourly Value”. Then click on “Hourly Value” to download hourly data for all ambient air monitoring sites in Taiwan. (TAR) [file pone.0145003.s001.tar › 2007-2011_export/2009/air/temp.dat]

20090101	11.74
20090102	13.49
20090103	18.09
20090104	18.22
20090105	18.93
20090106	17.28
20090107	16.75
20090108	15.95
20090109	12.72
20090110	10.00
20090111	18.00
20090112	15.00
20090113	11.00
20090114	14.00
20090115	16.00
20090116	19.00
20090117	22.00
20090118	22.00
20090119	21.00
20090120	22.00
20090121	20.00
20090122	19.00
20090123	15.82
20090124	9.88
20090125	13.81
20090126	14.24
20090127	15.22
20090128	22.07
20090129	18.22
20090130	17.34
20090131	18.95
20090201	22.99
20090202	22.22
20090203	20.63
20090204	19.91
20090205	18.75
20090206	17.33
20090207	20.27
20090208	21.13
20090209	24.79
20090210	21.05
20090211	23.58
20090212	24.86
20090213	28.22
20090214	23.52
20090215	21.60
20090216	17.41
20090217	19.51
20090218	19.17
20090219	19.85
20090220	19.90
20090221	20.96
20090222	26.41
20090223	25.49
20090224	25.01
20090225	27.32
20090226	21.14
20090227	18.68
20090228	20.47
20090301	17.10
20090302	19.21
20090303	17.43
20090304	25.14
20090305	24.74
20090306	18.02
20090307	15.44
20090308	18.13
20090309	16.66
20090310	21.20
20090311	19.18
20090312	23.51
20090313	24.63
20090314	13.45
20090315	20.53
20090316	21.23
20090317	24.21
20090318	25.41
20090319	23.42
20090320	26.21
20090321	26.84
20090322	28.86
20090323	19.41
20090324	15.48
20090325	19.01
20090326	24.64
20090327	21.76
20090328	19.56
20090329	15.82
20090330	16.00
20090331	17.00
20090401	17.00
20090402	16.00
20090403	23.00
20090404	25.00
20090405	20.00
20090406	17.00
20090407	21.00
20090408	20.00
20090409	20.00
20090410	22.00
20090411	25.00
20090412	26.00
20090413	26.00
20090414	24.00
20090415	27.00
20090416	26.00
20090417	23.00
20090418	29.00
20090419	26.00
20090420	28.00
20090421	25.00
20090422	21.00
20090423	29.00
20090424	29.00
20090425	25.00
20090426	18.00
20090427	22.00
20090428	24.00
20090429	26.00
20090430	27.00
20090501	27.00
20090502	29.00
20090503	29.00
20090504	23.00
20090505	24.00
20090506	26.00
20090507	29.00
20090508	30.00
20090509	28.00
20090510	27.00
20090511	29.00
20090512	30.00
20090513	28.00
20090514	27.00
20090515	30.00
20090516	29.00
20090517	30.00
20090518	25.00
20090519	26.00
20090520	29.00
20090521	31.00
20090522	30.00
20090523	30.00
20090524	28.00
20090525	30.00
20090526	29.00
20090527	23.00
20090528	25.00
20090529	29.00
20090530	29.00
20090531	31.00
20090601	29.00
20090602	29.00
20090603	30.00
20090604	27.00
20090605	27.00
20090606	30.00
20090607	30.00
20090608	29.00
20090609	31.00
20090610	33.00
20090611	29.00
20090612	31.00
20090613	31.00
20090614	26.00
20090615	29.00
20090616	31.00
20090617	34.00
20090618	30.00
20090619	31.00
20090620	30.00
20090621	29.00
20090622	31.00
20090623	30.00
20090624	30.00
20090625	30.00
20090626	32.00
20090627	32.00
20090628	32.00
20090629	31.00
20090630	32.00
20090701	32.00
20090702	30.00
20090703	30.00
20090704	31.00
20090705	32.00
20090706	33.00
20090707	32.00
20090708	32.00
20090709	33.00
20090710	33.00
20090711	33.00
20090712	36.00
20090713	32.00
20090714	31.00
20090715	32.00
20090716	32.00
20090717	35.00
20090718	32.00
20090719	32.00
20090720	32.00
20090721	33.00
20090722	32.00
20090723	32.00
20090724	32.00
20090725	33.00
20090726	32.00
20090727	32.00
20090728	32.00
20090729	32.00
20090730	32.00
20090731	36.00
20090801	35.00
20090802	36.00
20090803	32.00
20090804	31.00
20090805	31.00
20090806	30.00
20090807	28.00
20090808	30.00
20090809	28.00
20090810	31.00
20090811	33.00
20090812	33.00
20090813	32.00
20090814	33.00
20090815	32.00
20090816	32.00
20090817	31.00
20090818	31.00
20090819	31.00
20090820	32.00
20090821	32.00
20090822	31.00
20090823	32.00
20090824	35.00
20090825	33.00
20090826	33.00
20090827	33.00
20090828	33.00
20090829	33.00
20090830	34.00
20090831	34.00
20090901	33.00
20090902	32.00
20090903	32.00
20090904	33.00
20090905	31.00
20090906	32.00
20090907	32.00
20090908	30.00
20090909	32.00
20090910	31.00
20090911	32.00
20090912	32.00
20090913	32.00
20090914	32.00
20090915	30.00
20090916	33.00
20090917	33.00
20090918	33.00
20090919	31.00
20090920	32.00
20090921	32.00
20090922	33.00
20090923	33.00
20090924	33.00
20090925	32.00
20090926	33.00
20090927	31.00
20090928	30.00
20090929	31.00
20090930	30.00
20091001	28.00
20091002	26.00
20091003	28.00
20091004	26.00
20091005	24.00
20091006	24.00
20091007	24.00
20091008	26.00
20091009	26.00
20091010	25.00
20091011	24.00
20091012	25.00
20091013	26.00
20091014	24.00
20091015	25.00
20091016	25.00
20091017	27.00
20091018	28.00
20091019	28.00
20091020	26.00
20091021	26.00
20091022	23.00
20091023	23.00
20091024	23.00
20091025	24.00
20091026	24.00
20091027	26.00
20091028	28.00
20091029	29.00
20091030	28.00
20091031	30.00
20091101	25.00
20091102	21.00
20091103	20.00
20091104	27.00
20091105	29.00
20091106	27.00
20091107	28.00
20091108	28.00
20091109	29.00
20091110	27.00
20091111	23.00
20091112	23.00
20091113	21.00
20091114	20.00
20091115	24.00
20091116	24.00
20091117	19.00
20091118	17.00
20091119	19.00
20091120	19.00
20091121	18.00
20091122	18.00
20091123	22.00
20091124	21.00
20091125	25.00
20091126	25.00
20091127	24.00
20091128	20.00
20091129	22.00
20091130	19.00
20091201	18.00
20091202	22.00
20091203	17.00
20091204	19.00
20091205	20.00
20091206	21.00
20091207	23.00
20091208	24.00
20091209	25.00
20091210	23.00
20091211	25.00
20091212	22.00
20091213	23.00
20091214	20.00
20091215	23.00
20091216	16.00
20091217	14.00
20091218	12.00
20091219	11.00
20091220	12.00
20091221	13.00
20091222	20.00
20091223	21.00
20091224	22.00
20091225	20.00
20091226	15.00
20091227	19.00
20091228	13.00
20091229	20.00
20091230	15.00
20091231	14.00
