# Supplementary material for: Association between Daily Hospital Outpatient Visits for Accidents and Daily Ambient Air Temperatures in an Industrial City
Source: PLoS One. 2016 Jan 27;11(1):e0145003. doi: 10.1371/journal.pone.0145003 (PMC4729523; doi:10.1371/journal.pone.0145003)
Supplement: S1 File — The daily meteorological data (temperature, relative humidity, wind direction, wind speed, rainfall), air pollution data (PM10, PM2.5, O3, CO, NO, NO2, SO2), and hospital visits for accidents (outpatient visits, emergency room visits) for each year of the 2007–2011 study period are included in the uploaded data file. There is also a README file, containing the detailed file structures for the data set, and the description for each data file. Interested readers can contact Kuo-Ying Wang at kuoying@mail.atm.ncu.edu.tw to access data as described above. Alternatively, interested readers can use following methods to obtain data (meteorology and air pollution) from Taiwan Environmental Protection Administration (EPA): 1) Click on http://taqm.epa.gov.tw/taqm/en/default.aspx; 2) Look on a list of items from the left column shown from the pop-up window. Search and click on an item called “Data Service”, which will lead to “Air Quality”. Then click on it to see “Hourly Value”. Then click on “Hourly Value” to download hourly data for all ambient air monitoring sites in Taiwan. (TAR) [file pone.0145003.s001.tar › 2007-2011_export/2009/air/wd.dat]

20090101             3.0
20090102             4.0
20090103            14.0
20090104            15.0
20090105             3.0
20090106             3.0
20090107             3.0
20090108             4.0
20090109             4.0
20090110            14.0
20090111            15.0
20090112             2.0
20090113             3.0
20090114            14.0
20090115            14.0
20090116            10.0
20090117             9.0
20090118             9.0
20090119            14.0
20090120            16.0
20090121            17.0
20090122            16.0
20090123             4.0
20090124             3.0
20090125            14.0
20090126             3.0
20090127             3.0
20090128            16.0
20090129            16.0
20090130             3.0
20090131             4.0
20090201            14.0
20090202             9.0
20090203             1.0
20090204             3.0
20090205             2.0
20090206             2.0
20090207             2.0
20090208            15.0
20090209             2.0
20090210            14.0
20090211            10.0
20090212             9.0
20090213             9.0
20090214            16.0
20090215            16.0
20090216             4.0
20090217             3.0
20090218             2.0
20090219            16.0
20090220             9.0
20090221            12.0
20090222             9.0
20090223             9.0
20090224             9.0
20090225            10.0
20090226             2.0
20090227             2.0
20090228             3.0
20090301             3.0
20090302             2.0
20090303             2.0
20090304            16.0
20090305             9.0
20090306             4.0
20090307             3.0
20090308             2.0
20090309             2.0
20090310            12.0
20090311             9.0
20090312             2.0
20090313             9.0
20090314             3.0
20090315            14.0
20090316             9.0
20090317             9.0
20090318             9.0
20090319             9.0
20090320             2.0
20090321             9.0
20090322             9.0
20090323            15.0
20090324             3.0
20090325             3.0
20090326            14.0
20090327             9.0
20090328             2.0
20090329             3.0
20090330             3.0
20090331             3.0
20090401             3.0
20090402             7.0
20090403            16.0
20090404            16.0
20090405            16.0
20090406             2.0
20090407             2.0
20090408             3.0
20090409             3.0
20090410             2.0
20090411            10.0
20090412             9.0
20090413             9.0
20090414             3.0
20090415            10.0
20090416            17.0
20090417             3.0
20090418            14.0
20090419            12.0
20090420             9.0
20090421            12.0
20090422            14.0
20090423            14.0
20090424             9.0
20090425             9.0
20090426            13.0
20090427             5.0
20090428            12.0
20090429            14.0
20090430            13.0
20090501            13.0
20090502            14.0
20090503             4.0
20090504             2.0
20090505             3.0
20090506             3.0
20090507            14.0
20090508            13.0
20090509            10.0
20090510             9.0
20090511             9.0
20090512             9.0
20090513             9.0
20090514            14.0
20090515             9.0
20090516             9.0
20090517             9.0
20090518            15.0
20090519            14.0
20090520             9.0
20090521             9.0
20090522             9.0
20090523            15.0
20090524            14.0
20090525            15.0
20090526             9.0
20090527            14.0
20090528            15.0
20090529            14.0
20090530            14.0
20090531            14.0
20090601             9.0
20090602             9.0
20090603             9.0
20090604            13.0
20090605            15.0
20090606             9.0
20090607             9.0
20090608             9.0
20090609             9.0
20090610             9.0
20090611             9.0
20090612             9.0
20090613             9.0
20090614            14.0
20090615             9.0
20090616            15.0
20090617             9.0
20090618             9.0
20090619             9.0
20090620             9.0
20090621            12.0
20090622             9.0
20090623             9.0
20090624             9.0
20090625             9.0
20090626             9.0
20090627             9.0
20090628             9.0
20090629             9.0
20090630             9.0
20090701             9.0
20090702             9.0
20090703             9.0
20090704             9.0
20090705             9.0
20090706             9.0
20090707             9.0
20090708             9.0
20090709             9.0
20090710             9.0
20090711             9.0
20090712            13.0
20090713            14.0
20090714            10.0
20090715             9.0
20090716             9.0
20090717            13.0
20090718             9.0
20090719            15.0
20090720             9.0
20090721             9.0
20090722             9.0
20090723             9.0
20090724             9.0
20090725             9.0
20090726             9.0
20090727             9.0
20090728             9.0
20090729             9.0
20090730             9.0
20090731            14.0
20090801            13.0
20090802            13.0
20090803             9.0
20090804             9.0
20090805             9.0
20090806             9.0
20090807             8.0
20090808            14.0
20090809             9.0
20090810             9.0
20090811             9.0
20090812             9.0
20090813             9.0
20090814             9.0
20090815             9.0
20090816             9.0
20090817             9.0
20090818             9.0
20090819             9.0
20090820             9.0
20090821             9.0
20090822             9.0
20090823            13.0
20090824            14.0
20090825             9.0
20090826             9.0
20090827             9.0
20090828             9.0
20090829             9.0
20090830            14.0
20090831            13.0
20090901            13.0
20090902            13.0
20090903            14.0
20090904            14.0
20090905            13.0
20090906            13.0
20090907            14.0
20090908            14.0
20090909            13.0
20090910            14.0
20090911            12.0
20090912            13.0
20090913            13.0
20090914             9.0
20090915             9.0
20090916            14.0
20090917            12.0
20090918            10.0
20090919            14.0
20090920            14.0
20090921            13.0
20090922            14.0
20090923            14.0
20090924            13.0
20090925            14.0
20090926            13.0
20090927            14.0
20090928            13.0
20090929            14.0
20090930            11.0
20091001            15.0
20091002            14.0
20091003            14.0
20091004            13.0
20091005            14.0
20091006             4.0
20091007             5.0
20091008            13.0
20091009            13.0
20091010            13.0
20091011            14.0
20091012            14.0
20091013            14.0
20091014            13.0
20091015            11.0
20091016            15.0
20091017            13.0
20091018            14.0
20091019            10.0
20091020            13.0
20091021            14.0
20091022            14.0
20091023            14.0
20091024            13.0
20091025            14.0
20091026            14.0
20091027            14.0
20091028            14.0
20091029            14.0
20091030            13.0
20091031            14.0
20091101             4.0
20091102             5.0
20091103            13.0
20091104            14.0
20091105            14.0
20091106             9.0
20091107             9.0
20091108            10.0
20091109             9.0
20091110             9.0
20091111            14.0
20091112            14.0
20091113             9.0
20091114             4.0
20091115            14.0
20091116             9.0
20091117             4.0
20091118            13.0
20091119            14.0
20091120             4.0
20091121             4.0
20091122            14.0
20091123            13.0
20091124            15.0
20091125            13.0
20091126            14.0
20091127            10.0
20091128             4.0
20091129            14.0
20091130            14.0
20091201             4.0
20091202            13.0
20091203            13.0
20091204            15.0
20091205            14.0
20091206            14.0
20091207            14.0
20091208            13.0
20091209            13.0
20091210            15.0
20091211            14.0
20091212            14.0
20091213             9.0
20091214            14.0
20091215            15.0
20091216            14.0
20091217            11.0
20091218            15.0
20091219            14.0
20091220            14.0
20091221            14.0
20091222             9.0
20091223             9.0
20091224             9.0
20091225             9.0
20091226             4.0
20091227            14.0
20091228             3.0
20091229            13.0
20091230            13.0
20091231            14.0
