# Supplementary material for: Association between Daily Hospital Outpatient Visits for Accidents and Daily Ambient Air Temperatures in an Industrial City
Source: PLoS One. 2016 Jan 27;11(1):e0145003. doi: 10.1371/journal.pone.0145003 (PMC4729523; doi:10.1371/journal.pone.0145003)
Supplement: S1 File — The daily meteorological data (temperature, relative humidity, wind direction, wind speed, rainfall), air pollution data (PM10, PM2.5, O3, CO, NO, NO2, SO2), and hospital visits for accidents (outpatient visits, emergency room visits) for each year of the 2007–2011 study period are included in the uploaded data file. There is also a README file, containing the detailed file structures for the data set, and the description for each data file. Interested readers can contact Kuo-Ying Wang at kuoying@mail.atm.ncu.edu.tw to access data as described above. Alternatively, interested readers can use following methods to obtain data (meteorology and air pollution) from Taiwan Environmental Protection Administration (EPA): 1) Click on http://taqm.epa.gov.tw/taqm/en/default.aspx; 2) Look on a list of items from the left column shown from the pop-up window. Search and click on an item called “Data Service”, which will lead to “Air Quality”. Then click on it to see “Hourly Value”. Then click on “Hourly Value” to download hourly data for all ambient air monitoring sites in Taiwan. (TAR) [file pone.0145003.s001.tar › 2007-2011_export/2009/op/op_accidents.dat]

2009 01 01     8   5   0   2   8   7      29  22  14  7   43  29     6   4   1   1   7   5  
2009 01 02     8   5   2   0   10  5      42  34  14  3   56  37     3   0   1   1   4   1  
2009 01 03     5   0   5   3   10  3      14  7   14  15  28  22     3   1   2   2   5   3  
2009 01 04     0   0   2   3   2   3      0   0   17  8   17  8      0   0   1   3   1   3  
2009 01 05     16  5   5   2   21  7      63  45  14  11  77  56     14  8   0   0   14  8  
2009 01 06     8   5   2   1   10  6      69  43  11  8   80  51     4   1   2   2   6   3  
2009 01 07     10  7   1   3   11  10     46  26  15  12  61  38     3   2   3   1   6   3  
2009 01 08     8   7   4   2   12  9      51  32  11  12  62  44     6   4   3   1   9   5  
2009 01 09     9   9   2   1   11  10     44  49  18  12  62  61     6   2   2   1   8   3  
2009 01 10     2   3   7   3   9   6      10  1   14  12  24  13     1   0   1   2   2   2  
2009 01 11     0   0   2   1   2   1      1   0   18  9   19  9      0   0   5   3   5   3  
2009 01 12     9   7   2   0   11  7      62  46  15  3   77  49     9   7   2   3   11  10 
2009 01 13     7   8   6   1   13  9      49  36  12  14  61  50     6   8   1   5   7   13 
2009 01 14     15  4   8   3   23  7      48  30  13  10  61  40     1   3   3   3   4   6  
2009 01 15     10  5   7   3   17  8      58  35  8   12  66  47     5   5   1   2   6   7  
2009 01 16     12  5   4   1   16  6      46  28  15  12  61  40     5   4   3   1   8   5  
2009 01 17     3   1   6   2   9   3      12  10  12  7   24  17     1   0   3   3   4   3  
2009 01 18     0   0   3   3   3   3      0   0   25  14  25  14     0   0   5   3   5   3  
2009 01 19     17  13  4   7   21  20     68  53  20  6   88  59     4   9   1   1   5   10 
2009 01 20     7   2   0   2   7   4      48  39  25  6   73  45     12  8   1   0   13  8  
2009 01 21     11  4   2   0   13  4      46  34  13  12  59  46     4   4   4   1   8   5  
2009 01 22     11  3   6   4   17  7      52  35  18  15  70  50     5   4   1   2   6   6  
2009 01 23     11  6   4   1   15  7      38  28  14  10  52  38     3   3   0   3   3   6  
2009 01 24     6   3   2   3   8   6      19  12  16  14  35  26     1   0   3   2   4   2  
2009 01 25     0   0   7   7   7   7      0   0   21  10  21  10     0   0   2   3   2   3  
2009 01 26     1   3   3   2   4   5      10  11  5   8   15  19     1   1   2   2   3   3  
2009 01 27     3   1   2   3   5   4      22  6   8   5   30  11     4   1   1   1   5   2  
2009 01 28     3   4   1   1   4   5      6   9   13  8   19  17     3   0   0   1   3   1  
2009 01 29     3   2   6   3   9   5      12  14  16  5   28  19     3   3   1   0   4   3  
2009 01 30     6   3   2   5   8   8      44  33  16  9   60  42     4   5   0   3   4   8  
2009 01 31     3   3   6   4   9   7      10  5   18  12  28  17     1   1   3   5   4   6  
2009 02 01     0   0   6   6   6   6      0   0   8   8   8   8      0   0   2   1   2   1  
2009 02 02     20  8   3   0   23  8      68  49  14  7   82  56     8   9   0   1   8   10 
2009 02 03     11  9   2   3   13  12     44  41  7   14  51  55     7   2   0   3   7   5  
2009 02 04     12  5   1   1   13  6      43  28  14  8   57  36     2   6   1   1   3   7  
2009 02 05     17  2   2   1   19  3      46  40  12  6   58  46     4   5   0   2   4   7  
2009 02 06     12  4   5   1   17  5      50  42  8   14  58  56     5   2   1   0   6   2  
2009 02 07     4   4   3   1   7   5      18  8   15  9   33  17     2   2   1   1   3   3  
2009 02 08     0   0   6   4   6   4      1   0   19  9   20  9      0   0   0   1   0   1  
2009 02 09     17  14  5   1   22  15     60  53  22  12  82  65     4   11  2   2   6   13 
2009 02 10     11  6   3   5   14  11     45  34  14  15  59  49     11  3   0   4   11  7  
2009 02 11     7   7   3   1   10  8      44  27  18  10  62  37     3   6   1   2   4   8  
2009 02 12     14  4   7   0   21  4      54  36  20  10  74  46     4   3   3   1   7   4  
2009 02 13     11  7   5   3   16  10     43  39  8   12  51  51     5   7   1   3   6   10 
2009 02 14     2   3   3   2   5   5      11  16  18  9   29  25     1   0   0   1   1   1  
2009 02 15     0   0   3   0   3   0      0   0   18  7   18  7      0   0   2   4   2   4  
2009 02 16     11  6   2   0   13  6      71  44  9   6   80  50     3   10  1   0   4   10 
2009 02 17     11  0   2   3   13  3      47  33  9   9   56  42     6   12  0   1   6   13 
2009 02 18     6   8   4   1   10  9      47  34  9   7   56  41     1   5   2   1   3   6  
2009 02 19     10  7   8   0   18  7      48  31  13  9   61  40     6   3   4   0   10  3  
2009 02 20     16  3   2   2   18  5      50  33  11  8   61  41     3   5   3   0   6   5  
2009 02 21     1   4   8   3   9   7      10  12  12  13  22  25     2   0   2   0   4   0  
2009 02 22     0   0   7   5   7   5      0   0   22  13  22  13     0   0   3   0   3   0  
2009 02 23     15  5   2   1   17  6      72  60  16  6   88  66     5   6   2   1   7   7  
2009 02 24     9   7   4   3   13  10     44  36  18  8   62  44     10  6   2   2   12  8  
2009 02 25     9   8   0   0   9   8      48  31  22  12  70  43     5   5   2   5   7   10 
2009 02 26     15  6   3   2   18  8      58  35  14  13  72  48     4   6   1   2   5   8  
2009 02 27     5   4   7   0   12  4      54  45  17  6   71  51     4   6   1   2   5   8  
2009 02 28     5   1   5   3   10  4      11  11  19  5   30  16     1   1   2   1   3   2  
2009 03 01     0   0   3   2   3   2      0   0   17  10  17  10     0   0   2   1   2   1  
2009 03 02     13  2   3   1   16  3      64  43  13  8   77  51     8   8   1   3   9   11 
2009 03 03     9   6   3   2   12  8      44  31  10  10  54  41     6   6   2   0   8   6  
2009 03 04     12  4   7   3   19  7      43  23  16  7   59  30     7   3   1   2   8   5  
2009 03 05     10  4   2   2   12  6      45  33  11  6   56  39     5   2   0   1   5   3  
2009 03 06     10  3   5   1   15  4      42  30  7   6   49  36     7   4   0   1   7   5  
2009 03 07     4   0   1   3   5   3      9   9   9   13  18  22     0   0   1   4   1   4  
2009 03 08     0   0   3   2   3   2      0   0   23  12  23  12     0   0   1   0   1   0  
2009 03 09     11  4   2   1   13  5      52  43  12  8   64  51     3   5   4   0   7   5  
2009 03 10     13  4   3   0   16  4      48  46  13  14  61  60     4   5   0   1   4   6  
2009 03 11     9   2   2   1   11  3      49  35  14  13  63  48     4   1   2   3   6   4  
2009 03 12     10  4   1   0   11  4      61  39  13  11  74  50     8   6   1   1   9   7  
2009 03 13     5   3   3   4   8   7      52  37  11  14  63  51     5   7   1   2   6   9  
2009 03 14     5   2   6   1   11  3      11  10  14  12  25  22     0   0   2   1   2   1  
2009 03 15     0   0   8   5   8   5      0   0   18  13  18  13     0   0   3   1   3   1  
2009 03 16     10  7   2   2   12  9      58  52  18  9   76  61     4   5   0   1   4   6  
2009 03 17     10  8   6   6   16  14     50  28  16  4   66  32     5   4   2   0   7   4  
2009 03 18     10  4   5   3   15  7      41  40  17  2   58  42     2   2   0   0   2   2  
2009 03 19     13  7   3   4   16  11     61  36  13  4   74  40     3   4   0   2   3   6  
2009 03 20     14  7   5   2   19  9      55  35  15  9   70  44     5   7   5   0   10  7  
2009 03 21     2   4   4   2   6   6      15  8   19  9   34  17     2   0   0   2   2   2  
2009 03 22     0   0   2   8   2   8      0   0   22  11  22  11     0   0   2   2   2   2  
2009 03 23     14  10  6   2   20  12     76  43  20  8   96  51     3   6   1   1   4   7  
2009 03 24     10  7   3   1   13  8      47  29  8   8   55  37     4   8   3   1   7   9  
2009 03 25     9   7   2   1   11  8      40  37  20  14  60  51     4   5   0   1   4   6  
2009 03 26     12  6   6   2   18  8      60  40  10  1   70  41     6   3   0   2   6   5  
2009 03 27     8   8   5   3   13  11     51  34  17  8   68  42     3   5   2   1   5   6  
2009 03 28     3   2   4   1   7   3      16  4   11  12  27  16     0   0   2   1   2   1  
2009 03 29     0   0   7   2   7   2      0   0   15  11  15  11     0   0   0   0   0   0  
2009 03 30     7   6   5   0   12  6      61  50  6   5   67  55     5   5   0   0   5   5  
2009 03 31     12  2   4   2   16  4      44  28  9   11  53  39     4   8   1   5   5   13 
2009 4 1       9   6   3   1   12  7      38  28  14  15  52  43     2   4   3   3   5   7  
2009 4 2       9   6   4   1   13  7      51  27  9   8   60  35     5   5   1   2   6   7  
2009 4 3       8   4   7   4   15  8      46  35  9   12  55  47     5   3   0   2   5   5  
2009 4 4       5   3   7   1   12  4      15  11  22  17  37  28     0   0   2   2   2   2  
2009 4 5       0   0   6   7   6   7      0   0   21  10  21  10     0   0   2   1   2   1  
2009 4 6       23  7   5   3   28  10     70  63  8   15  78  78     6   5   5   1   11  6  
2009 4 7       4   7   8   3   12  10     48  26  7   11  55  37     6   3   1   2   7   5  
2009 4 8       7   1   5   5   12  6      41  26  12  7   53  33     6   3   1   2   7   5  
2009 4 9       9   5   11  1   20  6      38  30  18  11  56  41     6   8   3   2   9   10 
2009 4 10      24  4   3   0   27  4      47  52  14  10  61  62     6   7   0   0   6   7  
2009 4 11      9   2   7   2   16  4      7   14  22  10  29  24     0   0   5   5   5   5  
2009 4 12      0   0   7   3   7   3      0   0   19  15  19  15     0   0   1   2   1   2  
2009 4 13      21  6   3   1   24  7      56  52  13  7   69  59     5   2   0   2   5   4  
2009 4 14      7   2   5   1   12  3      37  39  14  5   51  44     8   4   1   0   9   4  
2009 4 15      10  7   3   1   13  8      42  33  26  5   68  38     4   5   0   0   4   5  
2009 4 16      14  2   4   2   18  4      33  34  13  18  46  52     6   7   3   1   9   8  
2009 4 17      12  3   6   3   18  6      59  46  20  10  79  56     8   8   0   2   8   10 
2009 4 18      6   1   6   4   12  5      15  12  10  13  25  25     1   3   2   4   3   7  
2009 4 19      0   0   5   8   5   8      0   0   18  6   18  6      0   0   5   1   5   1  
2009 4 20      22  8   0   4   22  12     70  62  12  10  82  72     3   9   1   1   4   10 
2009 4 21      10  5   1   2   11  7      48  29  25  11  73  40     4   7   3   1   7   8  
2009 4 22      15  6   3   3   18  9      51  40  11  11  62  51     3   7   0   2   3   9  
2009 4 23      10  3   5   2   15  5      73  34  9   7   82  41     5   4   1   1   6   5  
2009 4 24      15  6   6   4   21  10     40  44  20  12  60  56     7   7   2   3   9   10 
2009 4 25      5   0   6   3   11  3      16  10  23  13  39  23     1   1   0   1   1   2  
2009 4 26      0   0   4   3   4   3      0   0   16  11  16  11     0   0   2   0   2   0  
2009 4 27      9   4   5   0   14  4      66  43  15  8   81  51     7   3   1   1   8   4  
2009 4 28      9   4   4   3   13  7      36  26  21  10  57  36     6   5   2   0   8   5  
2009 4 29      8   6   4   4   12  10     51  35  20  6   71  41     1   4   0   0   1   4  
2009 4 30      11  5   3   2   14  7      50  35  13  12  63  47     4   11  2   1   6   12 
2009 05 01     8   5   8   1   16  6      45  41  8   13  53  54     4   10  2   0   6   10 
2009 05 02     5   1   2   2   7   3      10  11  23  15  33  26     0   1   4   1   4   2  
2009 05 03     0   0   6   2   6   2      0   0   21  11  21  11     0   0   1   2   1   2  
2009 05 04     13  5   3   0   16  5      70  59  11  13  81  72     10  8   1   1   11  9  
2009 05 05     8   2   6   2   14  4      52  26  18  12  70  38     6   13  4   2   10  15 
2009 05 06     9   2   5   4   14  6      41  33  16  10  57  43     3   2   2   5   5   7  
2009 05 07     12  2   5   0   17  2      50  26  16  13  66  39     8   10  3   5   11  15 
2009 05 08     13  6   10  1   23  7      44  30  17  7   61  37     5   4   2   3   7   7  
2009 05 09     10  1   7   3   17  4      6   5   15  5   21  10     1   2   2   1   3   3  
2009 05 10     0   0   8   8   8   8      0   0   17  14  17  14     0   0   2   1   2   1  
2009 05 11     15  10  7   1   22  11     61  48  20  13  81  61     7   15  2   2   9   17 
2009 05 12     7   3   5   6   12  9      44  39  15  8   59  47     8   5   1   0   9   5  
2009 05 13     9   3   5   2   14  5      43  31  21  9   64  40     3   8   4   0   7   8  
2009 05 14     9   6   8   4   17  10     55  39  19  11  74  50     3   7   2   1   5   8  
2009 05 15     12  4   4   1   16  5      64  46  23  13  87  59     5   5   2   4   7   9  
2009 05 16     7   0   13  6   20  6      19  13  16  15  35  28     3   3   1   2   4   5  
2009 05 17     0   0   7   0   7   0      0   0   17  7   17  7      0   0   4   4   4   4  
2009 05 18     26  7   4   2   30  9      62  43  13  8   75  51     8   10  1   4   9   14 
2009 05 19     14  5   4   3   18  8      45  39  18  9   63  48     8   3   0   1   8   4  
2009 05 20     20  3   4   4   24  7      43  31  17  8   60  39     5   3   1   1   6   4  
2009 05 21     13  6   4   3   17  9      60  32  22  12  82  44     5   6   1   4   6   10 
2009 05 22     10  4   4   1   14  5      49  37  27  14  76  51     5   8   1   3   6   11 
2009 05 23     2   1   15  7   17  8      9   2   22  10  31  12     2   1   1   0   3   1  
2009 05 24     0   0   10  6   10  6      0   0   14  25  14  25     0   0   4   2   4   2  
2009 05 25     16  13  2   3   18  16     73  58  13  4   86  62     4   8   1   1   5   9  
2009 05 26     9   6   3   1   12  7      37  42  20  15  57  57     5   5   1   1   6   6  
2009 05 27     18  4   8   2   26  6      39  35  11  9   50  44     3   2   2   2   5   4  
2009 05 28     9   5   4   2   13  7      44  31  15  21  59  52     3   2   0   2   3   4  
2009 05 29     5   5   7   3   12  8      46  49  18  14  64  63     7   10  3   1   10  11 
2009 05 30     4   3   10  3   14  6      16  15  14  15  30  30     0   1   0   1   0   2  
2009 05 31     0   0   9   7   9   7      0   0   18  9   18  9      0   0   4   1   4   1  
2009 06 01     16  11  2   1   18  12     64  69  11  9   75  78     5   8   2   2   7   10 
2009 06 02     11  7   2   2   13  9      46  49  16  4   62  53     3   10  0   0   3   10 
2009 06 03     13  7   5   1   18  8      42  34  14  16  56  50     1   1   1   2   2   3  
2009 06 04     10  7   5   2   15  9      43  30  17  16  60  46     10  10  1   2   11  12 
2009 06 05     15  6   9   3   24  9      52  61  20  10  72  71     5   6   1   0   6   6  
2009 06 06     2   2   9   3   11  5      21  13  21  14  42  27     2   2   5   2   7   4  
2009 06 07     0   0   5   4   5   4      1   0   27  18  28  18     0   0   4   1   4   1  
2009 06 08     17  9   2   4   19  13     63  57  16  5   79  62     7   4   1   3   8   7  
2009 06 09     11  6   3   2   14  8      52  46  4   12  56  58     5   9   4   2   9   11 
2009 06 10     14  6   5   3   19  9      46  38  17  10  63  48     6   4   0   0   6   4  
2009 06 11     12  4   8   3   20  7      58  35  15  11  73  46     3   7   1   3   4   10 
2009 06 12     11  6   1   1   12  7      47  44  15  14  62  58     5   5   1   1   6   6  
2009 06 13     5   2   8   2   13  4      13  11  21  13  34  24     2   0   5   2   7   2  
2009 06 14     0   0   7   2   7   2      0   0   18  14  18  14     0   0   1   2   1   2  
2009 06 15     17  7   2   3   19  10     63  59  13  10  76  69     7   9   3   2   10  11 
2009 06 16     9   5   7   2   16  7      41  35  10  5   51  40     4   9   2   0   6   9  
2009 06 17     8   3   6   1   14  4      38  32  11  7   49  39     2   3   1   0   3   3  
2009 06 18     15  3   8   4   23  7      52  35  18  12  70  47     3   9   1   0   4   9  
2009 06 19     19  7   2   2   21  9      50  46  15  7   65  53     4   5   0   2   4   7  
2009 06 20     7   5   3   1   10  6      14  9   20  11  34  20     0   0   1   4   1   4  
2009 06 21     0   0   5   4   5   4      0   0   21  10  21  10     0   0   1   2   1   2  
2009 06 22     16  9   1   3   17  12     60  54  15  12  75  66     3   4   2   4   5   8  
2009 06 23     9   5   4   0   13  5      60  45  15  17  75  62     4   10  1   2   5   12 
2009 06 24     10  5   7   4   17  9      46  32  16  8   62  40     3   7   2   6   5   13 
2009 06 25     17  5   3   5   20  10     50  43  19  10  69  53     6   9   1   2   7   11 
2009 06 26     12  7   6   3   18  10     50  25  13  13  63  38     6   7   1   1   7   8  
2009 06 27     4   4   10  4   14  8      13  8   27  17  40  25     0   0   1   4   1   4  
2009 06 28     0   0   12  3   12  3      0   0   21  17  21  17     0   0   1   3   1   3  
2009 06 29     21  9   5   3   26  12     72  54  10  10  82  64     6   8   1   2   7   10 
2009 06 30     12  4   6   2   18  6      52  44  20  17  72  61     6   11  2   2   8   13 
2009 07 01     13  4   2   4   15  8      47  50  16  7   63  57     3   7   4   1   7   8  
2009 07 02     19  8   5   1   24  9      59  41  21  6   80  47     3   7   1   0   4   7  
2009 07 03     8   6   3   3   11  9      50  38  19  10  69  48     7   11  0   0   7   11 
2009 07 04     8   3   4   1   12  4      16  4   27  15  43  19     0   2   1   1   1   3  
2009 07 05     0   0   10  5   10  5      0   0   26  19  26  19     0   0   1   1   1   1  
2009 07 06     26  6   1   0   27  6      68  55  22  9   90  64     8   8   1   1   9   9  
2009 07 07     10  4   5   4   15  8      59  39  11  12  70  51     5   11  0   1   5   12 
2009 07 08     5   3   5   2   10  5      58  32  18  9   76  41     3   9   1   0   4   9  
2009 07 09     13  4   7   2   20  6      56  46  29  6   85  52     5   3   3   1   8   4  
2009 07 10     14  1   4   6   18  7      66  39  22  12  88  51     11  4   0   1   11  5  
2009 07 11     4   5   4   6   8   11     17  9   14  11  31  20     1   1   3   1   4   2  
2009 07 12     0   0   9   4   9   4      0   0   32  17  32  17     0   0   2   6   2   6  
2009 07 13     18  8   6   1   24  9      101 52  19  13  120 65     3   9   1   0   4   9  
2009 07 14     10  2   5   3   15  5      59  32  13  8   72  40     5   10  0   0   5   10 
2009 07 15     11  7   6   2   17  9      74  29  20  10  94  39     4   5   1   1   5   6  
2009 07 16     12  3   7   2   19  5      55  46  21  10  76  56     4   10  2   1   6   11 
2009 07 17     14  7   4   1   18  8      70  33  17  12  87  45     3   11  4   1   7   12 
2009 07 18     7   1   6   1   13  2      26  9   14  8   40  17     2   1   1   2   3   3  
2009 07 19     0   0   9   3   9   3      0   0   11  17  11  17     0   0   3   2   3   2  
2009 07 20     26  8   4   1   30  9      81  52  12  12  93  64     5   11  2   2   7   13 
2009 07 21     16  6   5   3   21  9      62  37  9   15  71  52     6   11  2   2   8   13 
2009 07 22     11  8   6   4   17  12     54  39  21  7   75  46     1   7   1   1   2   8  
2009 07 23     21  6   4   1   25  7      73  44  19  7   92  51     5   7   0   0   5   7  
2009 07 24     15  5   4   0   19  5      68  37  11  10  79  47     7   10  2   4   9   14 
2009 07 25     4   3   7   1   11  4      19  10  17  10  36  20     1   2   0   2   1   4  
2009 07 26     0   0   10  5   10  5      0   0   11  20  11  20     0   0   2   2   2   2  
2009 07 27     11  4   6   2   17  6      87  65  19  10  106 75     4   12  1   2   5   14 
2009 07 28     14  8   6   2   20  10     57  37  20  11  77  48     4   8   3   2   7   10 
2009 07 29     9   4   8   0   17  4      57  47  18  10  75  57     3   9   3   2   6   11 
2009 07 30     21  4   5   2   26  6      77  41  20  10  97  51     4   10  5   1   9   11 
2009 07 31     12  7   7   3   19  10     60  47  20  18  80  65     9   12  1   2   10  14 
2009 08 01     4   0   4   3   8   3      16  12  25  12  41  24     1   2   3   3   4   5  
2009 08 02     0   0   10  3   10  3      0   0   20  11  20  11     0   0   3   2   3   2  
2009 08 03     19  6   4   2   23  8      69  58  16  9   85  67     8   9   5   2   13  11 
2009 08 04     19  7   6   3   25  10     43  47  14  10  57  57     8   9   2   2   10  11 
2009 08 05     14  4   3   4   17  8      54  29  16  18  70  47     5   6   2   0   7   6  
2009 08 06     17  6   3   1   20  7      64  36  20  9   84  45     4   8   0   2   4   10 
2009 08 07     7   4   6   2   13  6      34  26  11  14  45  40     4   9   2   3   6   12 
2009 08 08     7   2   5   3   12  5      20  13  5   11  25  24     6   1   3   2   9   3  
2009 08 09     0   0   5   2   5   2      0   0   12  13  12  13     0   0   4   1   4   1  
2009 08 10     24  7   4   3   28  10     82  62  11  13  93  75     11  12  2   0   13  12 
2009 08 11     5   5   3   2   8   7      44  35  12  10  56  45     11  9   0   0   11  9  
2009 08 12     13  7   2   0   15  7      42  40  22  10  64  50     8   7   2   2   10  9  
2009 08 13     9   2   6   3   15  5      54  40  16  12  70  52     5   3   2   0   7   3  
2009 08 14     13  4   5   7   18  11     57  44  21  10  78  54     3   9   1   0   4   9  
2009 08 15     8   1   1   3   9   4      25  15  23  18  48  33     3   3   2   2   5   5  
2009 08 16     0   0   3   5   3   5      0   0   20  7   20  7      0   0   2   2   2   2  
2009 08 17     10  8   6   5   16  13     93  64  21  10  114 74     5   9   1   1   6   10 
2009 08 18     12  8   7   3   19  11     50  37  21  8   71  45     7   9   1   3   8   12 
2009 08 19     16  6   3   2   19  8      69  46  17  14  86  60     5   8   3   1   8   9  
2009 08 20     10  4   3   1   13  5      53  41  13  13  66  54     10  7   2   1   12  8  
2009 08 21     8   3   5   2   13  5      68  56  16  10  84  66     10  11  2   2   12  13 
2009 08 22     3   3   7   1   10  4      20  21  23  19  43  40     4   4   2   2   6   6  
2009 08 23     0   0   4   2   4   2      0   0   29  14  29  14     0   0   3   0   3   0  
2009 08 24     14  9   1   4   15  13     90  57  18  11  108 68     5   11  0   0   5   11 
2009 08 25     16  4   3   3   19  7      51  49  17  13  68  62     5   7   3   4   8   11 
2009 08 26     11  6   1   1   12  7      46  39  27  13  73  52     1   9   2   0   3   9  
2009 08 27     12  4   1   1   13  5      63  50  13  9   76  59     5   6   4   1   9   7  
2009 08 28     11  5   1   2   12  7      70  56  19  17  89  73     7   11  4   3   11  14 
2009 08 29     5   0   5   4   10  4      23  26  20  6   43  32     5   4   1   1   6   5  
2009 08 30     0   0   4   3   4   3      0   0   14  16  14  16     0   0   0   2   0   2  
2009 08 31     7   11  4   1   11  12     92  65  12  7   104 72     4   8   1   1   5   9  
2009 09 01     7   3   2   2   9   5      52  46  15  12  67  58     6   7   3   1   9   8  
2009 09 02     9   5   7   2   16  7      52  36  20  21  72  57     2   7   1   0   3   7  
2009 09 03     8   7   7   1   15  8      51  35  18  15  69  50     5   4   2   5   7   9  
2009 09 04     7   5   5   2   12  7      64  51  15  17  79  68     7   8   0   0   7   8  
2009 09 05     3   4   7   3   10  7      14  14  17  14  31  28     0   1   4   1   4   2  
2009 09 06     0   0   10  5   10  5      0   0   25  19  25  19     0   0   4   2   4   2  
2009 09 07     14  17  1   1   15  18     81  68  23  9   104 77     2   9   2   3   4   12 
2009 09 08     11  8   6   2   17  10     56  45  15  4   71  49     2   6   0   1   2   7  
2009 09 09     11  6   8   3   19  9      55  44  16  20  71  64     2   12  0   3   2   15 
2009 09 10     17  5   6   4   23  9      65  52  21  13  86  65     3   12  2   1   5   13 
2009 09 11     6   5   5   3   11  8      63  53  24  9   87  62     6   10  2   1   8   11 
2009 09 12     6   3   8   3   14  6      34  18  20  11  54  29     2   2   1   1   3   3  
2009 09 13     0   0   3   2   3   2      0   0   19  19  19  19     0   0   1   4   1   4  
2009 09 14     11  10  4   4   15  14     69  68  15  9   84  77     7   8   4   3   11  11 
2009 09 15     12  6   3   4   15  10     49  46  16  19  65  65     6   8   0   0   6   8  
2009 09 16     13  5   3   2   16  7      54  54  23  7   77  61     6   10  1   0   7   10 
2009 09 17     12  12  3   5   15  17     67  40  17  10  84  50     5   5   1   3   6   8  
2009 09 18     8   8   3   5   11  13     55  46  17  15  72  61     7   12  2   4   9   16 
2009 09 19     3   4   6   1   9   5      14  12  19  8   33  20     4   0   0   3   4   3  
2009 09 20     0   0   4   6   4   6      0   0   16  10  16  10     0   0   3   0   3   0  
2009 09 21     14  13  4   4   18  17     74  72  18  17  92  89     9   7   3   1   12  8  
2009 09 22     10  11  2   4   12  15     36  48  21  9   57  57     8   9   1   0   9   9  
2009 09 23     14  10  0   2   14  12     57  53  9   13  66  66     4   3   0   1   4   4  
2009 09 24     9   5   2   1   11  6      55  48  22  10  77  58     8   10  1   1   9   11 
2009 09 25     10  10  8   6   18  16     67  46  19  15  86  61     9   10  2   1   11  11 
2009 09 26     8   5   2   1   10  6      25  20  23  14  48  34     5   2   0   1   5   3  
2009 09 27     0   0   6   5   6   5      0   0   28  11  28  11     0   0   3   0   3   0  
2009 09 28     10  9   7   2   17  11     72  71  17  8   89  79     7   6   1   1   8   7  
2009 09 29     12  8   6   9   18  17     62  43  13  7   75  50     5   3   1   4   6   7  
2009 09 30     6   8   5   8   11  16     54  40  21  12  75  52     6   5   1   0   7   5  
2009 10 01     8   6   4   2   12  8      60  51  11  9   71  60     4   9   1   1   5   10 
2009 10 02     8   9   4   4   12  13     49  42  20  11  69  53     6   10  1   0   7   10 
2009 10 03     7   3   9   7   16  10     19  19  16  12  35  31     2   2   3   4   5   6  
2009 10 04     0   0   3   7   3   7      0   0   13  12  13  12     0   0   1   6   1   6  
2009 10 05     9   10  5   2   14  12     37  47  9   7   46  54     6   5   0   2   6   7  
2009 10 06     14  10  7   3   21  13     57  47  17  17  74  64     5   4   0   3   5   7  
2009 10 07     15  6   3   1   18  7      57  46  21  11  78  57     2   5   2   0   4   5  
2009 10 08     7   5   10  4   17  9      56  51  15  8   71  59     3   5   1   2   4   7  
2009 10 09     10  9   7   2   17  11     52  50  16  15  68  65     3   5   2   0   5   5  
2009 10 10     5   1   3   5   8   6      6   13  17  17  23  30     1   0   1   4   2   4  
2009 10 11     0   0   3   4   3   4      0   0   14  12  14  12     0   0   0   0   0   0  
2009 10 12     12  13  5   3   17  16     82  61  22  13  104 74     5   2   1   1   6   3  
2009 10 13     12  6   3   2   15  8      48  24  14  13  62  37     1   5   3   1   4   6  
2009 10 14     9   4   1   1   10  5      50  40  28  17  78  57     1   6   3   1   4   7  
2009 10 15     10  5   7   4   17  9      65  45  19  8   84  53     1   6   1   2   2   8  
2009 10 16     9   4   5   4   14  8      50  48  14  10  64  58     5   10  2   2   7   12 
2009 10 17     9   5   5   4   14  9      25  16  15  12  40  28     3   3   3   1   6   4  
2009 10 18     0   0   6   6   6   6      0   0   21  17  21  17     0   0   1   5   1   5  
2009 10 19     13  11  4   8   17  19     68  51  25  10  93  61     5   5   2   2   7   7  
2009 10 20     8   13  5   4   13  17     56  38  16  6   72  44     4   8   2   2   6   10 
2009 10 21     14  7   4   0   18  7      45  51  18  6   63  57     4   1   2   1   6   2  
2009 10 22     12  15  6   3   18  18     58  45  14  13  72  58     2   5   0   0   2   5  
2009 10 23     14  9   3   4   17  13     59  51  13  12  72  63     3   3   0   0   3   3  
2009 10 24     11  2   4   2   15  4      18  16  14  19  32  35     1   0   1   1   2   1  
2009 10 25     0   0   6   6   6   6      0   0   11  12  11  12     0   0   0   2   0   2  
2009 10 26     19  10  2   1   21  11     67  62  23  13  90  75     7   7   4   2   11  9  
2009 10 27     14  6   3   2   17  8      61  43  9   10  70  53     6   7   0   2   6   9  
2009 10 28     9   3   5   3   14  6      50  43  15  5   65  48     3   5   3   0   6   5  
2009 10 29     10  0   8   2   18  2      67  45  7   5   74  50     0   2   1   0   1   2  
2009 10 30     9   7   10  4   19  11     60  44  16  12  76  56     2   5   0   2   2   7  
2009 10 31     6   3   7   3   13  6      18  16  16  12  34  28     1   0   2   2   3   2  
2009 11 01     0   0   4   8   4   8      0   0   22  10  22  10     0   0   2   2   2   2  
2009 11 02     14  8   5   1   19  9      81  61  15  8   96  69     5   4   2   0   7   4  
2009 11 03     14  6   6   3   20  9      56  42  19  13  75  55     3   8   2   1   5   9  
2009 11 04     18  9   5   3   23  12     51  32  15  17  66  49     1   4   0   1   1   5  
2009 11 05     10  3   7   1   17  4      54  44  16  15  70  59     2   6   6   1   8   7  
2009 11 06     15  8   4   1   19  9      71  49  17  11  88  60     5   6   3   0   8   6  
2009 11 07     3   1   8   2   11  3      25  15  21  15  46  30     2   1   1   3   3   4  
2009 11 08     0   0   2   2   2   2      0   0   25  13  25  13     0   0   2   2   2   2  
2009 11 09     22  7   5   1   27  8      81  54  20  9   101 63     5   3   2   2   7   5  
2009 11 10     9   5   6   1   15  6      55  39  20  13  75  52     0   8   1   1   1   9  
2009 11 11     14  4   2   2   16  6      59  43  21  13  80  56     5   4   1   0   6   4  
2009 11 12     7   4   5   4   12  8      54  55  12  14  66  69     2   1   2   1   4   2  
2009 11 13     12  8   5   2   17  10     49  48  15  12  64  60     3   2   0   0   3   2  
2009 11 14     2   2   4   4   6   6      17  22  18  18  35  40     1   0   4   2   5   2  
2009 11 15     0   0   6   3   6   3      0   0   21  11  21  11     0   0   0   1   0   1  
2009 11 16     12  7   3   1   15  8      63  67  17  10  80  77     8   7   1   0   9   7  
2009 11 17     12  7   4   0   16  7      62  46  12  10  74  56     2   7   1   2   3   9  
2009 11 18     11  4   3   1   14  5      47  36  21  15  68  51     3   6   1   1   4   7  
2009 11 19     7   5   7   5   14  10     53  40  7   9   60  49     3   6   1   2   4   8  
2009 11 20     13  12  5   2   18  14     60  48  13  10  73  58     4   5   0   0   4   5  
2009 11 21     3   2   5   0   8   2      21  14  8   11  29  25     2   2   3   2   5   4  
2009 11 22     0   0   2   1   2   1      0   0   18  18  18  18     0   0   2   1   2   1  
2009 11 23     12  10  6   1   18  11     69  65  11  8   80  73     6   6   2   1   8   7  
2009 11 24     10  5   5   2   15  7      38  41  15  13  53  54     4   5   0   2   4   7  
2009 11 25     14  2   8   1   22  3      47  35  17  9   64  44     4   1   1   0   5   1  
2009 11 26     18  10  6   3   24  13     45  47  20  11  65  58     3   5   2   1   5   6  
2009 11 27     8   8   6   1   14  9      72  48  14  12  86  60     5   4   2   1   7   5  
2009 11 28     7   1   6   3   13  4      23  10  17  9   40  19     0   2   3   4   3   6  
2009 11 29     0   0   5   4   5   4      0   0   19  15  19  15     0   0   1   1   1   1  
2009 11 30     13  4   1   1   14  5      71  60  21  10  92  70     5   6   1   1   6   7  
2009 12 01     7   7   6   2   13  9      46  40  9   13  55  53     3   4   1   2   4   6  
2009 12 02     20  6   6   3   26  9      46  33  17  8   63  41     3   1   1   3   4   4  
2009 12 03     11  3   3   4   14  7      50  38  16  5   66  43     1   6   0   1   1   7  
2009 12 04     11  10  5   0   16  10     62  44  12  7   74  51     4   6   1   6   5   12 
2009 12 05     3   2   7   3   10  5      18  6   19  15  37  21     0   1   4   3   4   4  
2009 12 06     0   0   2   2   2   2      0   0   20  15  20  15     0   0   3   4   3   4  
2009 12 07     7   9   4   1   11  10     71  58  20  13  91  71     6   7   3   2   9   9  
2009 12 08     5   9   4   0   9   9      53  40  12  13  65  53     3   7   2   1   5   8  
2009 12 09     14  6   6   4   20  10     45  37  17  11  62  48     3   10  0   1   3   11 
2009 12 10     9   3   4   8   13  11     59  44  19  9   78  53     2   5   0   1   2   6  
2009 12 11     13  13  5   3   18  16     66  47  15  11  81  58     3   8   1   1   4   9  
2009 12 12     7   3   5   1   12  4      22  16  22  14  44  30     1   3   2   0   3   3  
2009 12 13     0   0   7   4   7   4      0   0   18  16  18  16     0   0   2   3   2   3  
2009 12 14     15  8   6   2   21  10     73  64  14  7   87  71     3   9   6   2   9   11 
2009 12 15     8   7   0   0   8   7      50  43  17  10  67  53     7   9   0   1   7   10 
2009 12 16     8   5   4   1   12  6      62  39  12  14  74  53     5   6   3   0   8   6  
2009 12 17     7   7   2   3   9   10     56  40  10  10  66  50     6   3   3   2   9   5  
2009 12 18     6   6   4   4   10  10     66  58  18  8   84  66     7   3   2   2   9   5  
2009 12 19     3   0   4   2   7   2      22  15  21  14  43  29     1   1   1   1   2   2  
2009 12 20     0   0   1   4   1   4      0   0   11  9   11  9      0   0   2   3   2   3  
2009 12 21     14  5   6   2   20  7      72  40  13  4   85  44     5   3   3   1   8   4  
2009 12 22     9   2   2   1   11  3      36  29  28  20  64  49     5   4   0   1   5   5  
2009 12 23     7   9   1   3   8   12     55  43  14  5   69  48     6   8   1   1   7   9  
2009 12 24     6   6   7   2   13  8      57  45  15  10  72  55     4   3   1   1   5   4  
2009 12 25     8   5   3   3   11  8      57  49  21  10  78  59     6   9   3   0   9   9  
2009 12 26     4   5   10  3   14  8      14  11  14  12  28  23     0   1   2   1   2   2  
2009 12 27     0   0   5   1   5   1      0   0   23  8   23  8      0   0   0   4   0   4  
2009 12 28     15  8   7   1   22  9      66  40  17  12  83  52     3   4   2   2   5   6  
2009 12 29     13  8   3   3   16  11     45  37  12  11  57  48     3   6   4   0   7   6  
2009 12 30     8   8   2   2   10  10     42  37  16  9   58  46     3   6   2   0   5   6  
2009 12 31     8   13  3   1   11  14     36  42  17  13  53  55     4   3   5   0   9   3  
