# Supplementary material for: Association between Daily Hospital Outpatient Visits for Accidents and Daily Ambient Air Temperatures in an Industrial City
Source: PLoS One. 2016 Jan 27;11(1):e0145003. doi: 10.1371/journal.pone.0145003 (PMC4729523; doi:10.1371/journal.pone.0145003)
Supplement: S1 File — The daily meteorological data (temperature, relative humidity, wind direction, wind speed, rainfall), air pollution data (PM10, PM2.5, O3, CO, NO, NO2, SO2), and hospital visits for accidents (outpatient visits, emergency room visits) for each year of the 2007–2011 study period are included in the uploaded data file. There is also a README file, containing the detailed file structures for the data set, and the description for each data file. Interested readers can contact Kuo-Ying Wang at kuoying@mail.atm.ncu.edu.tw to access data as described above. Alternatively, interested readers can use following methods to obtain data (meteorology and air pollution) from Taiwan Environmental Protection Administration (EPA): 1) Click on http://taqm.epa.gov.tw/taqm/en/default.aspx; 2) Look on a list of items from the left column shown from the pop-up window. Search and click on an item called “Data Service”, which will lead to “Air Quality”. Then click on it to see “Hourly Value”. Then click on “Hourly Value” to download hourly data for all ambient air monitoring sites in Taiwan. (TAR) [file pone.0145003.s001.tar › 2007-2011_export/README]

** Content of files shown in this directory: 

1. Data used during the period 2007-2008:

total 20
drwxr-xr-x  5 kuoying kuoying 4096 Oct 25 22:23 2007/
drwxr-xr-x  5 kuoying kuoying 4096 Oct 25 22:23 2008/
drwxr-xr-x  5 kuoying kuoying 4096 Oct 25 22:23 2009/
drwxr-xr-x  5 kuoying kuoying 4096 Oct 25 22:23 2010/
drwxr-xr-x  5 kuoying kuoying 4096 Oct 25 22:23 2011/
-rw-rw-r--  1 kuoying kuoying    0 Oct 30 13:10 README

./2007:
total 12
drwxr-xr-x  2 kuoying kuoying 4096 Oct 25 22:26 air/    --> daily meteorological and air pollution data;
drwxr-xr-x  2 kuoying kuoying 4096 Oct 25 22:32 op/     --> daily hospital outpatient visit for accidents;

./2007/air:
total 124
-rwxrw-r--  1 kuoying kuoying 9125 Oct 25 22:23 co.dat*       --> daily co (ppmv);
-rwxr--r--  1 kuoying kuoying 5840 Oct 25 22:23 hu.dat*       --> daily relative humidity (%);
-rwxr--r--  1 kuoying kuoying 5840 Oct 25 22:23 no2.dat*      --> daily no2 (ppbv);
-rwxr--r--  1 kuoying kuoying 5871 Oct 25 22:23 no.dat*       --> daily no (ppbv);
-rwxr--r--  1 kuoying kuoying 5843 Oct 25 22:23 o3.dat*       --> daily o3 (ppbv);
-rwxr--r--  1 kuoying kuoying 5998 Oct 25 22:23 pm10.dat*     --> daily pm10 (micro-gram/cubic meters);
-rwxr--r--  1 kuoying kuoying 9125 Oct 25 22:23 pm2.5.dat*    --> daily pm2.5 (micro-gram/cubic meters);
-rwxr--r--  1 kuoying kuoying 9125 Oct 25 22:23 rainfall.dat* --> daily rainfall (mm);
-rwxr--r--  1 kuoying kuoying 5725 Oct 25 22:23 so2.dat*
-rwxrw-r--  1 kuoying kuoying 9125 Oct 25 22:23 temp.dat*     --> daily temperature (degree C);
-rwxr--r--  1 kuoying kuoying 9125 Oct 25 22:23 wd.dat*       --> daily wind direction (degree);
-rwxr--r--  1 kuoying kuoying 5475 Oct 25 22:23 ws.dat*       --> daily wind speed (m/s);

Note: Data format for each of the data file shown above:
YYYYMMDD  Values

./2007/op:
total 36
-rwxr--r--  1 kuoying kuoying 33945 Oct 25 22:23 op_accidents.dat* --> daily hospital outpatient visits for accidents; 

Note: 

Note: Data format:

1st column: year 
2nd column: month
3rd column: day

4th column: male_op (0-15 years old) (op: outpatients)
5th column: female_op (0-15 years old) 
6th column: male_ev (0-15 years old)
7th column: female_ev (0-15 years old) (ev: emergency room visits)
8th column: male_op+ev (0-15 years old)
9th column: female_op+ev (0-15 years old)

10th column: male_op (16-65 years old) 
11th column: female_op (16-65 years old) 
12th column: male_ev (16-65 years old)
13th column: female_ev (16-65 years old)
14th column: male_op+ev (16-65 years old)
15th column: female_op+ev (16-65 years old)

16th column: male_op (>65 years old) 
17th column: female_op (>65 years old) 
18th column: male_ev (>65 years old)
19th column: female_ev (>65 years old)
20th column: male_op+ev (>65 years old)
21st column: female_op+ev (>65 years old)

./2008:
total 12
drwxr-xr-x  3 kuoying kuoying 4096 Oct 25 22:23 air/
drwxr-xr-x  2 kuoying kuoying 4096 Oct 25 22:33 op/

./2008/air:
total 124
-rwxrw-r--  1 kuoying kuoying 9150 Oct 25 22:23 co.dat*
-rwxr--r--  1 kuoying kuoying 5856 Oct 25 22:23 hu.dat*
-rwxr--r--  1 kuoying kuoying 5858 Oct 25 22:23 no2.dat*
-rwxr--r--  1 kuoying kuoying 5898 Oct 25 22:23 no.dat*
-rwxr--r--  1 kuoying kuoying 5490 Oct 25 22:23 o3.dat*
-rwxr--r--  1 kuoying kuoying 5640 Oct 25 22:23 pm10.dat*
-rwxr--r--  1 kuoying kuoying 9150 Oct 25 22:23 pm2.5.dat*
-rwxr--r--  1 kuoying kuoying 9150 Oct 25 22:23 rainfall.dat*
-rwxr--r--  1 kuoying kuoying 5387 Oct 25 22:23 so2.dat*
-rwxr--r--  1 kuoying kuoying 5854 Oct 25 22:23 temp.dat*
-rwxr--r--  1 kuoying kuoying 9150 Oct 25 22:23 wd.dat*
-rwxr--r--  1 kuoying kuoying 5490 Oct 25 22:23 ws.dat*

./2008/op:
total 36
-rwxr--r--  1 kuoying kuoying 34038 Oct 25 22:23 op_accidents.dat*

./2009:
total 12
drwxr-xr-x  3 kuoying kuoying 4096 Oct 25 22:23 air/
drwxr-xr-x  2 kuoying kuoying 4096 Oct 25 22:34 op/

./2009/air:
total 140
-rwxrw-r--  1 kuoying kuoying 9125 Oct 25 22:23 co.dat*
-rwxr--r--  1 kuoying kuoying 5840 Oct 25 22:23 hu.dat*
-rwxr--r--  1 kuoying kuoying 9125 Oct 25 22:23 no2.dat*
-rwxr--r--  1 kuoying kuoying 9125 Oct 25 22:23 no.dat*
-rwxr--r--  1 kuoying kuoying 5479 Oct 25 22:23 o3.dat*
-rwxr--r--  1 kuoying kuoying 5624 Oct 25 22:23 pm10.dat*
-rwxr--r--  1 kuoying kuoying 9125 Oct 25 22:23 pm2.5.dat*
-rwxr--r--  1 kuoying kuoying 9125 Oct 25 22:23 rainfall.dat*
-rwxr--r--  1 kuoying kuoying 9125 Oct 25 22:23 so2.dat*
-rwxr--r--  1 kuoying kuoying 5839 Oct 25 22:23 temp.dat*
-rwxr--r--  1 kuoying kuoying 9125 Oct 25 22:23 wd.dat*
-rwxr--r--  1 kuoying kuoying 9125 Oct 25 22:23 ws.dat*

./2009/op:
total 36
-rwxr--r--  1 kuoying kuoying 33945 Oct 25 22:23 op_accidents.dat*

./2010:
total 12
drwxr-xr-x  3 kuoying kuoying 4096 Oct 25 22:23 air/
drwxr-xr-x  2 kuoying kuoying 4096 Oct 25 22:34 op/

./2010/air:
total 124
-rwxrw-r--  1 kuoying kuoying 9125 Oct 25 22:23 co.dat*
-rwxr--r--  1 kuoying kuoying 5840 Oct 25 22:23 hu.dat*
-rwxr--r--  1 kuoying kuoying 5840 Oct 25 22:23 no2.dat*
-rwxr--r--  1 kuoying kuoying 5897 Oct 25 22:23 no.dat*
-rwxr--r--  1 kuoying kuoying 5478 Oct 25 22:23 o3.dat*
-rwxr--r--  1 kuoying kuoying 5611 Oct 25 22:23 pm10.dat*
-rwxr--r--  1 kuoying kuoying 9125 Oct 25 22:23 pm2.5.dat*
-rwxr--r--  1 kuoying kuoying 9125 Oct 25 22:23 rainfall.dat*
-rwxr--r--  1 kuoying kuoying 5324 Oct 25 22:23 so2.dat*
-rwxr--r--  1 kuoying kuoying 5840 Oct 25 22:23 temp.dat*
-rwxr--r--  1 kuoying kuoying 9125 Oct 25 22:23 wd.dat*
-rwxr--r--  1 kuoying kuoying 5475 Oct 25 22:23 ws.dat*

./2010/op:
total 36
-rwxr--r--  1 kuoying kuoying 33945 Oct 25 22:23 op_accidents.dat*

./2011:
total 12
drwxr-xr-x  3 kuoying kuoying 4096 Oct 25 22:23 air/
drwxr-xr-x  2 kuoying kuoying 4096 Oct 25 22:35 op/

./2011/air:
total 124
-rwxrw-r--  1 kuoying kuoying 9128 Oct 25 22:23 co.dat*
-rwxr--r--  1 kuoying kuoying 5476 Oct 25 22:23 hu.dat*
-rwxr--r--  1 kuoying kuoying 5475 Oct 25 22:23 no2.dat*
-rwxr--r--  1 kuoying kuoying 5504 Oct 25 22:23 no.dat*
-rwxr--r--  1 kuoying kuoying 5476 Oct 25 22:23 o3.dat*
-rwxr--r--  1 kuoying kuoying 5600 Oct 25 22:23 pm10.dat*
-rwxr--r--  1 kuoying kuoying 9125 Oct 25 22:23 pm2.5.dat*
-rwxr--r--  1 kuoying kuoying 9125 Oct 25 22:23 rainfall.dat*
-rwxr--r--  1 kuoying kuoying 5273 Oct 25 22:23 so2.dat*
-rwxr--r--  1 kuoying kuoying 5474 Oct 25 22:23 temp.dat*
-rwxr--r--  1 kuoying kuoying 9125 Oct 25 22:23 wd.dat*
-rwxr--r--  1 kuoying kuoying 5110 Oct 25 22:23 ws.dat*

./2011/op:
total 36
-rwxr--r--  1 kuoying kuoying 33945 Oct 25 22:23 op_accidents.dat*
