# Supplementary material for: Association between Daily Hospital Outpatient Visits for Accidents and Daily Ambient Air Temperatures in an Industrial City
Source: PLoS One. 2016 Jan 27;11(1):e0145003. doi: 10.1371/journal.pone.0145003 (PMC4729523; doi:10.1371/journal.pone.0145003)
Supplement: S1 File — The daily meteorological data (temperature, relative humidity, wind direction, wind speed, rainfall), air pollution data (PM10, PM2.5, O3, CO, NO, NO2, SO2), and hospital visits for accidents (outpatient visits, emergency room visits) for each year of the 2007–2011 study period are included in the uploaded data file. There is also a README file, containing the detailed file structures for the data set, and the description for each data file. Interested readers can contact Kuo-Ying Wang at kuoying@mail.atm.ncu.edu.tw to access data as described above. Alternatively, interested readers can use following methods to obtain data (meteorology and air pollution) from Taiwan Environmental Protection Administration (EPA): 1) Click on http://taqm.epa.gov.tw/taqm/en/default.aspx; 2) Look on a list of items from the left column shown from the pop-up window. Search and click on an item called “Data Service”, which will lead to “Air Quality”. Then click on it to see “Hourly Value”. Then click on “Hourly Value” to download hourly data for all ambient air monitoring sites in Taiwan. (TAR) [file pone.0145003.s001.tar › 2007-2011_export/2010/air/co.dat]

20100101            3.33
20100102            2.76
20100103            2.42
20100104            5.46
20100105            1.05
20100106            1.47
20100107            0.83
20100108            1.35
20100109            3.46
20100110            2.19
20100111            1.39
20100112            1.40
20100113            1.23
20100114            1.97
20100115            5.61
20100116            2.65
20100117            0.68
20100118            1.45
20100119            5.00
20100120            5.02
20100121            5.40
20100122            1.06
20100123            0.86
20100124            1.16
20100125            3.26
20100126            0.90
20100127            5.90
20100128            4.19
20100129            1.65
20100130            2.77
20100131            3.43
20100201            2.22
20100202            1.01
20100203            1.22
20100204            1.18
20100205            2.00
20100206            2.88
20100207            2.90
20100208            4.65
20100209            4.49
20100210            5.17
20100211            4.00
20100212            0.94
20100213            0.75
20100214            1.44
20100215            0.65
20100216            0.69
20100217            0.55
20100218            1.01
20100219            0.96
20100220            3.00
20100221            2.86
20100222            4.98
20100223            6.51
20100224            4.13
20100225            8.29
20100226            3.65
20100227            2.91
20100228            2.63
20100301            4.16
20100302            1.98
20100303            3.45
20100304            5.23
20100305            4.83
20100306            2.45
20100307            0.94
20100308            3.38
20100309            1.02
20100310            0.90
20100311            3.78
20100312            3.89
20100313            2.79
20100314            4.18
20100315            5.03
20100316            0.87
20100317            2.60
20100318            2.21
20100319            4.38
20100320           11.30
20100321            1.34
20100322            4.67
20100323            5.04
20100324            1.33
20100325            0.79
20100326            0.87
20100327            1.04
20100328            0.62
20100329            0.72
20100330            3.08
20100331            3.92
20100401            4.57
20100402            0.90
20100403            1.57
20100404            2.24
20100405            1.54
20100406            4.80
20100407            0.71
20100408            2.69
20100409            2.68
20100410            3.21
20100411            3.71
20100412            2.22
20100413            0.85
20100414            0.99
20100415            1.00
20100416            0.89
20100417            3.54
20100418            2.40
20100419            4.45
20100420            5.21
20100421            4.61
20100422            3.89
20100423            1.13
20100424            0.81
20100425            3.12
20100426            4.29
20100427            1.54
20100428            4.47
20100429            1.89
20100430            2.46
20100501            2.55
20100502            2.14
20100503            3.62
20100504            3.26
20100505            2.77
20100506            4.87
20100507            1.46
20100508            3.82
20100509            2.41
20100510            1.40
20100511            1.19
20100512            1.10
20100513            3.46
20100514            2.46
20100515            3.04
20100516            1.97
20100517            4.11
20100518            2.99
20100519            3.06
20100520            1.80
20100521            3.87
20100522            1.84
20100523            2.33
20100524            1.94
20100525            1.77
20100526            2.01
20100527            2.18
20100528            2.45
20100529            1.02
20100530            0.96
20100531            1.00
20100601            0.93
20100602            0.98
20100603            1.52
20100604            1.75
20100605            1.35
20100606            1.08
20100607            1.22
20100608            1.51
20100609            3.55
20100610            2.90
20100611            3.16
20100612            3.47
20100613            2.87
20100614            3.53
20100615            6.15
20100616            3.21
20100617            5.00
20100618            2.86
20100619            2.09
20100620            1.94
20100621            3.84
20100622            3.58
20100623            3.53
20100624            3.76
20100625            4.90
20100626            2.70
20100627            1.98
20100628            3.41
20100629            3.80
20100630            2.89
20100701            2.28
20100702            2.93
20100703            1.89
20100704            1.37
20100705            2.26
20100706            1.95
20100707            2.49
20100708            2.97
20100709            2.67
20100710            3.03
20100711            1.19
20100712            3.14
20100713            3.43
20100714            3.72
20100715            2.54
20100716            2.99
20100717            2.74
20100718            1.85
20100719            2.97
20100720            2.83
20100721            2.72
20100722            3.02
20100723            3.23
20100724            2.91
20100725            2.43
20100726            3.25
20100727            3.61
20100728            1.54
20100729            2.40
20100730            2.93
20100731            2.78
20100801            2.26
20100802            2.06
20100803            2.25
20100804            1.79
20100805            1.80
20100806            1.85
20100807            0.74
20100808            0.79
20100809            2.20
20100810            2.68
20100811            2.51
20100812            3.27
20100813            2.92
20100814            2.17
20100815            2.71
20100816            2.89
20100817            4.05
20100818            3.33
20100819            4.13
20100820            2.26
20100821            0.66
20100822            2.17
20100823            3.37
20100824            4.49
20100825            2.33
20100826            3.51
20100827            3.81
20100828            2.16
20100829            2.02
20100830            2.23
20100831            3.13
20100901            4.50
20100902            4.85
20100903            4.27
20100904            1.45
20100905            1.80
20100906            3.17
20100907            4.84
20100908            1.79
20100909            2.75
20100910            3.52
20100911            2.98
20100912            2.88
20100913            4.17
20100914            3.63
20100915            3.47
20100916            3.90
20100917            2.37
20100918            2.76
20100919            0.40
20100920            4.00
20100921            4.19
20100922            1.69
20100923            1.08
20100924            1.42
20100925            1.21
20100926            2.49
20100927            2.96
20100928            1.38
20100929            1.12
20100930            1.10
20101001            1.25
20101002            2.80
20101003            1.97
20101004            1.41
20101005            0.75
20101006            1.42
20101007            1.54
20101008            1.25
20101009            1.06
20101010            0.98
20101011            3.04
20101012            1.27
20101013            5.65
20101014            1.17
20101015            1.11
20101016            0.89
20101017            0.66
20101018            0.94
20101019            1.10
20101020            1.12
20101021            0.83
20101022            1.43
20101023            3.95
20101024            3.01
20101025            1.65
20101026            0.74
20101027            0.88
20101028            1.00
20101029            1.02
20101030            1.33
20101031            1.01
20101101            0.91
20101102            0.98
20101103            0.76
20101104            1.06
20101105            1.12
20101106            3.61
20101107            1.10
20101108            1.22
20101109            1.01
20101110            0.84
20101111            3.05
20101112            0.77
20101113            2.74
20101114            2.00
20101115            1.05
20101116            0.80
20101117            0.80
20101118            0.99
20101119            1.33
20101120            1.00
20101121            2.98
20101122            1.47
20101123            1.02
20101124            1.35
20101125            1.03
20101126            0.91
20101127            1.02
20101128            2.75
20101129            5.79
20101130            1.55
20101201            1.21
20101202            2.82
20101203            0.81
20101204            2.06
20101205            3.33
20101206            1.06
20101207            1.16
20101208            1.25
20101209            1.88
20101210            3.42
20101211            2.71
20101212            2.22
20101213            4.88
20101214            2.84
20101215            0.77
20101216            0.98
20101217            1.21
20101218            3.47
20101219            3.40
20101220            4.05
20101221            3.75
20101222            1.63
20101223            3.30
20101224            2.93
20101225            0.89
20101226            1.07
20101227            2.41
20101228            4.86
20101229            4.72
20101230            1.40
20101231            0.86
