# Supplementary material for: Association between Daily Hospital Outpatient Visits for Accidents and Daily Ambient Air Temperatures in an Industrial City
Source: PLoS One. 2016 Jan 27;11(1):e0145003. doi: 10.1371/journal.pone.0145003 (PMC4729523; doi:10.1371/journal.pone.0145003)
Supplement: S1 File — The daily meteorological data (temperature, relative humidity, wind direction, wind speed, rainfall), air pollution data (PM10, PM2.5, O3, CO, NO, NO2, SO2), and hospital visits for accidents (outpatient visits, emergency room visits) for each year of the 2007–2011 study period are included in the uploaded data file. There is also a README file, containing the detailed file structures for the data set, and the description for each data file. Interested readers can contact Kuo-Ying Wang at kuoying@mail.atm.ncu.edu.tw to access data as described above. Alternatively, interested readers can use following methods to obtain data (meteorology and air pollution) from Taiwan Environmental Protection Administration (EPA): 1) Click on http://taqm.epa.gov.tw/taqm/en/default.aspx; 2) Look on a list of items from the left column shown from the pop-up window. Search and click on an item called “Data Service”, which will lead to “Air Quality”. Then click on it to see “Hourly Value”. Then click on “Hourly Value” to download hourly data for all ambient air monitoring sites in Taiwan. (TAR) [file pone.0145003.s001.tar › 2007-2011_export/2010/air/hu.dat]

20100101	78.84
20100102	90.59
20100103	90.15
20100104	82.91
20100105	81.54
20100106	89.32
20100107	86.03
20100108	88.75
20100109	86.37
20100110	86.52
20100111	87.48
20100112	87.51
20100113	68.28
20100114	70.33
20100115	69.89
20100116	77.25
20100117	74.36
20100118	79.92
20100119	83.36
20100120	69.25
20100121	88.17
20100122	89.65
20100123	88.89
20100124	92.53
20100125	93.45
20100126	80.34
20100127	85.68
20100128	92.09
20100129	89.98
20100130	91.68
20100131	90.49
20100201	91.01
20100202	90.86
20100203	91.65
20100204	92.29
20100205	92.51
20100206	93.43
20100207	93.07
20100208	92.84
20100209	93.55
20100210	88.24
20100211	89.20
20100212	87.40
20100213	87.77
20100214	91.74
20100215	91.63
20100216	88.80
20100217	89.95
20100218	87.65
20100219	90.06
20100220	89.20
20100221	88.39
20100222	90.00
20100223	87.69
20100224	81.00
20100225	80.65
20100226	88.06
20100227	92.03
20100228	92.19
20100301	88.94
20100302	92.18
20100303	90.73
20100304	92.37
20100305	92.96
20100306	89.55
20100307	88.55
20100308	91.19
20100309	90.36
20100310	66.15
20100311	72.08
20100312	75.82
20100313	92.12
20100314	90.74
20100315	89.55
20100316	86.20
20100317	90.69
20100318	90.18
20100319	83.07
20100320	88.40
20100321	86.95
20100322	78.53
20100323	79.68
20100324	91.96
20100325	91.36
20100326	64.08
20100327	80.15
20100328	82.80
20100329	64.45
20100330	71.73
20100331	84.42
20100401	80.61
20100402	88.13
20100403	90.75
20100404	93.30
20100405	92.97
20100406	92.05
20100407	91.49
20100408	91.23
20100409	91.77
20100410	88.32
20100411	90.32
20100412	87.45
20100413	90.93
20100414	90.14
20100415	90.39
20100416	86.78
20100417	77.50
20100418	93.26
20100419	93.75
20100420	85.87
20100421	86.32
20100422	88.33
20100423	89.31
20100424	84.09
20100425	73.92
20100426	87.82
20100427	90.87
20100428	86.04
20100429	86.56
20100430	75.19
20100501	80.70
20100502	79.12
20100503	76.06
20100504	75.59
20100505	85.03
20100506	89.51
20100507	91.97
20100508	90.68
20100509	93.58
20100510	92.62
20100511	87.42
20100512	79.78
20100513	88.83
20100514	92.22
20100515	91.52
20100516	92.57
20100517	91.70
20100518	86.45
20100519	81.47
20100520	86.17
20100521	85.83
20100522	82.11
20100523	89.56
20100524	89.62
20100525	79.68
20100526	74.67
20100527	87.56
20100528	89.15
20100529	93.09
20100530	92.26
20100531	83.48
20100601	80.24
20100602	88.38
20100603	92.55
20100604	92.24
20100605	91.86
20100606	91.37
20100607	88.35
20100608	82.84
20100609	81.63
20100610	91.89
20100611	93.15
20100612	91.95
20100613	92.61
20100614	91.35
20100615	86.02
20100616	81.80
20100617	84.00
20100618	72.95
20100619	76.48
20100620	78.96
20100621	80.10
20100622	81.54
20100623	82.71
20100624	87.11
20100625	86.89
20100626	85.46
20100627	91.36
20100628	87.41
20100629	86.75
20100630	81.94
20100701	81.69
20100702	82.94
20100703	76.85
20100704	78.67
20100705	79.34
20100706	77.77
20100707	75.47
20100708	75.30
20100709	75.39
20100710	77.09
20100711	75.88
20100712	83.96
20100713	77.98
20100714	76.88
20100715	76.76
20100716	78.01
20100717	80.43
20100718	83.25
20100719	82.04
20100720	76.77
20100721	80.79
20100722	79.44
20100723	78.44
20100724	84.84
20100725	89.13
20100726	88.39
20100727	83.39
20100728	85.78
20100729	74.38
20100730	78.92
20100731	77.32
20100801	78.84
20100802	77.04
20100803	83.74
20100804	84.55
20100805	76.30
20100806	72.57
20100807	82.17
20100808	88.44
20100809	90.42
20100810	83.23
20100811	78.69
20100812	82.57
20100813	75.31
20100814	79.19
20100815	78.72
20100816	86.44
20100817	77.96
20100818	76.95
20100819	76.26
20100820	71.70
20100821	76.44
20100822	76.21
20100823	79.30
20100824	77.20
20100825	79.14
20100826	83.53
20100827	81.16
20100828	82.01
20100829	80.09
20100830	90.85
20100831	90.90
20100901	88.70
20100902	90.62
20100903	91.70
20100904	82.26
20100905	82.94
20100906	85.06
20100907	83.03
20100908	77.38
20100909	87.64
20100910	87.66
20100911	86.81
20100912	83.24
20100913	80.60
20100914	85.65
20100915	83.50
20100916	87.24
20100917	77.25
20100918	86.93
20100919	88.58
20100920	89.25
20100921	84.09
20100922	79.19
20100923	79.72
20100924	84.08
20100925	78.94
20100926	82.87
20100927	82.70
20100928	78.85
20100929	81.43
20100930	87.31
20101001	88.01
20101002	71.50
20101003	84.07
20101004	77.21
20101005	72.76
20101006	71.88
20101007	80.29
20101008	89.05
20101009	85.44
20101010	85.34
20101011	89.56
20101012	90.72
20101013	89.88
20101014	88.70
20101015	86.27
20101016	82.27
20101017	78.60
20101018	87.56
20101019	91.82
20101020	91.79
20101021	90.52
20101022	89.63
20101023	88.11
20101024	90.01
20101025	90.67
20101026	84.17
20101027	84.65
20101028	86.60
20101029	75.64
20101030	82.21
20101031	78.53
20101101	69.73
20101102	71.43
20101103	75.33
20101104	86.10
20101105	86.25
20101106	91.50
20101107	92.04
20101108	83.56
20101109	64.25
20101110	65.82
20101111	68.49
20101112	65.65
20101113	90.89
20101114	90.92
20101115	86.76
20101116	86.11
20101117	84.67
20101118	86.69
20101119	89.90
20101120	89.92
20101121	89.23
20101122	89.28
20101123	84.10
20101124	77.62
20101125	89.23
20101126	73.64
20101127	67.91
20101128	76.41
20101129	87.25
20101130	87.65
20101201	85.60
20101202	88.91
20101203	77.23
20101204	69.61
20101205	86.98
20101206	89.93
20101207	73.37
20101208	66.30
20101209	64.27
20101210	76.00
20101211	78.23
20101212	89.77
20101213	92.07
20101214	90.03
20101215	88.62
20101216	87.68
20101217	75.74
20101218	68.22
20101219	83.16
20101220	88.46
20101221	85.17
20101222	79.55
20101223	64.87
20101224	82.63
20101225	88.79
20101226	88.76
20101227	75.55
20101228	65.46
20101229	64.52
20101230	86.56
20101231	68.14
