# Supplementary material for: Association between Daily Hospital Outpatient Visits for Accidents and Daily Ambient Air Temperatures in an Industrial City
Source: PLoS One. 2016 Jan 27;11(1):e0145003. doi: 10.1371/journal.pone.0145003 (PMC4729523; doi:10.1371/journal.pone.0145003)
Supplement: S1 File — The daily meteorological data (temperature, relative humidity, wind direction, wind speed, rainfall), air pollution data (PM10, PM2.5, O3, CO, NO, NO2, SO2), and hospital visits for accidents (outpatient visits, emergency room visits) for each year of the 2007–2011 study period are included in the uploaded data file. There is also a README file, containing the detailed file structures for the data set, and the description for each data file. Interested readers can contact Kuo-Ying Wang at kuoying@mail.atm.ncu.edu.tw to access data as described above. Alternatively, interested readers can use following methods to obtain data (meteorology and air pollution) from Taiwan Environmental Protection Administration (EPA): 1) Click on http://taqm.epa.gov.tw/taqm/en/default.aspx; 2) Look on a list of items from the left column shown from the pop-up window. Search and click on an item called “Data Service”, which will lead to “Air Quality”. Then click on it to see “Hourly Value”. Then click on “Hourly Value” to download hourly data for all ambient air monitoring sites in Taiwan. (TAR) [file pone.0145003.s001.tar › 2007-2011_export/2010/air/no.dat]

20100101	128.88
20100102	67.47
20100103	56.95
20100104	194.93
20100105	24.33
20100106	55.58
20100107	18.62
20100108	49.51
20100109	114.82
20100110	66.08
20100111	51.40
20100112	49.37
20100113	58.01
20100114	55.30
20100115	217.40
20100116	97.51
20100117	7.60
20100118	45.84
20100119	163.43
20100120	163.64
20100121	163.39
20100122	30.47
20100123	15.50
20100124	22.40
20100125	113.72
20100126	18.77
20100127	150.89
20100128	121.01
20100129	24.42
20100130	78.67
20100131	79.03
20100201	71.54
20100202	19.21
20100203	34.96
20100204	32.01
20100205	54.18
20100206	98.08
20100207	110.73
20100208	108.28
20100209	157.69
20100210	130.94
20100211	90.90
20100212	25.01
20100213	16.07
20100214	36.45
20100215	19.99
20100216	16.71
20100217	16.86
20100218	24.20
20100219	35.49
20100220	104.65
20100221	125.55
20100222	146.58
20100223	234.88
20100224	135.84
20100225	119.84
20100226	122.77
20100227	88.90
20100228	49.68
20100301	110.09
20100302	71.30
20100303	79.61
20100304	122.14
20100305	108.79
20100306	84.38
20100307	28.29
20100308	112.56
20100309	28.68
20100310	22.87
20100311	116.39
20100312	114.56
20100313	124.37
20100314	94.65
20100315	111.11
20100316	16.18
20100317	61.61
20100318	48.11
20100319	137.05
20100320	54.80
20100321	26.10
20100322	117.38
20100323	130.82
20100324	36.08
20100325	26.65
20100326	12.66
20100327	21.27
20100328	12.05
20100329	11.40
20100330	49.05
20100331	116.93
20100401	97.87
20100402	20.57
20100403	30.18
20100404	63.90
20100405	38.38
20100406	120.53
20100407	13.22
20100408	111.56
20100409	63.81
20100410	97.81
20100411	78.34
20100412	59.63
20100413	14.16
20100414	18.75
20100415	25.38
20100416	24.27
20100417	100.67
20100418	82.96
20100419	107.21
20100420	121.42
20100421	109.78
20100422	84.00
20100423	21.17
20100424	10.07
20100425	44.06
20100426	108.17
20100427	28.79
20100428	105.08
20100429	54.32
20100430	69.67
20100501	57.85
20100502	38.66
20100503	70.95
20100504	97.60
20100505	64.01
20100506	101.15
20100507	49.20
20100508	100.34
20100509	66.27
20100510	25.95
20100511	23.54
20100512	19.26
20100513	98.19
20100514	48.03
20100515	73.52
20100516	39.04
20100517	79.26
20100518	88.33
20100519	71.54
20100520	68.30
20100521	86.53
20100522	42.80
20100523	48.06
20100524	29.96
20100525	51.60
20100526	39.33
20100527	48.95
20100528	58.48
20100529	26.77
20100530	26.61
20100531	20.08
20100601	26.67
20100602	21.84
20100603	37.75
20100604	38.37
20100605	36.04
20100606	20.29
20100607	25.29
20100608	27.31
20100609	94.14
20100610	89.31
20100611	57.74
20100612	61.71
20100613	91.63
20100614	89.42
20100615	172.24
20100616	84.57
20100617	150.74
20100618	71.97
20100619	65.08
20100620	69.22
20100621	77.73
20100622	82.72
20100623	78.48
20100624	90.88
20100625	123.48
20100626	64.57
20100627	71.30
20100628	78.93
20100629	77.82
20100630	76.08
20100701	56.14
20100702	57.55
20100703	40.38
20100704	32.22
20100705	38.01
20100706	45.20
20100707	58.05
20100708	62.80
20100709	70.72
20100710	72.33
20100711	33.36
20100712	62.38
20100713	72.20
20100714	75.27
20100715	49.54
20100716	59.48
20100717	70.93
20100718	35.51
20100719	64.15
20100720	69.35
20100721	56.00
20100722	68.05
20100723	69.24
20100724	53.16
20100725	57.83
20100726	75.23
20100727	92.90
20100728	45.45
20100729	78.34
20100730	66.22
20100731	58.39
20100801	60.94
20100802	54.73
20100803	57.05
20100804	41.35
20100805	37.26
20100806	57.17
20100807	17.48
20100808	28.71
20100809	43.24
20100810	51.60
20100811	72.36
20100812	62.25
20100813	72.27
20100814	55.99
20100815	57.29
20100816	70.45
20100817	87.15
20100818	71.21
20100819	103.53
20100820	52.61
20100821	18.08
20100822	49.68
20100823	68.95
20100824	79.65
20100825	36.71
20100826	63.11
20100827	78.81
20100828	44.49
20100829	46.81
20100830	51.70
20100831	89.69
20100901	97.66
20100902	117.60
20100903	77.69
20100904	36.15
20100905	38.50
20100906	70.45
20100907	95.42
20100908	60.35
20100909	85.07
20100910	82.39
20100911	79.93
20100912	79.35
20100913	98.18
20100914	93.27
20100915	78.35
20100916	85.35
20100917	50.21
20100918	54.89
20100919	6.72
20100920	90.30
20100921	115.53
20100922	49.68
20100923	38.94
20100924	32.70
20100925	17.06
20100926	41.40
20100927	72.10
20100928	42.82
20100929	19.06
20100930	31.41
20101001	29.91
20101002	80.65
20101003	34.79
20101004	14.29
20101005	9.65
20101006	28.95
20101007	28.77
20101008	29.71
20101009	19.05
20101010	15.76
20101011	73.44
20101012	47.00
20101013	123.36
20101014	30.42
20101015	20.97
20101016	9.09
20101017	8.00
20101018	17.91
20101019	38.97
20101020	42.69
20101021	13.86
20101022	40.95
20101023	77.34
20101024	58.29
20101025	46.41
20101026	16.33
20101027	24.98
20101028	25.51
20101029	17.94
20101030	23.61
20101031	23.87
20101101	21.78
20101102	18.99
20101103	10.69
20101104	25.64
20101105	23.32
20101106	90.04
20101107	21.72
20101108	19.18
20101109	14.89
20101110	15.85
20101111	74.03
20101112	12.15
20101113	110.48
20101114	53.97
20101115	24.74
20101116	12.37
20101117	12.83
20101118	13.93
20101119	40.37
20101120	20.97
20101121	73.99
20101122	38.71
20101123	22.13
20101124	32.11
20101125	29.03
20101126	17.05
20101127	24.14
20101128	78.94
20101129	155.08
20101130	42.01
20101201	23.63
20101202	97.25
20101203	17.69
20101204	53.57
20101205	101.29
20101206	31.94
20101207	31.16
20101208	39.64
20101209	41.71
20101210	120.36
20101211	97.80
20101212	58.10
20101213	150.34
20101214	92.37
20101215	25.54
20101216	29.18
20101217	36.54
20101218	146.00
20101219	114.15
20101220	152.38
20101221	173.00
20101222	46.20
20101223	98.23
20101224	153.70
20101225	29.09
20101226	29.76
20101227	86.13
20101228	206.65
20101229	148.46
20101230	35.48
20101231	26.42
