# Supplementary material for: Association between Daily Hospital Outpatient Visits for Accidents and Daily Ambient Air Temperatures in an Industrial City
Source: PLoS One. 2016 Jan 27;11(1):e0145003. doi: 10.1371/journal.pone.0145003 (PMC4729523; doi:10.1371/journal.pone.0145003)
Supplement: S1 File — The daily meteorological data (temperature, relative humidity, wind direction, wind speed, rainfall), air pollution data (PM10, PM2.5, O3, CO, NO, NO2, SO2), and hospital visits for accidents (outpatient visits, emergency room visits) for each year of the 2007–2011 study period are included in the uploaded data file. There is also a README file, containing the detailed file structures for the data set, and the description for each data file. Interested readers can contact Kuo-Ying Wang at kuoying@mail.atm.ncu.edu.tw to access data as described above. Alternatively, interested readers can use following methods to obtain data (meteorology and air pollution) from Taiwan Environmental Protection Administration (EPA): 1) Click on http://taqm.epa.gov.tw/taqm/en/default.aspx; 2) Look on a list of items from the left column shown from the pop-up window. Search and click on an item called “Data Service”, which will lead to “Air Quality”. Then click on it to see “Hourly Value”. Then click on “Hourly Value” to download hourly data for all ambient air monitoring sites in Taiwan. (TAR) [file pone.0145003.s001.tar › 2007-2011_export/2010/air/no2.dat]

20100101	44.24
20100102	40.43
20100103	47.82
20100104	57.08
20100105	34.71
20100106	44.14
20100107	37.43
20100108	46.88
20100109	56.48
20100110	44.24
20100111	39.82
20100112	48.59
20100113	57.05
20100114	50.71
20100115	87.00
20100116	46.15
20100117	23.00
20100118	46.48
20100119	66.06
20100120	69.97
20100121	51.75
20100122	37.48
20100123	27.65
20100124	36.26
20100125	42.36
20100126	32.45
20100127	74.13
20100128	45.31
20100129	51.35
20100130	57.62
20100131	59.43
20100201	52.36
20100202	42.02
20100203	44.31
20100204	43.45
20100205	44.18
20100206	43.84
20100207	48.47
20100208	62.38
20100209	54.42
20100210	52.74
20100211	48.81
20100212	31.01
20100213	29.91
20100214	27.86
20100215	29.64
20100216	26.72
20100217	30.42
20100218	37.57
20100219	45.37
20100220	46.64
20100221	61.09
20100222	56.05
20100223	74.36
20100224	88.04
20100225	56.13
20100226	39.96
20100227	45.84
20100228	45.29
20100301	69.88
20100302	50.76
20100303	47.54
20100304	63.31
20100305	54.99
20100306	64.30
20100307	36.53
20100308	52.33
20100309	44.54
20100310	36.80
20100311	69.19
20100312	65.56
20100313	56.79
20100314	69.91
20100315	45.15
20100316	30.37
20100317	58.88
20100318	51.51
20100319	63.07
20100320	39.72
20100321	26.24
20100322	55.51
20100323	45.87
20100324	40.80
20100325	37.70
20100326	35.77
20100327	42.35
20100328	33.39
20100329	39.37
20100330	63.90
20100331	59.25
20100401	49.62
20100402	38.71
20100403	44.57
20100404	38.97
20100405	50.24
20100406	47.00
20100407	31.71
20100408	54.12
20100409	59.61
20100410	63.04
20100411	66.42
20100412	32.79
20100413	32.23
20100414	38.21
20100415	41.96
20100416	38.59
20100417	46.64
20100418	51.87
20100419	56.99
20100420	53.79
20100421	46.56
20100422	45.43
20100423	56.03
20100424	42.97
20100425	47.74
20100426	51.16
20100427	50.94
20100428	66.64
20100429	48.32
20100430	61.52
20100501	46.28
20100502	34.85
20100503	38.26
20100504	51.48
20100505	55.59
20100506	49.21
20100507	49.89
20100508	53.67
20100509	38.78
20100510	55.37
20100511	44.61
20100512	50.08
20100513	42.71
20100514	45.77
20100515	40.39
20100516	36.19
20100517	48.96
20100518	38.09
20100519	37.97
20100520	34.23
20100521	27.18
20100522	28.50
20100523	35.67
20100524	52.06
20100525	60.37
20100526	67.89
20100527	59.29
20100528	56.10
20100529	41.44
20100530	40.31
20100531	41.07
20100601	32.60
20100602	38.75
20100603	45.53
20100604	39.70
20100605	40.02
20100606	35.60
20100607	42.81
20100608	39.94
20100609	58.41
20100610	65.19
20100611	63.92
20100612	60.38
20100613	49.29
20100614	28.04
20100615	26.36
20100616	32.23
20100617	29.73
20100618	26.51
20100619	28.71
20100620	24.77
20100621	30.82
20100622	41.23
20100623	39.49
20100624	35.14
20100625	40.48
20100626	40.30
20100627	30.33
20100628	34.07
20100629	37.83
20100630	32.33
20100701	27.44
20100702	42.67
20100703	34.33
20100704	30.79
20100705	38.59
20100706	33.02
20100707	33.20
20100708	26.52
20100709	30.10
20100710	27.98
20100711	26.17
20100712	29.15
20100713	35.68
20100714	32.87
20100715	40.41
20100716	39.37
20100717	43.93
20100718	34.17
20100719	46.47
20100720	45.58
20100721	41.87
20100722	46.04
20100723	39.34
20100724	40.80
20100725	45.83
20100726	32.83
20100727	26.13
20100728	24.31
20100729	32.00
20100730	33.33
20100731	31.93
20100801	24.07
20100802	38.35
20100803	30.79
20100804	42.02
20100805	35.07
20100806	22.77
20100807	18.90
20100808	21.82
20100809	44.42
20100810	40.64
20100811	32.06
20100812	31.64
20100813	25.65
20100814	33.73
20100815	42.66
20100816	39.64
20100817	49.13
20100818	50.23
20100819	44.94
20100820	19.08
20100821	19.01
20100822	43.95
20100823	37.05
20100824	33.31
20100825	45.80
20100826	54.76
20100827	49.14
20100828	33.68
20100829	34.96
20100830	43.71
20100831	48.66
20100901	46.28
20100902	38.19
20100903	48.44
20100904	24.03
20100905	39.09
20100906	60.01
20100907	41.39
20100908	37.19
20100909	42.92
20100910	53.71
20100911	46.54
20100912	43.79
20100913	40.20
20100914	43.27
20100915	47.66
20100916	37.70
20100917	47.34
20100918	37.82
20100919	12.97
20100920	51.08
20100921	44.57
20100922	24.59
20100923	34.00
20100924	45.19
20100925	33.51
20100926	58.59
20100927	52.19
20100928	35.42
20100929	34.05
20100930	35.07
20101001	39.19
20101002	51.82
20101003	36.42
20101004	55.27
20101005	31.06
20101006	56.54
20101007	45.27
20101008	44.54
20101009	37.25
20101010	33.98
20101011	45.16
20101012	39.46
20101013	47.77
20101014	41.04
20101015	39.09
20101016	29.17
20101017	24.61
20101018	39.79
20101019	39.61
20101020	25.15
20101021	35.54
20101022	44.36
20101023	43.24
20101024	46.62
20101025	42.71
20101026	34.92
20101027	34.01
20101028	43.51
20101029	41.95
20101030	52.19
20101031	43.47
20101101	41.81
20101102	38.52
20101103	31.15
20101104	38.38
20101105	40.14
20101106	52.37
20101107	39.87
20101108	50.62
20101109	47.30
20101110	36.75
20101111	45.27
20101112	30.50
20101113	44.18
20101114	32.52
20101115	41.26
20101116	30.34
20101117	26.92
20101118	33.78
20101119	41.63
20101120	38.61
20101121	39.35
20101122	44.87
20101123	40.41
20101124	48.46
20101125	51.11
20101126	37.00
20101127	32.66
20101128	38.05
20101129	50.03
20101130	39.91
20101201	44.06
20101202	47.69
20101203	31.86
20101204	45.00
20101205	59.50
20101206	44.41
20101207	52.88
20101208	56.43
20101209	52.36
20101210	59.32
20101211	54.09
20101212	46.52
20101213	70.17
20101214	55.21
20101215	34.58
20101216	35.73
20101217	52.88
20101218	54.53
20101219	65.40
20101220	68.82
20101221	70.58
20101222	58.34
20101223	62.56
20101224	52.06
20101225	39.68
20101226	46.01
20101227	63.32
20101228	69.55
20101229	67.45
20101230	60.08
20101231	44.90
