# Supplementary material for: Association between Daily Hospital Outpatient Visits for Accidents and Daily Ambient Air Temperatures in an Industrial City
Source: PLoS One. 2016 Jan 27;11(1):e0145003. doi: 10.1371/journal.pone.0145003 (PMC4729523; doi:10.1371/journal.pone.0145003)
Supplement: S1 File — The daily meteorological data (temperature, relative humidity, wind direction, wind speed, rainfall), air pollution data (PM10, PM2.5, O3, CO, NO, NO2, SO2), and hospital visits for accidents (outpatient visits, emergency room visits) for each year of the 2007–2011 study period are included in the uploaded data file. There is also a README file, containing the detailed file structures for the data set, and the description for each data file. Interested readers can contact Kuo-Ying Wang at kuoying@mail.atm.ncu.edu.tw to access data as described above. Alternatively, interested readers can use following methods to obtain data (meteorology and air pollution) from Taiwan Environmental Protection Administration (EPA): 1) Click on http://taqm.epa.gov.tw/taqm/en/default.aspx; 2) Look on a list of items from the left column shown from the pop-up window. Search and click on an item called “Data Service”, which will lead to “Air Quality”. Then click on it to see “Hourly Value”. Then click on “Hourly Value” to download hourly data for all ambient air monitoring sites in Taiwan. (TAR) [file pone.0145003.s001.tar › 2007-2011_export/2010/air/o3.dat]

20100101	35.7
20100102	21.5
20100103	25.6
20100104	38.1
20100105	28.9
20100106	34.4
20100107	33.5
20100108	37.2
20100109	42.1
20100110	37.1
20100111	23.8
20100112	16.6
20100113	37.7
20100114	38.0
20100115	51.9
20100116	41.5
20100117	44.7
20100118	42.9
20100119	41.8
20100120	60.1
20100121	48.5
20100122	28.8
20100123	32.2
20100124	28.6
20100125	22.6
20100126	41.5
20100127	24.0
20100128	27.3
20100129	44.0
20100130	45.8
20100131	46.7
20100201	50.9
20100202	53.7
20100203	35.2
20100204	34.4
20100205	39.3
20100206	28.9
20100207	36.8
20100208	40.3
20100209	27.0
20100210	65.1
20100211	30.6
20100212	22.5
20100213	28.0
20100214	32.5
20100215	35.1
20100216	36.2
20100217	27.4
20100218	38.5
20100219	41.3
20100220	36.3
20100221	43.4
20100222	22.3
20100223	37.4
20100224	77.7
20100225	31.7
20100226	19.5
20100227	17.1
20100228	55.4
20100301	69.3
20100302	28.9
20100303	45.2
20100304	40.0
20100305	32.8
20100306	43.8
20100307	31.9
20100308	34.7
20100309	37.5
20100310	42.9
20100311	68.2
20100312	60.4
20100313	11.9
20100314	89.7
20100315	30.7
20100316	39.8
20100317	45.0
20100318	48.2
20100319	71.9
20100320	81.0
20100321	40.6
20100322	45.1
20100323	63.2
20100324	42.3
20100325	45.9
20100326	53.2
20100327	47.8
20100328	50.1
20100329	55.6
20100330	90.8
20100331	76.2
20100401	96.1
20100402	56.3
20100403	46.8
20100404	46.7
20100405	37.5
20100406	38.4
20100407	51.2
20100408	55.7
20100409	39.9
20100410	67.9
20100411	39.1
20100412	33.5
20100413	51.1
20100414	55.9
20100415	40.8
20100416	39.0
20100417	42.2
20100418	30.4
20100419	56.4
20100420	72.7
20100421	72.3
20100422	53.9
20100423	55.4
20100424	72.3
20100425	60.4
20100426	63.4
20100427	38.9
20100428	33.4
20100429	64.3
20100430	65.2
20100501	86.6
20100502	101.5
20100503	101.7
20100504	110.2
20100505	78.2
20100506	18.7
20100507	37.4
20100508	55.9
20100509	45.8
20100510	39.5
20100511	51.4
20100512	56.3
20100513	53.8
20100514	51.9
20100515	37.9
20100516	52.1
20100517	54.5
20100518	75.6
20100519	48.6
20100520	33.3
20100521	28.8
20100522	48.0
20100523	32.2
20100524	71.6
20100525	72.8
20100526	65.4
20100527	40.7
20100528	106.2
20100529	40.9
20100530	31.0
20100531	46.9
20100601	44.0
20100602	36.5
20100603	38.3
20100604	28.4
20100605	30.5
20100606	33.9
20100607	42.3
20100608	74.7
20100609	79.9
20100610	20.7
20100611	42.3
20100612	43.6
20100613	17.8
20100614	13.5
20100615	18.1
20100616	26.4
20100617	35.2
20100618	32.4
20100619	33.9
20100620	42.3
20100621	29.9
20100622	33.9
20100623	50.0
20100624	28.9
20100625	7.7
20100626	29.3
20100627	73.4
20100628	39.2
20100629	27.9
20100630	45.1
20100701	30.7
20100702	47.8
20100703	56.2
20100704	38.5
20100705	47.4
20100706	41.5
20100707	36.8
20100708	40.3
20100709	42.4
20100710	31.3
20100711	14.1
20100712	33.5
20100713	40.7
20100714	22.8
20100715	52.4
20100716	62.4
20100717	35.1
20100718	62.8
20100719	76.9
20100720	50.8
20100721	32.9
20100722	60.7
20100723	53.8
20100724	43.1
20100725	52.9
20100726	44.8
20100727	15.5
20100728	16.9
20100729	50.5
20100730	40.7
20100731	51.8
20100801	35.2
20100802	52.6
20100803	52.3
20100804	95.1
20100805	36.0
20100806	13.3
20100807	21.9
20100808	24.4
20100809	42.4
20100810	62.6
20100811	56.8
20100812	40.8
20100813	55.8
20100814	46.3
20100815	35.5
20100816	38.6
20100817	48.2
20100818	82.0
20100819	69.6
20100820	20.7
20100821	26.3
20100822	40.9
20100823	66.7
20100824	83.3
20100825	68.9
20100826	67.5
20100827	55.5
20100828	77.6
20100829	45.9
20100830	52.3
20100831	40.9
20100901	84.6
20100902	47.6
20100903	56.6
20100904	38.6
20100905	34.7
20100906	49.9
20100907	49.0
20100908	80.8
20100909	47.5
20100910	39.2
20100911	53.3
20100912	61.5
20100913	62.2
20100914	37.4
20100915	39.0
20100916	47.3
20100917	59.7
20100918	30.0
20100919	40.1
20100920	35.4
20100921	57.2
20100922	18.8
20100923	30.8
20100924	34.1
20100925	38.9
20100926	90.7
20100927	69.9
20100928	40.7
20100929	47.7
20100930	33.1
20101001	30.3
20101002	78.3
20101003	50.0
20101004	57.8
20101005	62.1
20101006	69.2
20101007	47.0
20101008	29.3
20101009	36.5
20101010	45.2
20101011	54.0
20101012	38.2
20101013	61.4
20101014	37.9
20101015	43.6
20101016	46.6
20101017	50.1
20101018	56.8
20101019	47.5
20101020	30.7
20101021	41.1
20101022	35.2
20101023	47.1
20101024	56.8
20101025	37.2
20101026	40.4
20101027	35.1
20101028	30.2
20101029	35.8
20101030	34.6
20101031	43.3
20101101	52.4
20101102	56.0
20101103	57.4
20101104	39.9
20101105	32.7
20101106	22.5
20101107	35.0
20101108	75.1
20101109	61.9
20101110	43.9
20101111	69.9
20101112	40.9
20101113	31.2
20101114	31.9
20101115	37.3
20101116	42.1
20101117	39.5
20101118	40.5
20101119	37.6
20101120	33.4
20101121	68.0
20101122	39.7
20101123	36.9
20101124	35.2
20101125	32.3
20101126	42.4
20101127	38.5
20101128	33.5
20101129	43.3
20101130	38.0
20101201	29.4
20101202	43.2
20101203	48.7
20101204	49.4
20101205	43.6
20101206	54.2
20101207	41.3
20101208	41.6
20101209	46.6
20101210	35.0
20101211	34.0
20101212	46.2
20101213	25.3
20101214	29.7
20101215	37.3
20101216	25.5
20101217	32.9
20101218	42.5
20101219	51.6
20101220	43.4
20101221	50.7
20101222	60.7
20101223	58.1
20101224	29.4
20101225	35.5
20101226	32.3
20101227	32.3
20101228	35.1
20101229	34.4
20101230	33.6
20101231	32.4
