# Supplementary material for: Association between Daily Hospital Outpatient Visits for Accidents and Daily Ambient Air Temperatures in an Industrial City
Source: PLoS One. 2016 Jan 27;11(1):e0145003. doi: 10.1371/journal.pone.0145003 (PMC4729523; doi:10.1371/journal.pone.0145003)
Supplement: S1 File — The daily meteorological data (temperature, relative humidity, wind direction, wind speed, rainfall), air pollution data (PM10, PM2.5, O3, CO, NO, NO2, SO2), and hospital visits for accidents (outpatient visits, emergency room visits) for each year of the 2007–2011 study period are included in the uploaded data file. There is also a README file, containing the detailed file structures for the data set, and the description for each data file. Interested readers can contact Kuo-Ying Wang at kuoying@mail.atm.ncu.edu.tw to access data as described above. Alternatively, interested readers can use following methods to obtain data (meteorology and air pollution) from Taiwan Environmental Protection Administration (EPA): 1) Click on http://taqm.epa.gov.tw/taqm/en/default.aspx; 2) Look on a list of items from the left column shown from the pop-up window. Search and click on an item called “Data Service”, which will lead to “Air Quality”. Then click on it to see “Hourly Value”. Then click on “Hourly Value” to download hourly data for all ambient air monitoring sites in Taiwan. (TAR) [file pone.0145003.s001.tar › 2007-2011_export/2010/air/old/rainfall.dat]

20100101	0.0
20100102	4.4
20100103	2.4
20100104	0.0
20100105	0.0
20100106	2.8
20100107	2.0
20100108	3.6
20100109	0.0
20100110	0.0
20100111	1.4
20100112	2.6
20100113	0.0
20100114	0.0
20100115	0.0
20100116	0.0
20100117	0.0
20100118	0.0
20100119	0.0
20100120	0.0
20100121	0.4
20100122	3.4
20100123	1.2
20100124	2.2
20100125	6.0
20100126	0.0
20100127	0.0
20100128	0.4
20100129	0.0
20100130	0.0
20100131	0.0
20100201	0.0
20100202	0.0
20100203	0.6
20100204	1.0
20100205	1.8
20100206	2.4
20100207	3.0
20100208	0.0
20100209	0.0
20100210	0.0
20100211	0.0
20100212	1.6
20100213	10.2
20100214	0.4
20100215	3.6
20100216	10.4
20100217	4.6
20100218	5.2
20100219	4.0
20100220	0.2
20100221	0.0
20100222	0.4
20100223	0.0
20100224	0.0
20100225	0.0
20100226	0.0
20100227	0.0
20100228	0.0
20100301	0.0
20100302	1.6
20100303	0.0
20100304	0.2
20100305	0.0
20100306	0.0
20100307	0.2
20100308	1.6
20100309	7.6
20100310	0.0
20100311	0.0
20100312	0.0
20100313	19.8
20100314	0.0
20100315	0.0
20100316	0.2
20100317	0.0
20100318	0.0
20100319	0.0
20100320	0.0
20100321	0.0
20100322	0.0
20100323	0.0
20100324	0.6
20100325	2.6
20100326	0.0
20100327	0.0
20100328	0.0
20100329	0.0
20100330	0.0
20100331	0.0
20100401	0.0
20100402	3.8
20100403	0.4
20100404	0.4
20100405	4.6
20100406	13.4
20100407	3.0
20100408	4.8
20100409	0.2
20100410	0.0
20100411	0.0
20100412	0.0
20100413	2.4
20100414	0.2
20100415	4.2
20100416	0.2
20100417	0.0
20100418	1.8
20100419	0.0
20100420	0.0
20100421	0.0
20100422	0.2
20100423	3.6
20100424	2.4
20100425	0.0
20100426	1.6
20100427	2.4
20100428	1.4
20100429	0.0
20100430	0.6
20100501	0.0
20100502	0.0
20100503	0.0
20100504	0.0
20100505	0.0
20100506	5.4
20100507	9.6
20100508	0.0
20100509	1.0
20100510	8.8
20100511	1.8
20100512	0.0
20100513	0.0
20100514	0.6
20100515	0.0
20100516	0.0
20100517	0.0
20100518	0.0
20100519	0.0
20100520	0.2
20100521	0.0
20100522	0.0
20100523	12.8
20100524	0.0
20100525	0.0
20100526	0.0
20100527	2.2
20100528	0.2
20100529	20.4
20100530	4.4
20100531	0.0
20100601	0.0
20100602	4.2
20100603	4.6
20100604	3.0
20100605	1.4
20100606	0.6
20100607	0.0
20100608	0.0
20100609	0.0
20100610	15.4
20100611	9.2
20100612	3.2
20100613	12.0
20100614	6.4
20100615	1.0
20100616	0.0
20100617	0.8
20100618	0.0
20100619	0.0
20100620	0.0
20100621	0.0
20100622	0.2
20100623	0.0
20100624	0.8
20100625	3.0
20100626	0.0
20100627	37.8
20100628	1.2
20100629	0.0
20100630	0.0
20100701	0.0
20100702	0.0
20100703	0.0
20100704	0.0
20100705	0.0
20100706	0.0
20100707	0.0
20100708	0.0
20100709	0.0
20100710	0.0
20100711	0.0
20100712	0.0
20100713	0.0
20100714	0.0
20100715	0.0
20100716	0.0
20100717	0.0
20100718	0.0
20100719	0.0
20100720	0.0
20100721	7.8
20100722	0.2
20100723	0.0
20100724	3.4
20100725	9.2
20100726	24.8
20100727	1.4
20100728	4.4
20100729	0.0
20100730	0.0
20100731	0.0
20100801	0.0
20100802	0.0
20100803	0.0
20100804	0.0
20100805	0.0
20100806	0.0
20100807	0.8
20100808	0.6
20100809	1.4
20100810	0.0
20100811	0.0
20100812	0.6
20100813	0.0
20100814	0.0
20100815	0.0
20100816	4.0
20100817	0.0
20100818	0.0
20100819	0.0
20100820	0.0
20100821	0.0
20100822	6.4
20100823	0.0
20100824	0.0
20100825	0.0
20100826	7.2
20100827	0.0
20100828	0.0
20100829	1.4
20100830	28.6
20100831	9.0
20100901	0.0
20100902	3.6
20100903	0.2
20100904	0.0
20100905	0.0
20100906	0.0
20100907	0.0
20100908	0.0
20100909	2.2
20100910	2.4
20100911	2.0
20100912	0.4
20100913	0.0
20100914	0.2
20100915	0.0
20100916	0.2
20100917	0.0
20100918	5.8
20100919	31.0
20100920	10.0
20100921	0.0
20100922	0.0
20100923	0.0
20100924	1.2
20100925	0.0
20100926	0.0
20100927	0.0
20100928	0.0
20100929	0.0
20100930	0.0
20101001	0.0
20101002	0.0
20101003	1.4
20101004	0.0
20101005	0.0
20101006	0.0
20101007	0.0
20101008	0.4
20101009	0.2
20101010	0.0
20101011	0.0
20101012	0.0
20101013	0.0
20101014	0.0
20101015	0.0
20101016	0.0
20101017	0.0
20101018	1.8
20101019	5.8
20101020	4.8
20101021	10.4
20101022	2.2
20101023	0.0
20101024	0.6
20101025	3.8
20101026	0.6
20101027	1.6
20101028	2.0
20101029	0.0
20101030	1.0
20101031	0.0
20101101	0.0
20101102	0.0
20101103	0.0
20101104	0.0
20101105	2.2
20101106	2.4
20101107	0.0
20101108	0.0
20101109	0.0
20101110	0.0
20101111	0.0
20101112	0.0
20101113	1.8
20101114	0.8
20101115	0.4
20101116	0.4
20101117	0.0
20101118	0.0
20101119	0.2
20101120	0.4
20101121	0.0
20101122	0.2
20101123	0.0
20101124	0.0
20101125	12.6
20101126	0.0
20101127	0.0
20101128	0.0
20101129	0.0
20101130	0.0
20101201	0.0
20101202	0.0
20101203	0.0
20101204	0.0
20101205	0.0
20101206	0.0
20101207	0.0
20101208	0.0
20101209	0.0
20101210	0.0
20101211	0.0
20101212	0.0
20101213	0.0
20101214	0.2
20101215	4.6
20101216	4.8
20101217	0.0
20101218	0.0
20101219	0.0
20101220	0.0
20101221	0.0
20101222	0.0
20101223	0.0
20101224	0.0
20101225	4.2
20101226	1.2
20101227	0.0
20101228	0.0
20101229	0.0
20101230	0.0
20101231	0.0
