# Supplementary material for: Association between Daily Hospital Outpatient Visits for Accidents and Daily Ambient Air Temperatures in an Industrial City
Source: PLoS One. 2016 Jan 27;11(1):e0145003. doi: 10.1371/journal.pone.0145003 (PMC4729523; doi:10.1371/journal.pone.0145003)
Supplement: S1 File — The daily meteorological data (temperature, relative humidity, wind direction, wind speed, rainfall), air pollution data (PM10, PM2.5, O3, CO, NO, NO2, SO2), and hospital visits for accidents (outpatient visits, emergency room visits) for each year of the 2007–2011 study period are included in the uploaded data file. There is also a README file, containing the detailed file structures for the data set, and the description for each data file. Interested readers can contact Kuo-Ying Wang at kuoying@mail.atm.ncu.edu.tw to access data as described above. Alternatively, interested readers can use following methods to obtain data (meteorology and air pollution) from Taiwan Environmental Protection Administration (EPA): 1) Click on http://taqm.epa.gov.tw/taqm/en/default.aspx; 2) Look on a list of items from the left column shown from the pop-up window. Search and click on an item called “Data Service”, which will lead to “Air Quality”. Then click on it to see “Hourly Value”. Then click on “Hourly Value” to download hourly data for all ambient air monitoring sites in Taiwan. (TAR) [file pone.0145003.s001.tar › 2007-2011_export/2010/air/old/wd.dat]

20100101	261.170
20100102	289.780
20100103	259.095
20100104	247.610
20100105	237.230
20100106	272.380
20100107	246.520
20100108	140.075
20100109	196.065
20100110	210.440
20100111	206.545
20100112	147.040
20100113	266.135
20100114	277.930
20100115	218.840
20100116	231.055
20100117	253.585
20100118	275.880
20100119	200.405
20100120	190.975
20100121	186.985
20100122	77.205
20100123	235.005
20100124	291.635
20100125	141.960
20100126	262.585
20100127	180.720
20100128	258.165
20100129	273.515
20100130	189.280
20100131	178.555
20100201	267.430
20100202	289.405
20100203	293.710
20100204	299.880
20100205	298.035
20100206	285.390
20100207	281.720
20100208	279.605
20100209	182.525
20100210	182.935
20100211	177.525
20100212	74.955
20100213	228.745
20100214	193.860
20100215	186.405
20100216	71.880
20100217	82.040
20100218	55.340
20100219	83.045
20100220	256.325
20100221	207.165
20100222	192.100
20100223	205.590
20100224	191.075
20100225	179.285
20100226	174.550
20100227	206.925
20100228	253.650
20100301	180.985
20100302	279.155
20100303	249.015
20100304	200.330
20100305	202.845
20100306	285.440
20100307	68.030
20100308	74.545
20100309	73.275
20100310	252.670
20100311	251.260
20100312	210.180
20100313	194.490
20100314	194.605
20100315	178.730
20100316	84.240
20100317	269.505
20100318	260.180
20100319	188.915
20100320	176.705
20100321	251.330
20100322	194.070
20100323	182.540
20100324	293.745
20100325	93.615
20100326	197.270
20100327	295.610
20100328	268.790
20100329	259.825
20100330	200.350
20100331	233.570
20100401	178.915
20100402	79.640
20100403	137.380
20100404	248.810
20100405	246.965
20100406	183.150
20100407	73.710
20100408	213.765
20100409	237.395
20100410	193.435
20100411	187.230
20100412	173.925
20100413	183.570
20100414	277.515
20100415	68.590
20100416	51.270
20100417	287.370
20100418	283.385
20100419	191.990
20100420	192.515
20100421	180.475
20100422	181.240
20100423	135.515
20100424	259.550
20100425	250.655
20100426	192.250
20100427	256.330
20100428	188.855
20100429	264.815
20100430	249.715
20100501	247.205
20100502	267.630
20100503	274.640
20100504	201.505
20100505	183.660
20100506	197.135
20100507	208.475
20100508	250.595
20100509	179.810
20100510	282.000
20100511	255.535
20100512	271.890
20100513	195.325
20100514	202.160
20100515	184.990
20100516	184.830
20100517	271.990
20100518	177.820
20100519	172.690
20100520	177.645
20100521	179.860
20100522	178.030
20100523	168.800
20100524	309.830
20100525	300.855
20100526	291.935
20100527	271.535
20100528	258.345
20100529	313.540
20100530	307.545
20100531	293.870
20100601	288.975
20100602	293.295
20100603	309.035
20100604	300.775
20100605	297.540
20100606	310.650
20100607	303.875
20100608	312.690
20100609	186.655
20100610	202.130
20100611	332.240
20100612	248.520
20100613	184.005
20100614	176.080
20100615	175.070
20100616	176.435
20100617	170.500
20100618	166.335
20100619	173.345
20100620	173.295
20100621	176.985
20100622	175.930
20100623	179.810
20100624	175.950
20100625	181.160
20100626	185.115
20100627	185.035
20100628	177.310
20100629	172.570
20100630	171.955
20100701	171.415
20100702	172.020
20100703	172.600
20100704	169.675
20100705	170.755
20100706	172.235
20100707	171.485
20100708	174.910
20100709	170.910
20100710	177.555
20100711	179.865
20100712	170.840
20100713	173.935
20100714	184.065
20100715	203.895
20100716	210.830
20100717	224.195
20100718	188.895
20100719	179.485
20100720	238.640
20100721	183.685
20100722	182.910
20100723	184.940
20100724	177.060
20100725	192.480
20100726	178.750
20100727	178.700
20100728	175.555
20100729	171.025
20100730	176.605
20100731	173.445
20100801	182.645
20100802	167.715
20100803	181.945
20100804	305.800
20100805	302.620
20100806	309.785
20100807	326.550
20100808	323.620
20100809	321.935
20100810	170.745
20100811	168.585
20100812	172.355
20100813	172.150
20100814	171.695
20100815	180.205
20100816	179.550
20100817	185.380
20100818	183.275
20100819	218.580
20100820	291.800
20100821	295.145
20100822	233.345
20100823	190.155
20100824	282.155
20100825	234.155
20100826	219.700
20100827	288.770
20100828	219.470
20100829	289.690
20100830	172.675
20100831	182.930
20100901	178.575
20100902	262.460
20100903	187.380
20100904	270.695
20100905	175.650
20100906	174.585
20100907	286.985
20100908	280.565
20100909	277.510
20100910	186.415
20100911	202.245
20100912	195.005
20100913	205.625
20100914	180.280
20100915	177.615
20100916	178.820
20100917	281.200
20100918	207.245
20100919	224.755
20100920	255.615
20100921	219.635
20100922	266.945
20100923	254.340
20100924	272.450
20100925	273.005
20100926	202.605
20100927	272.550
20100928	260.795
20100929	273.115
20100930	248.830
20101001	262.470
20101002	268.705
20101003	216.045
20101004	268.975
20101005	271.655
20101006	271.265
20101007	288.545
20101008	276.950
20101009	278.355
20101010	282.230
20101011	260.575
20101012	260.080
20101013	273.005
20101014	289.770
20101015	266.230
20101016	267.435
20101017	262.150
20101018	266.750
20101019	205.775
20101020	119.100
20101021	154.010
20101022	266.485
20101023	189.555
20101024	256.515
20101025	237.770
20101026	142.015
20101027	244.380
20101028	211.515
20101029	149.455
20101030	250.315
20101031	265.785
20101101	269.220
20101102	266.410
20101103	263.115
20101104	264.900
20101105	250.030
20101106	256.980
20101107	272.605
20101108	272.415
20101109	272.675
20101110	271.320
20101111	262.585
20101112	258.095
20101113	237.935
20101114	246.850
20101115	271.255
20101116	257.945
20101117	229.060
20101118	224.390
20101119	277.855
20101120	263.505
20101121	212.110
20101122	274.380
20101123	283.335
20101124	278.015
20101125	272.130
20101126	269.555
20101127	275.300
20101128	262.980
20101129	178.635
20101130	277.695
20101201	278.945
20101202	288.380
20101203	256.070
20101204	279.855
20101205	202.500
20101206	121.910
20101207	223.540
20101208	273.795
20101209	264.395
20101210	208.235
20101211	251.020
20101212	215.925
20101213	214.525
20101214	203.455
20101215	194.765
20101216	105.730
20101217	273.020
20101218	271.850
20101219	193.500
20101220	239.410
20101221	274.465
20101222	262.935
20101223	274.650
20101224	200.535
20101225	278.560
20101226	257.075
20101227	264.080
20101228	192.485
20101229	225.025
20101230	203.110
20101231	254.150
