# Supplementary material for: Association between Daily Hospital Outpatient Visits for Accidents and Daily Ambient Air Temperatures in an Industrial City
Source: PLoS One. 2016 Jan 27;11(1):e0145003. doi: 10.1371/journal.pone.0145003 (PMC4729523; doi:10.1371/journal.pone.0145003)
Supplement: S1 File — The daily meteorological data (temperature, relative humidity, wind direction, wind speed, rainfall), air pollution data (PM10, PM2.5, O3, CO, NO, NO2, SO2), and hospital visits for accidents (outpatient visits, emergency room visits) for each year of the 2007–2011 study period are included in the uploaded data file. There is also a README file, containing the detailed file structures for the data set, and the description for each data file. Interested readers can contact Kuo-Ying Wang at kuoying@mail.atm.ncu.edu.tw to access data as described above. Alternatively, interested readers can use following methods to obtain data (meteorology and air pollution) from Taiwan Environmental Protection Administration (EPA): 1) Click on http://taqm.epa.gov.tw/taqm/en/default.aspx; 2) Look on a list of items from the left column shown from the pop-up window. Search and click on an item called “Data Service”, which will lead to “Air Quality”. Then click on it to see “Hourly Value”. Then click on “Hourly Value” to download hourly data for all ambient air monitoring sites in Taiwan. (TAR) [file pone.0145003.s001.tar › 2007-2011_export/2010/air/pm10.dat]

20100101	103.0
20100102	113.0
20100103	180.0
20100104	169.0
20100105	166.0
20100106	45.0
20100107	59.0
20100108	54.0
20100109	103.0
20100110	102.0
20100111	81.0
20100112	122.0
20100113	117.0
20100114	117.0
20100115	166.0
20100116	112.0
20100117	80.0
20100118	73.0
20100119	162.0
20100120	142.0
20100121	148.0
20100122	60.0
20100123	53.0
20100124	118.0
20100125	176.0
20100126	154.0
20100127	191.0
20100128	118.0
20100129	133.0
20100130	170.0
20100131	138.0
20100201	167.0
20100202	102.0
20100203	88.0
20100204	64.0
20100205	104.0
20100206	68.0
20100207	145.0
20100208	149.0
20100209	132.0
20100210	132.0
20100211	135.0
20100212	64.0
20100213	56.0
20100214	58.0
20100215	53.0
20100216	55.0
20100217	32.0
20100218	115.0
20100219	58.0
20100220	117.0
20100221	160.0
20100222	169.0
20100223	126.0
20100224	180.0
20100225	133.0
20100226	118.0
20100227	175.0
20100228	144.0
20100301	156.0
20100302	99.0
20100303	140.0
20100304	184.0
20100305	164.0
20100306	160.0
20100307	60.0
20100308	83.0
20100309	65.0
20100310	107.0
20100311	135.0
20100312	91.0
20100313	108.0
20100314	216.0
20100315	147.0
20100316	177.0
20100317	97.0
20100318	120.0
20100319	152.0
20100320	118.0
20100321	1234.0
20100322	501.0
20100323	209.0
20100324	235.0
20100325	71.0
20100326	210.0
20100327	68.0
20100328	85.0
20100329	91.0
20100330	127.0
20100331	151.0
20100401	143.0
20100402	94.0
20100403	57.0
20100404	99.0
20100405	106.0
20100406	158.0
20100407	103.0
20100408	79.0
20100409	105.0
20100410	155.0
20100411	184.0
20100412	118.0
20100413	77.0
20100414	59.0
20100415	41.0
20100416	64.0
20100417	77.0
20100418	92.0
20100419	114.0
20100420	126.0
20100421	113.0
20100422	123.0
20100423	83.0
20100424	104.0
20100425	79.0
20100426	111.0
20100427	197.0
20100428	190.0
20100429	181.0
20100430	123.0
20100501	141.0
20100502	136.0
20100503	124.0
20100504	128.0
20100505	104.0
20100506	131.0
20100507	87.0
20100508	108.0
20100509	87.0
20100510	100.0
20100511	100.0
20100512	85.0
20100513	121.0
20100514	122.0
20100515	97.0
20100516	63.0
20100517	81.0
20100518	112.0
20100519	88.0
20100520	71.0
20100521	71.0
20100522	77.0
20100523	68.0
20100524	79.0
20100525	96.0
20100526	101.0
20100527	173.0
20100528	107.0
20100529	105.0
20100530	66.0
20100531	72.0
20100601	69.0
20100602	69.0
20100603	59.0
20100604	74.0
20100605	59.0
20100606	68.0
20100607	64.0
20100608	83.0
20100609	115.0
20100610	104.0
20100611	130.0
20100612	117.0
20100613	102.0
20100614	65.0
20100615	69.0
20100616	77.0
20100617	68.0
20100618	67.0
20100619	60.0
20100620	64.0
20100621	65.0
20100622	58.0
20100623	64.0
20100624	59.0
20100625	78.0
20100626	75.0
20100627	66.0
20100628	70.0
20100629	73.0
20100630	69.0
20100701	70.0
20100702	76.0
20100703	84.0
20100704	73.0
20100705	88.0
20100706	87.0
20100707	76.0
20100708	77.0
20100709	64.0
20100710	63.0
20100711	54.0
20100712	63.0
20100713	72.0
20100714	61.0
20100715	73.0
20100716	64.0
20100717	74.0
20100718	75.0
20100719	84.0
20100720	80.0
20100721	74.0
20100722	82.0
20100723	69.0
20100724	69.0
20100725	72.0
20100726	68.0
20100727	73.0
20100728	37.0
20100729	58.0
20100730	66.0
20100731	63.0
20100801	59.0
20100802	59.0
20100803	74.0
20100804	93.0
20100805	93.0
20100806	55.0
20100807	65.0
20100808	42.0
20100809	81.0
20100810	64.0
20100811	66.0
20100812	60.0
20100813	58.0
20100814	60.0
20100815	64.0
20100816	63.0
20100817	66.0
20100818	92.0
20100819	72.0
20100820	45.0
20100821	56.0
20100822	85.0
20100823	80.0
20100824	81.0
20100825	69.0
20100826	73.0
20100827	65.0
20100828	66.0
20100829	81.0
20100830	63.0
20100831	71.0
20100901	79.0
20100902	62.0
20100903	66.0
20100904	52.0
20100905	63.0
20100906	104.0
20100907	106.0
20100908	80.0
20100909	57.0
20100910	63.0
20100911	72.0
20100912	63.0
20100913	68.0
20100914	84.0
20100915	90.0
20100916	109.0
20100917	85.0
20100918	68.0
20100919	51.0
20100920	68.0
20100921	69.0
20100922	67.0
20100923	61.0
20100924	54.0
20100925	62.0
20100926	97.0
20100927	96.0
20100928	91.0
20100929	42.0
20100930	49.0
20101001	53.0
20101002	99.0
20101003	87.0
20101004	125.0
20101005	94.0
20101006	90.0
20101007	82.0
20101008	58.0
20101009	53.0
20101010	73.0
20101011	68.0
20101012	86.0
20101013	82.0
20101014	61.0
20101015	76.0
20101016	78.0
20101017	81.0
20101018	71.0
20101019	49.0
20101020	38.0
20101021	51.0
20101022	50.0
20101023	76.0
20101024	87.0
20101025	84.0
20101026	65.0
20101027	54.0
20101028	81.0
20101029	97.0
20101030	88.0
20101031	68.0
20101101	87.0
20101102	93.0
20101103	102.0
20101104	54.0
20101105	51.0
20101106	91.0
20101107	64.0
20101108	169.0
20101109	129.0
20101110	60.0
20101111	80.0
20101112	67.0
20101113	72.0
20101114	52.0
20101115	86.0
20101116	49.0
20101117	43.0
20101118	48.0
20101119	52.0
20101120	53.0
20101121	99.0
20101122	153.0
20101123	123.0
20101124	68.0
20101125	72.0
20101126	111.0
20101127	68.0
20101128	62.0
20101129	112.0
20101130	62.0
20101201	59.0
20101202	77.0
20101203	241.0
20101204	159.0
20101205	136.0
20101206	156.0
20101207	131.0
20101208	117.0
20101209	126.0
20101210	149.0
20101211	149.0
20101212	107.0
20101213	184.0
20101214	159.0
20101215	35.0
20101216	74.0
20101217	106.0
20101218	121.0
20101219	166.0
20101220	132.0
20101221	183.0
20101222	167.0
20101223	118.0
20101224	105.0
20101225	45.0
20101226	84.0
20101227	93.0
20101228	99.0
20101229	119.0
20101230	201.0
20101231	173.0
