# Supplementary material for: Association between Daily Hospital Outpatient Visits for Accidents and Daily Ambient Air Temperatures in an Industrial City
Source: PLoS One. 2016 Jan 27;11(1):e0145003. doi: 10.1371/journal.pone.0145003 (PMC4729523; doi:10.1371/journal.pone.0145003)
Supplement: S1 File — The daily meteorological data (temperature, relative humidity, wind direction, wind speed, rainfall), air pollution data (PM10, PM2.5, O3, CO, NO, NO2, SO2), and hospital visits for accidents (outpatient visits, emergency room visits) for each year of the 2007–2011 study period are included in the uploaded data file. There is also a README file, containing the detailed file structures for the data set, and the description for each data file. Interested readers can contact Kuo-Ying Wang at kuoying@mail.atm.ncu.edu.tw to access data as described above. Alternatively, interested readers can use following methods to obtain data (meteorology and air pollution) from Taiwan Environmental Protection Administration (EPA): 1) Click on http://taqm.epa.gov.tw/taqm/en/default.aspx; 2) Look on a list of items from the left column shown from the pop-up window. Search and click on an item called “Data Service”, which will lead to “Air Quality”. Then click on it to see “Hourly Value”. Then click on “Hourly Value” to download hourly data for all ambient air monitoring sites in Taiwan. (TAR) [file pone.0145003.s001.tar › 2007-2011_export/2010/air/pm2.5.dat]

20100101            57.0
20100102            57.0
20100103            89.0
20100104            86.0
20100105            84.0
20100106            23.0
20100107            37.0
20100108            32.0
20100109            52.0
20100110            50.0
20100111            42.0
20100112            70.0
20100113            54.0
20100114            51.0
20100115            94.0
20100116            72.0
20100117            41.0
20100118            34.0
20100119            96.0
20100120            86.0
20100121            84.0
20100122            27.0
20100123            23.0
20100124            49.0
20100125           100.0
20100126            80.0
20100127            98.0
20100128            60.0
20100129            71.0
20100130            93.0
20100131            87.0
20100201            95.0
20100202            46.0
20100203            35.0
20100204            25.0
20100205            48.0
20100206            31.0
20100207            71.0
20100208            75.0
20100209            73.0
20100210            79.0
20100211            78.0
20100212            36.0
20100213            36.0
20100214            36.0
20100215            17.0
20100216            36.0
20100217            24.0
20100218            78.0
20100219            53.0
20100220            55.0
20100221            92.0
20100222           101.0
20100223            80.0
20100224           129.0
20100225            83.0
20100226            78.0
20100227            92.0
20100228           100.0
20100301            93.0
20100302            54.0
20100303            87.0
20100304            96.0
20100305            87.0
20100306            87.0
20100307            31.0
20100308            43.0
20100309            37.0
20100310            56.0
20100311            63.0
20100312            53.0
20100313            66.0
20100314           140.0
20100315            98.0
20100316            48.0
20100317            43.0
20100318            52.0
20100319            84.0
20100320            64.0
20100321           153.0
20100322            85.0
20100323            67.0
20100324            60.0
20100325            29.0
20100326            72.0
20100327            29.0
20100328            31.0
20100329            35.0
20100330            61.0
20100331            81.0
20100401            80.0
20100402            34.0
20100403            29.0
20100404            54.0
20100405            65.0
20100406            91.0
20100407            41.0
20100408            39.0
20100409            54.0
20100410            76.0
20100411            93.0
20100412            46.0
20100413            49.0
20100414            37.0
20100415            22.0
20100416            22.0
20100417            44.0
20100418            46.0
20100419            55.0
20100420            73.0
20100421            56.0
20100422            69.0
20100423            50.0
20100424            63.0
20100425            50.0
20100426            56.0
20100427            49.0
20100428            66.0
20100429            61.0
20100430            44.0
20100501            49.0
20100502      -1000000.0
20100503            56.0
20100504            66.0
20100505            52.0
20100506            63.0
20100507            50.0
20100508            59.0
20100509            39.0
20100510            59.0
20100511            37.0
20100512            36.0
20100513            52.0
20100514            48.0
20100515            60.0
20100516            35.0
20100517            57.0
20100518            71.0
20100519            53.0
20100520            39.0
20100521            39.0
20100522            41.0
20100523            39.0
20100524            44.0
20100525            56.0
20100526            62.0
20100527            56.0
20100528            70.0
20100529            79.0
20100530            33.0
20100531            37.0
20100601            39.0
20100602            38.0
20100603            29.0
20100604            30.0
20100605            28.0
20100606            33.0
20100607            32.0
20100608            38.0
20100609            61.0
20100610            52.0
20100611            86.0
20100612            74.0
20100613            49.0
20100614            27.0
20100615            38.0
20100616            32.0
20100617            38.0
20100618            25.0
20100619            29.0
20100620            34.0
20100621            33.0
20100622            32.0
20100623            31.0
20100624            36.0
20100625            46.0
20100626            42.0
20100627            38.0
20100628            38.0
20100629            39.0
20100630            30.0
20100701            33.0
20100702            58.0
20100703            47.0
20100704            41.0
20100705            40.0
20100706            37.0
20100707            33.0
20100708            31.0
20100709            39.0
20100710            35.0
20100711            21.0
20100712            36.0
20100713            32.0
20100714            25.0
20100715            34.0
20100716            32.0
20100717            40.0
20100718            37.0
20100719            40.0
20100720            49.0
20100721            52.0
20100722            44.0
20100723            32.0
20100724            31.0
20100725            36.0
20100726            29.0
20100727            41.0
20100728            25.0
20100729            29.0
20100730            25.0
20100731            37.0
20100801            26.0
20100802            40.0
20100803            42.0
20100804            62.0
20100805            52.0
20100806            37.0
20100807            24.0
20100808            19.0
20100809            48.0
20100810            33.0
20100811            38.0
20100812            35.0
20100813            30.0
20100814            41.0
20100815            34.0
20100816            29.0
20100817            37.0
20100818            51.0
20100819            40.0
20100820            23.0
20100821            24.0
20100822            54.0
20100823            49.0
20100824            45.0
20100825            34.0
20100826            53.0
20100827            39.0
20100828            46.0
20100829            38.0
20100830            40.0
20100831            40.0
20100901            39.0
20100902            31.0
20100903            41.0
20100904            23.0
20100905            32.0
20100906            70.0
20100907            66.0
20100908            42.0
20100909            31.0
20100910            31.0
20100911            35.0
20100912            32.0
20100913            35.0
20100914            48.0
20100915            49.0
20100916            49.0
20100917            51.0
20100918            32.0
20100919            19.0
20100920            32.0
20100921            40.0
20100922            37.0
20100923            24.0
20100924            26.0
20100925            24.0
20100926            70.0
20100927            66.0
20100928            27.0
20100929            21.0
20100930            22.0
20101001            26.0
20101002            62.0
20101003            54.0
20101004            75.0
20101005            51.0
20101006            41.0
20101007            38.0
20101008            32.0
20101009            23.0
20101010            48.0
20101011            42.0
20101012            44.0
20101013            50.0
20101014            40.0
20101015            36.0
20101016            45.0
20101017            47.0
20101018            42.0
20101019            31.0
20101020            20.0
20101021            25.0
20101022            16.0
20101023            32.0
20101024            68.0
20101025            57.0
20101026            28.0
20101027            25.0
20101028            53.0
20101029            52.0
20101030            47.0
20101031            29.0
20101101            50.0
20101102            58.0
20101103            52.0
20101104            34.0
20101105            26.0
20101106            42.0
20101107            32.0
20101108           107.0
20101109            67.0
20101110            35.0
20101111            42.0
20101112            30.0
20101113            39.0
20101114            40.0
20101115            34.0
20101116            28.0
20101117            23.0
20101118            25.0
20101119            26.0
20101120            28.0
20101121            57.0
20101122            95.0
20101123            74.0
20101124            33.0
20101125            34.0
20101126            47.0
20101127            27.0
20101128            32.0
20101129            74.0
20101130            31.0
20101201            23.0
20101202            46.0
20101203            89.0
20101204            52.0
20101205            78.0
20101206            87.0
20101207            61.0
20101208            63.0
20101209            44.0
20101210            61.0
20101211            77.0
20101212            54.0
20101213           115.0
20101214           113.0
20101215            16.0
20101216            62.0
20101217            96.0
20101218            54.0
20101219            86.0
20101220            73.0
20101221           109.0
20101222            79.0
20101223            64.0
20101224            59.0
20101225            19.0
20101226            48.0
20101227            53.0
20101228            50.0
20101229            70.0
20101230            92.0
20101231            60.0
