# Supplementary material for: Association between Daily Hospital Outpatient Visits for Accidents and Daily Ambient Air Temperatures in an Industrial City
Source: PLoS One. 2016 Jan 27;11(1):e0145003. doi: 10.1371/journal.pone.0145003 (PMC4729523; doi:10.1371/journal.pone.0145003)
Supplement: S1 File — The daily meteorological data (temperature, relative humidity, wind direction, wind speed, rainfall), air pollution data (PM10, PM2.5, O3, CO, NO, NO2, SO2), and hospital visits for accidents (outpatient visits, emergency room visits) for each year of the 2007–2011 study period are included in the uploaded data file. There is also a README file, containing the detailed file structures for the data set, and the description for each data file. Interested readers can contact Kuo-Ying Wang at kuoying@mail.atm.ncu.edu.tw to access data as described above. Alternatively, interested readers can use following methods to obtain data (meteorology and air pollution) from Taiwan Environmental Protection Administration (EPA): 1) Click on http://taqm.epa.gov.tw/taqm/en/default.aspx; 2) Look on a list of items from the left column shown from the pop-up window. Search and click on an item called “Data Service”, which will lead to “Air Quality”. Then click on it to see “Hourly Value”. Then click on “Hourly Value” to download hourly data for all ambient air monitoring sites in Taiwan. (TAR) [file pone.0145003.s001.tar › 2007-2011_export/2010/air/rainfall.dat]

20100101             0.0
20100102            19.2
20100103             9.4
20100104             0.0
20100105             0.0
20100106            13.4
20100107            12.4
20100108            18.2
20100109             0.0
20100110             0.0
20100111             7.2
20100112            11.8
20100113             0.0
20100114             0.0
20100115             0.0
20100116             0.0
20100117             0.0
20100118             0.0
20100119             0.0
20100120             0.0
20100121             1.0
20100122             8.4
20100123             2.8
20100124             3.4
20100125            23.0
20100126             0.0
20100127             0.0
20100128             1.0
20100129             0.0
20100130             0.0
20100131             0.0
20100201             0.0
20100202             0.0
20100203             1.8
20100204             4.0
20100205             2.6
20100206            13.0
20100207             9.2
20100208             0.0
20100209             0.0
20100210             0.0
20100211             0.0
20100212             2.2
20100213            31.6
20100214             1.0
20100215            17.8
20100216            46.2
20100217            32.8
20100218            30.6
20100219            48.0
20100220             0.2
20100221             0.0
20100222             0.8
20100223             0.0
20100224             0.0
20100225             0.0
20100226             0.0
20100227             0.0
20100228             0.0
20100301             0.0
20100302             2.8
20100303             0.0
20100304             0.6
20100305             0.0
20100306             0.0
20100307             0.2
20100308             4.4
20100309            32.0
20100310             0.0
20100311             0.0
20100312             0.0
20100313            57.6
20100314             0.0
20100315             0.0
20100316             0.6
20100317             0.0
20100318             0.0
20100319             0.0
20100320             0.0
20100321             0.0
20100322             0.0
20100323             0.0
20100324             1.0
20100325            10.2
20100326             0.0
20100327             0.0
20100328             0.0
20100329             0.0
20100330             0.0
20100331             0.0
20100401             0.0
20100402             9.8
20100403             1.4
20100404             1.4
20100405             5.8
20100406            21.2
20100407             5.0
20100408            35.0
20100409             0.4
20100410             0.0
20100411             0.0
20100412             0.0
20100413             2.6
20100414             0.6
20100415            14.8
20100416             0.2
20100417             0.0
20100418             3.8
20100419             0.0
20100420             0.0
20100421             0.0
20100422             0.2
20100423            15.8
20100424             5.0
20100425             0.0
20100426             3.6
20100427            11.2
20100428             2.8
20100429             0.0
20100430             1.6
20100501             0.0
20100502             0.0
20100503             0.0
20100504             0.0
20100505             0.0
20100506             9.0
20100507            17.0
20100508             0.0
20100509             3.2
20100510            20.2
20100511             2.0
20100512             0.0
20100513             0.0
20100514             1.8
20100515             0.0
20100516             0.0
20100517             0.0
20100518             0.0
20100519             0.0
20100520             0.2
20100521             0.0
20100522             0.0
20100523            68.2
20100524             0.0
20100525             0.0
20100526             0.0
20100527             5.6
20100528             1.0
20100529            61.2
20100530            20.6
20100531             0.0
20100601             0.0
20100602            12.8
20100603            44.8
20100604             8.6
20100605             3.4
20100606             0.8
20100607             0.0
20100608             0.0
20100609             0.0
20100610            47.8
20100611            22.8
20100612            16.0
20100613            38.8
20100614            19.8
20100615             2.2
20100616             0.0
20100617             1.4
20100618             0.0
20100619             0.0
20100620             0.0
20100621             0.0
20100622             0.2
20100623             0.0
20100624             1.8
20100625            12.4
20100626             0.0
20100627            74.6
20100628             2.6
20100629             0.0
20100630             0.0
20100701             0.0
20100702             0.0
20100703             0.0
20100704             0.0
20100705             0.0
20100706             0.0
20100707             0.0
20100708             0.0
20100709             0.0
20100710             0.0
20100711             0.0
20100712             0.0
20100713             0.0
20100714             0.0
20100715             0.0
20100716             0.0
20100717             0.0
20100718             0.0
20100719             0.0
20100720             0.0
20100721             7.8
20100722             0.2
20100723             0.0
20100724             3.6
20100725            19.4
20100726            29.4
20100727             3.0
20100728             6.2
20100729             0.0
20100730             0.0
20100731             0.0
20100801             0.0
20100802             0.0
20100803             0.0
20100804             0.0
20100805             0.0
20100806             0.0
20100807             1.8
20100808             0.6
20100809             1.6
20100810             0.0
20100811             0.0
20100812             1.0
20100813             0.0
20100814             0.0
20100815             0.0
20100816             4.2
20100817             0.0
20100818             0.0
20100819             0.0
20100820             0.0
20100821             0.0
20100822             6.6
20100823             0.0
20100824             0.0
20100825             0.0
20100826             7.4
20100827             0.0
20100828             0.0
20100829             1.4
20100830           129.4
20100831            28.8
20100901             0.0
20100902             5.2
20100903             0.2
20100904             0.0
20100905             0.0
20100906             0.0
20100907             0.0
20100908             0.0
20100909             4.0
20100910             3.8
20100911             5.2
20100912             0.4
20100913             0.0
20100914             0.2
20100915             0.0
20100916             0.2
20100917             0.0
20100918            20.8
20100919            78.4
20100920            17.4
20100921             0.0
20100922             0.0
20100923             0.0
20100924             1.2
20100925             0.0
20100926             0.0
20100927             0.0
20100928             0.0
20100929             0.0
20100930             0.0
20101001             0.0
20101002             0.0
20101003             2.4
20101004             0.0
20101005             0.0
20101006             0.0
20101007             0.0
20101008             0.6
20101009             0.2
20101010             0.0
20101011             0.0
20101012             0.0
20101013             0.0
20101014             0.0
20101015             0.0
20101016             0.0
20101017             0.0
20101018             5.0
20101019            15.6
20101020            25.4
20101021            84.8
20101022            12.6
20101023             0.0
20101024             0.8
20101025            12.4
20101026             1.8
20101027             9.0
20101028            10.4
20101029             0.0
20101030             2.0
20101031             0.0
20101101             0.0
20101102             0.0
20101103             0.0
20101104             0.0
20101105             3.2
20101106            12.8
20101107             0.0
20101108             0.0
20101109             0.0
20101110             0.0
20101111             0.0
20101112             0.0
20101113             7.2
20101114             1.2
20101115             0.8
20101116             1.4
20101117             0.0
20101118             0.0
20101119             0.4
20101120             0.8
20101121             0.0
20101122             0.4
20101123             0.0
20101124             0.0
20101125            41.4
20101126             0.0
20101127             0.0
20101128             0.0
20101129             0.0
20101130             0.0
20101201             0.0
20101202             0.0
20101203             0.0
20101204             0.0
20101205             0.0
20101206             0.0
20101207             0.0
20101208             0.0
20101209             0.0
20101210             0.0
20101211             0.0
20101212             0.0
20101213             0.0
20101214             0.4
20101215            25.0
20101216            41.2
20101217             0.0
20101218             0.0
20101219             0.0
20101220             0.0
20101221             0.0
20101222             0.0
20101223             0.0
20101224             0.0
20101225            17.6
20101226             4.0
20101227             0.0
20101228             0.0
20101229             0.0
20101230             0.0
20101231             0.0
