# Supplementary material for: Association between Daily Hospital Outpatient Visits for Accidents and Daily Ambient Air Temperatures in an Industrial City
Source: PLoS One. 2016 Jan 27;11(1):e0145003. doi: 10.1371/journal.pone.0145003 (PMC4729523; doi:10.1371/journal.pone.0145003)
Supplement: S1 File — The daily meteorological data (temperature, relative humidity, wind direction, wind speed, rainfall), air pollution data (PM10, PM2.5, O3, CO, NO, NO2, SO2), and hospital visits for accidents (outpatient visits, emergency room visits) for each year of the 2007–2011 study period are included in the uploaded data file. There is also a README file, containing the detailed file structures for the data set, and the description for each data file. Interested readers can contact Kuo-Ying Wang at kuoying@mail.atm.ncu.edu.tw to access data as described above. Alternatively, interested readers can use following methods to obtain data (meteorology and air pollution) from Taiwan Environmental Protection Administration (EPA): 1) Click on http://taqm.epa.gov.tw/taqm/en/default.aspx; 2) Look on a list of items from the left column shown from the pop-up window. Search and click on an item called “Data Service”, which will lead to “Air Quality”. Then click on it to see “Hourly Value”. Then click on “Hourly Value” to download hourly data for all ambient air monitoring sites in Taiwan. (TAR) [file pone.0145003.s001.tar › 2007-2011_export/2010/air/so2.dat]

20100101	9.8
20100102	8.7
20100103	9.1
20100104	12.7
20100105	9.8
20100106	9.0
20100107	8.3
20100108	10.9
20100109	9.8
20100110	7.6
20100111	18.6
20100112	21.1
20100113	19.7
20100114	14.1
20100115	16.6
20100116	9.3
20100117	8.1
20100118	12.0
20100119	19.4
20100120	23.6
20100121	12.8
20100122	6.9
20100123	7.0
20100124	10.0
20100125	18.7
20100126	9.3
20100127	15.0
20100128	16.0
20100129	9.0
20100130	14.1
20100131	10.3
20100201	9.2
20100202	7.3
20100203	8.3
20100204	7.0
20100205	10.7
20100206	6.8
20100207	15.6
20100208	20.4
20100209	11.7
20100210	11.6
20100211	10.6
20100212	5.5
20100213	4.1
20100214	3.6
20100215	4.6
20100216	7.3
20100217	2.9
20100218	8.4
20100219	8.4
20100220	6.6
20100221	10.5
20100222	11.0
20100223	59.7
20100224	12.0
20100225	11.2
20100226	5.9
20100227	11.8
20100228	10.9
20100301	16.5
20100302	12.1
20100303	9.1
20100304	13.8
20100305	18.6
20100306	16.8
20100307	4.7
20100308	12.9
20100309	9.0
20100310	9.8
20100311	11.3
20100312	12.1
20100313	15.3
20100314	12.2
20100315	7.5
20100316	5.5
20100317	10.8
20100318	21.0
20100319	14.5
20100320	8.2
20100321	11.1
20100322	12.1
20100323	13.5
20100324	13.8
20100325	6.2
20100326	8.9
20100327	13.5
20100328	10.6
20100329	6.5
20100330	17.0
20100331	20.2
20100401	7.9
20100402	6.5
20100403	8.1
20100404	4.6
20100405	8.8
20100406	12.1
20100407	7.3
20100408	8.5
20100409	13.9
20100410	10.7
20100411	19.6
20100412	9.0
20100413	10.4
20100414	5.7
20100415	7.5
20100416	10.6
20100417	11.2
20100418	10.1
20100419	15.1
20100420	14.9
20100421	10.2
20100422	10.1
20100423	8.7
20100424	7.1
20100425	10.4
20100426	12.6
20100427	11.8
20100428	13.7
20100429	13.2
20100430	16.2
20100501	8.9
20100502	12.1
20100503	8.0
20100504	14.2
20100505	11.6
20100506	15.4
20100507	6.7
20100508	11.8
20100509	5.8
20100510	7.5
20100511	13.6
20100512	9.3
20100513	12.6
20100514	10.1
20100515	10.8
20100516	8.4
20100517	13.6
20100518	9.5
20100519	11.1
20100520	9.6
20100521	8.9
20100522	5.8
20100523	5.2
20100524	12.4
20100525	25.0
20100526	12.5
20100527	21.0
20100528	10.3
20100529	16.1
20100530	7.3
20100531	13.4
20100601	12.4
20100602	5.9
20100603	7.7
20100604	7.6
20100605	8.0
20100606	8.5
20100607	8.3
20100608	10.2
20100609	12.6
20100610	14.9
20100611	7.5
20100612	7.4
20100613	7.4
20100614	6.0
20100615	10.2
20100616	7.4
20100617	6.6
20100618	8.0
20100619	10.4
20100620	7.0
20100621	5.9
20100622	11.0
20100623	11.2
20100624	12.4
20100625	9.4
20100626	8.5
20100627	8.9
20100628	10.3
20100629	14.0
20100630	7.0
20100701	6.3
20100702	9.0
20100703	6.3
20100704	4.8
20100705	6.3
20100706	4.9
20100707	9.6
20100708	8.6
20100709	16.9
20100710	11.4
20100711	12.1
20100712	7.7
20100713	9.6
20100714	9.7
20100715	15.9
20100716	10.9
20100717	12.4
20100718	8.8
20100719	14.2
20100720	10.1
20100721	9.4
20100722	16.1
20100723	16.6
20100724	8.7
20100725	11.0
20100726	10.7
20100727	10.3
20100728	15.4
20100729	13.8
20100730	16.4
20100731	11.4
20100801	6.0
20100802	12.3
20100803	10.4
20100804	13.6
20100805	12.1
20100806	7.7
20100807	6.2
20100808	6.8
20100809	12.1
20100810	11.3
20100811	10.7
20100812	9.9
20100813	8.4
20100814	7.3
20100815	6.9
20100816	6.9
20100817	10.0
20100818	19.5
20100819	7.8
20100820	6.4
20100821	6.3
20100822	8.2
20100823	8.3
20100824	10.0
20100825	12.1
20100826	20.1
20100827	17.8
20100828	10.5
20100829	10.0
20100830	5.6
20100831	16.3
20100901	13.1
20100902	10.5
20100903	12.7
20100904	14.0
20100905	12.5
20100906	15.5
20100907	14.7
20100908	6.0
20100909	11.2
20100910	12.8
20100911	14.3
20100912	14.8
20100913	9.7
20100914	9.1
20100915	16.2
20100916	12.5
20100917	16.5
20100918	13.9
20100919	2.8
20100920	11.0
20100921	10.6
20100922	12.7
20100923	12.3
20100924	9.6
20100925	12.3
20100926	8.7
20100927	10.0
20100928	8.7
20100929	8.9
20100930	7.8
20101001	11.9
20101002	20.0
20101003	11.3
20101004	10.9
20101005	11.0
20101006	12.8
20101007	11.6
20101008	19.7
20101009	10.1
20101010	9.0
20101011	17.8
20101012	22.9
20101013	17.1
20101014	10.8
20101015	9.4
20101016	8.9
20101017	6.9
20101018	6.3
20101019	12.2
20101020	8.5
20101021	7.4
20101022	11.7
20101023	7.5
20101024	16.0
20101025	18.8
20101026	6.6
20101027	8.5
20101028	10.0
20101029	11.1
20101030	12.4
20101031	12.7
20101101	8.3
20101102	9.1
20101103	8.4
20101104	8.5
20101105	6.3
20101106	12.8
20101107	9.9
20101108	12.8
20101109	11.8
20101110	7.5
20101111	10.1
20101112	5.8
20101113	9.3
20101114	6.0
20101115	7.9
20101116	6.6
20101117	6.3
20101118	8.2
20101119	8.3
20101120	20.7
20101121	7.6
20101122	12.4
20101123	9.7
20101124	12.9
20101125	10.1
20101126	8.3
20101127	6.0
20101128	10.7
20101129	11.3
20101130	11.0
20101201	11.7
20101202	18.6
20101203	13.9
20101204	12.8
20101205	13.6
20101206	10.5
20101207	15.5
20101208	22.5
20101209	25.8
20101210	11.0
20101211	25.3
20101212	10.2
20101213	20.4
20101214	13.4
20101215	7.3
20101216	12.2
20101217	11.1
20101218	12.3
20101219	10.0
20101220	17.2
20101221	26.5
20101222	14.5
20101223	20.1
20101224	20.1
20101225	10.5
20101226	14.9
20101227	16.6
20101228	23.6
20101229	17.1
20101230	19.4
20101231	12.3
