# Supplementary material for: Association between Daily Hospital Outpatient Visits for Accidents and Daily Ambient Air Temperatures in an Industrial City
Source: PLoS One. 2016 Jan 27;11(1):e0145003. doi: 10.1371/journal.pone.0145003 (PMC4729523; doi:10.1371/journal.pone.0145003)
Supplement: S1 File — The daily meteorological data (temperature, relative humidity, wind direction, wind speed, rainfall), air pollution data (PM10, PM2.5, O3, CO, NO, NO2, SO2), and hospital visits for accidents (outpatient visits, emergency room visits) for each year of the 2007–2011 study period are included in the uploaded data file. There is also a README file, containing the detailed file structures for the data set, and the description for each data file. Interested readers can contact Kuo-Ying Wang at kuoying@mail.atm.ncu.edu.tw to access data as described above. Alternatively, interested readers can use following methods to obtain data (meteorology and air pollution) from Taiwan Environmental Protection Administration (EPA): 1) Click on http://taqm.epa.gov.tw/taqm/en/default.aspx; 2) Look on a list of items from the left column shown from the pop-up window. Search and click on an item called “Data Service”, which will lead to “Air Quality”. Then click on it to see “Hourly Value”. Then click on “Hourly Value” to download hourly data for all ambient air monitoring sites in Taiwan. (TAR) [file pone.0145003.s001.tar › 2007-2011_export/2010/air/temp.dat]

20100101	19.48
20100102	18.28
20100103	16.50
20100104	18.78
20100105	16.89
20100106	14.69
20100107	13.84
20100108	13.97
20100109	22.19
20100110	23.13
20100111	17.31
20100112	11.52
20100113	13.92
20100114	18.40
20100115	20.16
20100116	18.35
20100117	19.40
20100118	23.93
20100119	23.71
20100120	25.50
20100121	25.04
20100122	14.41
20100123	15.30
20100124	18.56
20100125	17.02
20100126	17.94
20100127	21.22
20100128	21.08
20100129	21.58
20100130	21.80
20100131	23.98
20100201	20.88
20100202	20.64
20100203	16.55
20100204	16.72
20100205	16.98
20100206	17.31
20100207	16.77
20100208	22.21
20100209	24.75
20100210	26.30
20100211	28.49
20100212	14.27
20100213	15.40
20100214	18.23
20100215	14.17
20100216	11.70
20100217	12.16
20100218	10.96
20100219	10.45
20100220	16.68
20100221	18.49
20100222	16.84
20100223	21.12
20100224	25.71
20100225	27.74
20100226	28.81
20100227	23.02
20100228	27.10
20100301	28.05
20100302	22.29
20100303	24.82
20100304	24.56
20100305	24.93
20100306	25.17
20100307	16.40
20100308	16.65
20100309	15.05
20100310	10.34
20100311	19.59
20100312	24.11
20100313	20.12
20100314	27.41
20100315	27.95
20100316	17.18
20100317	19.40
20100318	22.18
20100319	25.22
20100320	27.08
20100321	23.94
20100322	25.49
20100323	29.01
20100324	23.47
20100325	16.90
20100326	15.40
20100327	22.09
20100328	19.73
20100329	23.48
20100330	27.12
20100331	26.04
20100401	27.09
20100402	23.01
20100403	19.17
20100404	19.28
20100405	22.76
20100406	21.84
20100407	16.97
20100408	18.47
20100409	18.55
20100410	25.77
20100411	25.61
20100412	30.26
20100413	23.36
20100414	23.72
20100415	17.02
20100416	16.64
20100417	24.52
20100418	22.10
20100419	29.00
20100420	29.03
20100421	30.16
20100422	30.00
20100423	17.91
20100424	17.90
20100425	25.38
20100426	26.71
20100427	21.62
20100428	23.31
20100429	25.26
20100430	25.04
20100501	27.39
20100502	28.40
20100503	29.90
20100504	28.66
20100505	30.65
20100506	26.58
20100507	26.45
20100508	25.86
20100509	26.28
20100510	24.95
20100511	22.75
20100512	26.86
20100513	26.48
20100514	22.93
20100515	23.37
20100516	28.09
20100517	28.08
20100518	29.93
20100519	32.00
20100520	30.09
20100521	30.82
20100522	32.29
20100523	29.36
20100524	29.42
20100525	31.82
20100526	31.48
20100527	27.03
20100528	30.68
20100529	25.42
20100530	21.97
20100531	25.81
20100601	25.89
20100602	22.74
20100603	23.15
20100604	25.06
20100605	22.26
20100606	23.63
20100607	26.29
20100608	27.81
20100609	30.29
20100610	27.27
20100611	24.68
20100612	24.23
20100613	26.16
20100614	28.38
20100615	28.42
20100616	30.29
20100617	31.17
20100618	31.10
20100619	31.93
20100620	31.60
20100621	32.39
20100622	32.21
20100623	31.56
20100624	30.83
20100625	27.88
20100626	32.21
20100627	32.93
20100628	31.57
20100629	30.58
20100630	32.63
20100701	31.09
20100702	33.36
20100703	36.11
20100704	33.21
20100705	34.12
20100706	34.71
20100707	33.16
20100708	32.24
20100709	32.37
20100710	33.19
20100711	33.02
20100712	32.44
20100713	33.15
20100714	33.46
20100715	31.67
20100716	31.49
20100717	31.65
20100718	35.09
20100719	32.49
20100720	33.55
20100721	32.00
20100722	32.21
20100723	33.28
20100724	32.52
20100725	30.93
20100726	31.75
20100727	27.72
20100728	30.13
20100729	33.92
20100730	32.90
20100731	33.08
20100801	33.45
20100802	34.26
20100803	35.27
20100804	36.26
20100805	34.83
20100806	33.25
20100807	33.09
20100808	31.97
20100809	32.36
20100810	34.40
20100811	33.74
20100812	33.52
20100813	33.85
20100814	33.47
20100815	33.51
20100816	33.50
20100817	32.07
20100818	32.02
20100819	33.87
20100820	35.05
20100821	35.01
20100822	34.46
20100823	32.75
20100824	32.59
20100825	31.79
20100826	31.50
20100827	32.70
20100828	32.59
20100829	32.09
20100830	30.44
20100831	27.10
20100901	33.49
20100902	32.03
20100903	33.54
20100904	32.12
20100905	30.96
20100906	32.46
20100907	31.87
20100908	34.27
20100909	31.68
20100910	32.98
20100911	30.73
20100912	30.93
20100913	31.02
20100914	32.02
20100915	32.09
20100916	31.69
20100917	31.31
20100918	29.50
20100919	30.18
20100920	30.82
20100921	32.41
20100922	31.96
20100923	31.82
20100924	26.14
20100925	29.05
20100926	32.45
20100927	31.38
20100928	33.51
20100929	30.94
20100930	29.33
20101001	31.28
20101002	31.87
20101003	30.23
20101004	25.12
20101005	26.54
20101006	26.29
20101007	29.78
20101008	25.32
20101009	25.81
20101010	28.21
20101011	30.58
20101012	29.77
20101013	29.78
20101014	27.53
20101015	23.84
20101016	27.55
20101017	26.36
20101018	25.23
20101019	25.41
20101020	24.56
20101021	23.40
20101022	26.47
20101023	30.25
20101024	28.58
20101025	26.72
20101026	21.39
20101027	18.59
20101028	17.57
20101029	18.62
20101030	18.74
20101031	21.22
20101101	22.81
20101102	24.37
20101103	22.67
20101104	22.11
20101105	23.42
20101106	22.83
20101107	23.88
20101108	24.22
20101109	22.18
20101110	23.80
20101111	27.17
20101112	25.62
20101113	22.27
20101114	25.39
20101115	22.04
20101116	20.91
20101117	21.48
20101118	23.08
20101119	21.81
20101120	23.78
20101121	25.42
20101122	21.47
20101123	19.86
20101124	22.49
20101125	19.72
20101126	20.94
20101127	24.26
20101128	24.01
20101129	23.71
20101130	21.48
20101201	24.15
20101202	22.15
20101203	22.06
20101204	24.28
20101205	24.38
20101206	23.04
20101207	17.79
20101208	16.70
20101209	19.79
20101210	20.74
20101211	20.32
20101212	26.43
20101213	23.26
20101214	22.44
20101215	17.72
20101216	12.75
20101217	12.18
20101218	20.78
20101219	20.65
20101220	20.84
20101221	20.96
20101222	19.88
20101223	22.88
20101224	21.01
20101225	15.18
20101226	11.87
20101227	16.37
20101228	19.19
20101229	23.51
20101230	17.24
20101231	13.58
