# Supplementary material for: Association between Daily Hospital Outpatient Visits for Accidents and Daily Ambient Air Temperatures in an Industrial City
Source: PLoS One. 2016 Jan 27;11(1):e0145003. doi: 10.1371/journal.pone.0145003 (PMC4729523; doi:10.1371/journal.pone.0145003)
Supplement: S1 File — The daily meteorological data (temperature, relative humidity, wind direction, wind speed, rainfall), air pollution data (PM10, PM2.5, O3, CO, NO, NO2, SO2), and hospital visits for accidents (outpatient visits, emergency room visits) for each year of the 2007–2011 study period are included in the uploaded data file. There is also a README file, containing the detailed file structures for the data set, and the description for each data file. Interested readers can contact Kuo-Ying Wang at kuoying@mail.atm.ncu.edu.tw to access data as described above. Alternatively, interested readers can use following methods to obtain data (meteorology and air pollution) from Taiwan Environmental Protection Administration (EPA): 1) Click on http://taqm.epa.gov.tw/taqm/en/default.aspx; 2) Look on a list of items from the left column shown from the pop-up window. Search and click on an item called “Data Service”, which will lead to “Air Quality”. Then click on it to see “Hourly Value”. Then click on “Hourly Value” to download hourly data for all ambient air monitoring sites in Taiwan. (TAR) [file pone.0145003.s001.tar › 2007-2011_export/2010/air/wd.dat]

20100101            13.0
20100102            15.0
20100103            14.0
20100104             9.0
20100105             3.0
20100106            14.0
20100107            13.0
20100108            13.0
20100109            10.0
20100110             9.0
20100111             8.0
20100112            13.0
20100113            14.0
20100114            14.0
20100115            10.0
20100116            12.0
20100117            13.0
20100118            14.0
20100119             9.0
20100120             9.0
20100121             9.0
20100122             3.0
20100123            15.0
20100124            15.0
20100125             5.0
20100126            13.0
20100127             9.0
20100128             9.0
20100129            14.0
20100130             9.0
20100131             9.0
20100201            13.0
20100202            15.0
20100203            15.0
20100204            15.0
20100205            15.0
20100206            15.0
20100207            14.0
20100208            15.0
20100209             9.0
20100210             9.0
20100211             9.0
20100212             4.0
20100213             4.0
20100214             9.0
20100215             1.0
20100216             3.0
20100217            13.0
20100218             2.0
20100219             4.0
20100220            13.0
20100221             9.0
20100222             9.0
20100223            10.0
20100224             9.0
20100225             9.0
20100226             9.0
20100227             9.0
20100228            13.0
20100301             9.0
20100302            15.0
20100303            10.0
20100304            13.0
20100305             9.0
20100306            15.0
20100307             3.0
20100308             3.0
20100309             3.0
20100310             3.0
20100311            10.0
20100312             9.0
20100313             9.0
20100314            10.0
20100315             9.0
20100316             2.0
20100317            13.0
20100318            16.0
20100319             9.0
20100320             9.0
20100321            13.0
20100322            10.0
20100323             9.0
20100324            15.0
20100325             3.0
20100326            13.0
20100327            15.0
20100328            14.0
20100329            14.0
20100330             9.0
20100331            10.0
20100401             9.0
20100402             3.0
20100403             2.0
20100404            15.0
20100405            14.0
20100406             9.0
20100407            13.0
20100408             9.0
20100409            16.0
20100410             9.0
20100411             9.0
20100412             9.0
20100413             6.0
20100414            15.0
20100415             3.0
20100416             2.0
20100417            15.0
20100418            16.0
20100419             9.0
20100420             9.0
20100421             9.0
20100422             9.0
20100423             4.0
20100424            12.0
20100425            12.0
20100426             9.0
20100427            16.0
20100428             9.0
20100429            15.0
20100430             9.0
20100501            13.0
20100502            13.0
20100503            14.0
20100504            10.0
20100505             9.0
20100506             9.0
20100507            15.0
20100508            13.0
20100509             9.0
20100510            15.0
20100511            14.0
20100512            14.0
20100513             9.0
20100514            16.0
20100515             9.0
20100516             9.0
20100517            15.0
20100518             9.0
20100519             9.0
20100520             9.0
20100521             9.0
20100522             9.0
20100523             8.0
20100524            16.0
20100525            15.0
20100526            15.0
20100527            14.0
20100528            14.0
20100529            16.0
20100530            16.0
20100531            15.0
20100601            13.0
20100602            13.0
20100603            17.0
20100604            17.0
20100605            16.0
20100606            16.0
20100607            15.0
20100608            16.0
20100609             9.0
20100610             9.0
20100611            17.0
20100612             9.0
20100613             9.0
20100614             9.0
20100615             9.0
20100616             9.0
20100617             8.0
20100618             8.0
20100619             9.0
20100620             9.0
20100621             9.0
20100622             9.0
20100623             9.0
20100624             9.0
20100625             9.0
20100626             9.0
20100627             9.0
20100628             9.0
20100629             9.0
20100630             9.0
20100701             9.0
20100702             9.0
20100703             9.0
20100704             8.0
20100705             9.0
20100706             9.0
20100707             9.0
20100708             9.0
20100709             9.0
20100710             9.0
20100711            13.0
20100712             9.0
20100713             9.0
20100714             9.0
20100715             9.0
20100716             9.0
20100717             9.0
20100718             9.0
20100719             9.0
20100720             9.0
20100721            13.0
20100722             9.0
20100723             9.0
20100724             9.0
20100725             9.0
20100726             9.0
20100727             9.0
20100728             9.0
20100729             9.0
20100730             9.0
20100731             9.0
20100801             9.0
20100802             9.0
20100803             9.0
20100804            16.0
20100805            16.0
20100806            16.0
20100807            16.0
20100808            17.0
20100809            16.0
20100810             9.0
20100811             8.0
20100812             9.0
20100813             9.0
20100814             9.0
20100815             9.0
20100816             9.0
20100817             9.0
20100818             9.0
20100819             9.0
20100820            15.0
20100821            15.0
20100822            11.0
20100823             9.0
20100824            16.0
20100825            16.0
20100826             9.0
20100827             9.0
20100828             9.0
20100829             9.0
20100830             9.0
20100831             9.0
20100901             9.0
20100902             9.0
20100903             9.0
20100904            14.0
20100905             9.0
20100906             9.0
20100907            15.0
20100908            15.0
20100909            15.0
20100910             9.0
20100911             9.0
20100912             9.0
20100913             9.0
20100914             9.0
20100915            16.0
20100916            17.0
20100917             1.0
20100918            14.0
20100919            12.0
20100920            13.0
20100921            10.0
20100922            14.0
20100923            13.0
20100924            14.0
20100925            14.0
20100926            10.0
20100927            14.0
20100928            13.0
20100929            14.0
20100930            16.0
20101001            14.0
20101002            13.0
20101003            10.0
20101004            13.0
20101005            14.0
20101006            14.0
20101007            14.0
20101008            14.0
20101009            14.0
20101010            14.0
20101011            12.0
20101012            14.0
20101013            14.0
20101014            15.0
20101015            13.0
20101016            13.0
20101017            14.0
20101018            14.0
20101019            13.0
20101020             5.0
20101021             6.0
20101022            14.0
20101023             9.0
20101024            15.0
20101025            12.0
20101026             5.0
20101027            14.0
20101028            12.0
20101029             7.0
20101030            14.0
20101031            13.0
20101101            14.0
20101102            13.0
20101103            13.0
20101104            14.0
20101105            14.0
20101106            13.0
20101107            13.0
20101108            14.0
20101109            14.0
20101110            13.0
20101111            13.0
20101112            13.0
20101113            10.0
20101114            14.0
20101115            14.0
20101116            14.0
20101117            11.0
20101118            14.0
20101119            14.0
20101120            14.0
20101121             9.0
20101122            14.0
20101123            14.0
20101124            14.0
20101125            14.0
20101126            14.0
20101127            14.0
20101128            14.0
20101129             9.0
20101130            14.0
20101201            14.0
20101202            14.0
20101203            13.0
20101204            14.0
20101205             9.0
20101206             3.0
20101207            15.0
20101208            14.0
20101209            14.0
20101210             9.0
20101211            14.0
20101212             9.0
20101213            10.0
20101214             2.0
20101215             5.0
20101216             4.0
20101217            14.0
20101218            14.0
20101219             9.0
20101220            10.0
20101221            14.0
20101222            14.0
20101223            14.0
20101224            10.0
20101225            14.0
20101226            13.0
20101227            13.0
20101228             9.0
20101229            10.0
20101230            14.0
20101231            13.0
