# Supplementary material for: Association between Daily Hospital Outpatient Visits for Accidents and Daily Ambient Air Temperatures in an Industrial City
Source: PLoS One. 2016 Jan 27;11(1):e0145003. doi: 10.1371/journal.pone.0145003 (PMC4729523; doi:10.1371/journal.pone.0145003)
Supplement: S1 File — The daily meteorological data (temperature, relative humidity, wind direction, wind speed, rainfall), air pollution data (PM10, PM2.5, O3, CO, NO, NO2, SO2), and hospital visits for accidents (outpatient visits, emergency room visits) for each year of the 2007–2011 study period are included in the uploaded data file. There is also a README file, containing the detailed file structures for the data set, and the description for each data file. Interested readers can contact Kuo-Ying Wang at kuoying@mail.atm.ncu.edu.tw to access data as described above. Alternatively, interested readers can use following methods to obtain data (meteorology and air pollution) from Taiwan Environmental Protection Administration (EPA): 1) Click on http://taqm.epa.gov.tw/taqm/en/default.aspx; 2) Look on a list of items from the left column shown from the pop-up window. Search and click on an item called “Data Service”, which will lead to “Air Quality”. Then click on it to see “Hourly Value”. Then click on “Hourly Value” to download hourly data for all ambient air monitoring sites in Taiwan. (TAR) [file pone.0145003.s001.tar › 2007-2011_export/2010/op/op_accidents.dat]

2010 01 01     7   4   2   2   9   6      40  32  14  7   54  39     4   4   3   1   7   5  
2010 01 02     8   3   4   6   12  9      15  12  13  6   28  18     1   4   3   2   4   6  
2010 01 03     0   0   10  4   10  4      0   0   18  8   18  8      0   0   3   1   3   1  
2010 01 04     12  8   3   1   15  9      73  48  18  8   91  56     4   8   1   2   5   10 
2010 01 05     10  7   5   1   15  8      41  35  23  11  64  46     7   9   2   2   9   11 
2010 01 06     17  3   3   2   20  5      45  33  11  12  56  45     1   6   1   1   2   7  
2010 01 07     6   13  7   4   13  17     54  42  8   17  62  59     4   4   1   3   5   7  
2010 01 08     6   10  4   1   10  11     52  41  12  15  64  56     3   7   1   1   4   8  
2010 01 09     3   1   3   4   6   5      14  9   20  11  34  20     1   2   2   1   3   3  
2010 01 10     0   0   3   5   3   5      0   0   20  4   20  4      0   0   1   0   1   0  
2010 01 11     11  13  3   4   14  17     69  53  14  14  83  67     8   5   2   1   10  6  
2010 01 12     11  6   1   1   12  7      44  39  12  8   56  47     5   9   0   4   5   13 
2010 01 13     11  10  2   3   13  13     47  39  17  7   64  46     2   5   2   2   4   7  
2010 01 14     12  9   4   1   16  10     44  35  18  18  62  53     7   7   3   0   10  7  
2010 01 15     8   4   4   1   12  5      52  54  16  10  68  64     8   6   1   0   9   6  
2010 01 16     2   5   4   4   6   9      22  13  21  10  43  23     4   2   3   4   7   6  
2010 01 17     0   0   6   3   6   3      0   0   21  9   21  9      0   0   0   1   0   1  
2010 01 18     9   9   5   2   14  11     51  52  13  15  64  67     5   8   3   3   8   11 
2010 01 19     11  5   3   2   14  7      46  42  20  12  66  54     2   12  7   1   9   13 
2010 01 20     10  6   1   2   11  8      49  33  17  9   66  42     8   7   2   1   10  8  
2010 01 21     12  5   4   1   16  6      73  40  20  8   93  48     4   10  5   2   9   12 
2010 01 22     10  4   1   2   11  6      69  49  22  13  91  62     3   5   1   1   4   6  
2010 01 23     4   3   7   2   11  5      22  10  16  10  38  20     5   1   1   4   6   5  
2010 01 24     0   0   4   1   4   1      0   0   13  13  13  13     0   0   0   1   0   1  
2010 01 25     4   8   3   0   7   8      69  42  12  11  81  53     6   8   4   1   10  9  
2010 01 26     10  2   6   2   16  4      61  42  12  14  73  56     9   3   0   0   9   3  
2010 01 27     7   5   4   1   11  6      55  40  16  12  71  52     4   2   5   1   9   3  
2010 01 28     6   3   6   0   12  3      64  44  15  6   79  50     4   3   3   3   7   6  
2010 01 29     11  5   3   3   14  8      52  56  16  11  68  67     7   7   1   0   8   7  
2010 01 30     3   2   4   3   7   5      15  7   20  10  35  17     1   2   1   1   2   3  
2010 01 31     0   0   11  1   11  1      0   0   18  13  18  13     0   0   3   0   3   0  
2010 02 01     13  6   4   1   17  7      72  54  17  7   89  61     10  8   1   1   11  9  
2010 02 02     10  8   4   2   14  10     57  47  22  11  79  58     5   5   1   0   6   5  
2010 02 03     5   7   6   3   11  10     53  33  13  9   66  42     7   1   0   2   7   3  
2010 02 04     10  3   3   0   13  3      62  54  18  12  80  66     4   3   2   2   6   5  
2010 02 05     8   2   2   1   10  3      55  45  15  9   70  54     9   4   3   2   12  6  
2010 02 06     6   1   1   1   7   2      24  11  17  12  41  23     2   1   3   4   5   5  
2010 02 07     0   0   1   4   1   4      0   0   21  16  21  16     0   0   1   2   1   2  
2010 02 08     9   4   2   3   11  7      85  48  16  13  101 61     12  10  2   3   14  13 
2010 02 09     2   7   4   1   6   8      52  39  13  12  65  51     4   4   1   0   5   4  
2010 02 10     6   6   1   0   7   6      48  32  24  12  72  44     6   2   3   3   9   5  
2010 02 11     5   7   2   2   7   9      48  32  14  9   62  41     3   6   3   1   6   7  
2010 02 12     7   0   1   0   8   0      50  36  16  13  66  49     9   5   0   2   9   7  
2010 02 13     0   0   3   3   3   3      5   5   14  18  19  23     0   0   3   4   3   4  
2010 02 14     3   3   2   5   5   8      12  8   7   9   19  17     2   2   0   0   2   2  
2010 02 15     1   2   3   3   4   5      9   14  11  6   20  20     2   2   2   4   4   6  
2010 02 16     4   0   1   2   5   2      11  10  14  10  25  20     1   1   4   0   5   1  
2010 02 17     3   2   3   1   6   3      17  16  11  3   28  19     4   1   1   3   5   4  
2010 02 18     2   5   3   1   5   6      36  28  9   12  45  40     6   6   5   2   11  8  
2010 02 19     8   10  6   2   14  12     47  33  10  7   57  40     10  7   2   1   12  8  
2010 02 20     2   3   5   4   7   7      13  9   20  8   33  17     4   2   1   2   5   4  
2010 02 21     0   0   7   2   7   2      0   0   15  8   15  8      0   0   5   1   5   1  
2010 02 22     12  10  4   2   16  12     67  57  17  9   84  66     7   5   1   2   8   7  
2010 02 23     7   3   3   2   10  5      53  43  14  7   67  50     3   6   3   2   6   8  
2010 02 24     12  3   2   4   14  7      53  49  15  6   68  55     4   5   1   1   5   6  
2010 02 25     14  3   9   3   23  6      43  34  14  11  57  45     0   5   3   3   3   8  
2010 02 26     15  9   2   6   17  15     69  45  19  8   88  53     4   9   1   1   5   10 
2010 02 27     7   5   2   3   9   8      22  7   13  9   35  16     2   0   1   1   3   1  
2010 02 28     0   0   6   5   6   5      0   0   24  9   24  9      0   0   1   1   1   1  
2010 03 01     11  9   3   1   14  10     79  54  17  8   96  62     8   1   2   0   10  1  
2010 03 02     9   4   4   2   13  6      47  36  11  8   58  44     8   2   2   1   10  3  
2010 03 03     13  4   8   1   21  5      55  40  15  8   70  48     2   6   2   1   4   7  
2010 03 04     11  7   2   2   13  9      56  40  15  6   71  46     5   4   2   2   7   6  
2010 03 05     24  6   10  1   34  7      61  46  19  13  80  59     6   1   1   3   7   4  
2010 03 06     5   1   6   2   11  3      12  13  19  11  31  24     1   4   3   5   4   9  
2010 03 07     0   0   4   4   4   4      0   0   18  14  18  14     0   0   2   1   2   1  
2010 03 08     15  8   0   4   15  12     72  55  10  14  82  69     4   8   1   2   5   10 
2010 03 09     13  3   9   1   22  4      47  38  12  8   59  46     5   4   1   3   6   7  
2010 03 10     10  3   2   0   12  3      52  32  10  6   62  38     7   3   3   0   10  3  
2010 03 11     9   4   5   5   14  9      53  43  19  5   72  48     5   3   2   3   7   6  
2010 03 12     12  6   4   4   16  10     57  38  17  14  74  52     8   5   1   3   9   8  
2010 03 13     4   3   4   1   8   4      25  14  9   12  34  26     3   0   0   1   3   1  
2010 03 14     0   0   6   1   6   1      0   0   3   0   3   0      0   0   3   0   3   0  
2010 03 15     12  7   1   4   13  11     4   11  1   3   5   14     4   11  1   3   5   14 
2010 03 16     10  5   8   0   18  5      9   9   2   2   11  11     9   9   2   2   11  11 
2010 03 17     9   4   5   1   14  5      7   5   2   0   9   5      7   5   2   0   9   5  
2010 03 18     12  3   7   3   19  6      51  44  12  16  63  60     9   7   0   0   9   7  
2010 03 19     16  4   6   2   22  6      58  58  5   5   63  63     6   8   1   3   7   11 
2010 03 20     8   1   3   1   11  2      14  5   15  14  29  19     4   2   1   3   5   5  
2010 03 21     0   0   5   1   5   1      0   0   22  12  22  12     0   0   3   1   3   1  
2010 03 22     20  8   4   2   24  10     74  55  24  9   98  64     9   6   0   1   9   7  
2010 03 23     9   5   4   3   13  8      62  34  10  16  72  50     9   2   5   1   14  3  
2010 03 24     10  6   3   3   13  9      57  41  14  12  71  53     4   4   0   1   4   5  
2010 03 25     15  1   2   1   17  2      51  45  22  6   73  51     7   6   3   0   10  6  
2010 03 26     11  6   6   0   17  6      57  51  20  8   77  59     8   7   0   0   8   7  
2010 03 27     5   2   3   5   8   7      15  19  21  13  36  32     2   2   2   0   4   2  
2010 03 28     0   0   3   2   3   2      0   0   21  16  21  16     0   0   3   0   3   0  
2010 03 29     18  8   7   2   25  10     86  63  15  11  101 74     8   5   5   1   13  6  
2010 03 30     6   3   6   1   12  4      70  49  20  13  90  62     9   8   2   2   11  10 
2010 03 31     8   4   5   0   13  4      51  44  17  13  68  57     5   3   1   4   6   7  
2010 4 1       19  4   2   0   21  4      66  46  11  12  77  58     6   6   4   2   10  8  
2010 4 2       15  8   3   5   18  13     67  55  24  13  91  68     11  7   1   2   12  9  
2010 4 3       7   5   1   2   8   7      22  14  18  5   40  19     5   0   2   3   7   3  
2010 4 4       0   0   3   3   3   3      0   0   12  13  12  13     0   0   1   7   1   7  
2010 4 5       6   8   2   2   8   10     50  44  15  11  65  55     7   4   1   1   8   5  
2010 4 6       11  3   8   1   19  4      61  53  12  11  73  64     9   10  0   1   9   11 
2010 4 7       13  3   4   2   17  5      58  39  19  12  77  51     4   0   1   1   5   1  
2010 4 8       10  7   4   3   14  10     48  36  27  11  75  47     8   4   0   0   8   4  
2010 4 9       17  6   0   0   17  6      72  43  10  9   82  52     8   5   1   0   9   5  
2010 4 10      4   2   4   4   8   6      16  13  23  20  39  33     1   2   2   0   3   2  
2010 4 11      0   0   5   1   5   1      0   0   18  15  18  15     0   0   1   3   1   3  
2010 4 12      19  7   3   2   22  9      79  50  13  5   92  55     4   8   1   1   5   9  
2010 4 13      9   6   3   2   12  8      49  46  18  13  67  59     4   4   2   1   6   5  
2010 4 14      12  4   5   1   17  5      60  31  14  14  74  45     3   3   1   0   4   3  
2010 4 15      11  3   3   3   14  6      53  29  12  12  65  41     3   5   1   1   4   6  
2010 4 16      15  5   5   0   20  5      64  40  21  8   85  48     4   4   2   2   6   6  
2010 4 17      4   2   2   1   6   3      22  13  18  5   40  18     2   2   0   2   2   4  
2010 4 18      0   0   4   5   4   5      0   0   18  11  18  11     0   0   1   0   1   0  
2010 4 19      14  7   5   4   19  11     64  52  13  10  77  62     9   7   1   2   10  9  
2010 4 20      10  7   7   1   17  8      45  38  11  9   56  47     2   10  2   0   4   10 
2010 4 21      9   4   3   2   12  6      59  39  24  4   83  43     4   4   1   1   5   5  
2010 4 22      7   4   3   2   10  6      46  42  18  12  64  54     4   3   5   3   9   6  
2010 4 23      10  6   2   3   12  9      69  42  9   12  78  54     4   7   1   1   5   8  
2010 4 24      4   0   8   2   12  2      18  13  16  4   34  17     2   1   0   2   2   3  
2010 4 25      0   0   1   5   1   5      0   0   22  15  22  15     0   1   0   5   0   6  
2010 4 26      12  6   6   4   18  10     78  63  15  10  93  73     4   3   3   3   7   6  
2010 4 27      9   5   5   1   14  6      48  42  13  17  61  59     4   6   0   1   4   7  
2010 4 28      11  3   1   5   12  8      53  37  13  13  66  50     3   3   0   0   3   3  
2010 4 29      8   6   5   7   13  13     46  46  12  7   58  53     8   8   3   3   11  11 
2010 4 30      19  6   4   3   23  9      64  47  15  7   79  54     7   5   2   1   9   6  
2010 05 01     3   3   4   2   7   5      13  10  25  13  38  23     3   2   0   1   3   3  
2010 05 02     0   0   4   4   4   4      0   0   21  10  21  10     0   0   3   3   3   3  
2010 05 03     13  8   1   2   14  10     62  56  13  15  75  71     6   4   2   1   8   5  
2010 05 04     9   8   5   1   14  9      42  41  21  12  63  53     5   7   2   1   7   8  
2010 05 05     9   7   6   3   15  10     46  44  16  11  62  55     6   7   1   2   7   9  
2010 05 06     11  5   2   2   13  7      53  45  19  12  72  57     6   6   1   2   7   8  
2010 05 07     10  3   4   1   14  4      58  42  17  13  75  55     4   6   3   1   7   7  
2010 05 08     6   2   3   0   9   2      25  11  19  12  44  23     1   2   1   3   2   5  
2010 05 09     0   0   3   2   3   2      0   0   23  11  23  11     0   0   2   2   2   2  
2010 05 10     14  8   7   5   21  13     65  53  18  10  83  63     7   2   2   0   9   2  
2010 05 11     6   7   7   1   13  8      52  41  16  9   68  50     5   7   4   2   9   9  
2010 05 12     10  7   1   6   11  13     55  39  19  18  74  57     7   2   0   0   7   2  
2010 05 13     6   10  11  1   17  11     51  39  9   7   60  46     5   5   1   2   6   7  
2010 05 14     9   6   3   2   12  8      56  49  17  7   73  56     3   5   1   2   4   7  
2010 05 15     5   4   3   1   8   5      24  13  15  13  39  26     1   3   1   2   2   5  
2010 05 16     0   0   9   3   9   3      0   0   28  17  28  17     0   0   3   4   3   4  
2010 05 17     16  14  6   1   22  15     72  51  20  14  92  65     12  4   1   1   13  5  
2010 05 18     9   3   5   0   14  3      52  30  20  14  72  44     6   11  4   0   10  11 
2010 05 19     13  7   5   2   18  9      69  44  14  10  83  54     4   7   2   4   6   11 
2010 05 20     16  8   4   3   20  11     55  47  22  7   77  54     1   9   1   0   2   9  
2010 05 21     13  12  5   3   18  15     50  56  24  14  74  70     9   8   1   5   10  13 
2010 05 22     4   5   3   3   7   8      23  19  30  17  53  36     1   1   0   1   1   2  
2010 05 23     0   0   4   3   4   3      0   0   31  11  31  11     0   0   4   4   4   4  
2010 05 24     10  5   5   2   15  7      82  67  25  7   107 74     8   6   0   3   8   9  
2010 05 25     15  2   7   2   22  4      51  43  19  9   70  52     6   4   2   1   8   5  
2010 05 26     15  1   4   3   19  4      64  50  21  11  85  61     3   4   2   3   5   7  
2010 05 27     21  5   4   5   25  10     73  39  11  8   84  47     7   6   1   0   8   6  
2010 05 28     10  14  2   3   12  17     67  58  18  13  85  71     6   4   0   1   6   5  
2010 05 29     7   3   5   1   12  4      15  12  18  12  33  24     1   0   0   0   1   0  
2010 05 30     0   0   3   7   3   7      0   0   17  26  17  26     0   0   2   3   2   3  
2010 05 31     15  6   3   2   18  8      74  60  13  13  87  73     9   5   2   2   11  7  
2010 06 01     11  7   4   5   15  12     52  51  21  12  73  63     8   10  3   1   11  11 
2010 06 02     14  5   3   3   17  8      54  40  17  9   71  49     5   3   1   1   6   4  
2010 06 03     9   7   0   3   9   10     56  48  11  15  67  63     5   2   1   2   6   4  
2010 06 04     18  6   4   1   22  7      56  43  17  12  73  55     2   2   3   1   5   3  
2010 06 05     2   2   6   3   8   5      17  13  18  10  35  23     2   2   0   1   2   3  
2010 06 06     0   0   6   2   6   2      0   0   20  16  20  16     0   0   1   4   1   4  
2010 06 07     13  10  6   6   19  16     82  59  22  13  104 72     8   5   2   1   10  6  
2010 06 08     6   7   4   4   10  11     54  45  12  11  66  56     5   5   1   1   6   6  
2010 06 09     13  8   7   2   20  10     58  39  26  10  84  49     3   5   1   1   4   6  
2010 06 10     10  4   1   2   11  6      49  47  18  8   67  55     3   4   1   0   4   4  
2010 06 11     6   6   2   2   8   8      56  42  25  15  81  57     3   4   2   1   5   5  
2010 06 12     6   2   4   3   10  5      18  10  19  8   37  18     1   1   4   2   5   3  
2010 06 13     0   0   4   0   4   0      0   0   14  13  14  13     0   0   3   2   3   2  
2010 06 14     14  10  3   4   17  14     70  44  20  16  90  60     7   10  1   3   8   13 
2010 06 15     12  5   4   0   16  5      34  26  24  15  58  41     8   5   2   0   10  5  
2010 06 16     9   2   2   3   11  5      50  36  9   12  59  48     5   6   2   0   7   6  
2010 06 17     10  6   6   3   16  9      55  41  19  7   74  48     4   2   3   1   7   3  
2010 06 18     10  4   4   2   14  6      53  56  24  18  77  74     6   5   3   3   9   8  
2010 06 19     6   3   5   1   11  4      28  14  19  13  47  27     3   4   1   1   4   5  
2010 06 20     0   0   5   2   5   2      0   0   29  15  29  15     0   0   2   3   2   3  
2010 06 21     19  9   4   2   23  11     80  65  18  10  98  75     8   5   1   0   9   5  
2010 06 22     16  2   3   5   19  7      67  37  16  8   83  45     6   5   1   2   7   7  
2010 06 23     15  7   6   2   21  9      62  41  20  14  82  55     5   5   2   1   7   6  
2010 06 24     18  6   5   4   23  10     57  46  17  7   74  53     6   2   3   0   9   2  
2010 06 25     15  7   2   0   17  7      72  51  19  15  91  66     10  8   1   2   11  10 
2010 06 26     3   0   6   0   9   0      24  15  26  10  50  25     6   2   0   1   6   3  
2010 06 27     0   0   5   0   5   0      0   0   24  15  24  15     0   0   4   2   4   2  
2010 06 28     15  7   6   1   21  8      97  63  22  6   119 69     6   7   1   2   7   9  
2010 06 29     9   4   3   3   12  7      56  48  15  17  71  65     4   8   0   0   4   8  
2010 06 30     17  6   6   2   23  8      53  49  21  15  74  64     2   3   0   1   2   4  
2010 07 01     13  3   5   0   18  3      70  37  27  7   97  44     4   6   0   1   4   7  
2010 07 02     18  5   8   1   26  6      58  44  15  11  73  55     3   7   1   2   4   9  
2010 07 03     4   2   5   3   9   5      17  14  21  12  38  26     2   2   2   0   4   2  
2010 07 04     0   0   8   4   8   4      0   0   18  15  18  15     0   0   0   1   0   1  
2010 07 05     16  9   3   3   19  12     92  61  16  9   108 70     2   5   0   2   2   7  
2010 07 06     7   5   3   2   10  7      57  43  20  12  77  55     9   4   3   2   12  6  
2010 07 07     7   4   4   3   11  7      53  53  21  15  74  68     4   3   1   2   5   5  
2010 07 08     16  7   4   2   20  9      51  47  17  5   68  52     3   10  1   0   4   10 
2010 07 09     15  5   3   1   18  6      70  46  29  10  99  56     4   5   1   2   5   7  
2010 07 10     2   1   2   3   4   4      19  10  15  16  34  26     2   1   2   3   4   4  
2010 07 11     0   0   8   4   8   4      0   0   26  15  26  15     0   0   2   3   2   3  
2010 07 12     19  5   4   1   23  6      91  76  18  7   109 83     5   9   1   1   6   10 
2010 07 13     9   5   6   1   15  6      66  49  21  5   87  54     7   2   4   1   11  3  
2010 07 14     14  6   3   7   17  13     58  51  16  17  74  68     4   6   3   1   7   7  
2010 07 15     14  3   5   2   19  5      59  44  19  9   78  53     8   2   0   0   8   2  
2010 07 16     16  6   4   1   20  7      76  52  19  11  95  63     7   2   2   1   9   3  
2010 07 17     8   3   8   2   16  5      23  18  21  8   44  26     3   3   0   1   3   4  
2010 07 18     0   0   4   5   4   5      0   0   24  19  24  19     0   0   2   3   2   3  
2010 07 19     16  9   7   1   23  10     80  69  23  9   103 78     5   6   1   1   6   7  
2010 07 20     11  5   6   4   17  9      66  58  17  10  83  68     4   2   2   2   6   4  
2010 07 21     13  3   2   5   15  8      77  47  19  11  96  58     3   5   1   3   4   8  
2010 07 22     11  9   3   0   14  9      64  58  20  9   84  67     2   6   1   1   3   7  
2010 07 23     10  5   3   1   13  6      78  44  31  13  109 57     5   8   0   1   5   9  
2010 07 24     2   0   4   3   6   3      18  19  27  10  45  29     0   2   2   1   2   3  
2010 07 25     0   0   3   3   3   3      0   0   18  20  18  20     0   0   4   0   4   0  
2010 07 26     15  10  4   3   19  13     94  58  19  15  113 73     9   8   0   1   9   9  
2010 07 27     9   4   4   1   13  5      57  38  24  14  81  52     5   4   0   2   5   6  
2010 07 28     11  8   3   4   14  12     73  45  17  8   90  53     4   3   3   0   7   3  
2010 07 29     11  8   4   4   15  12     62  40  19  9   81  49     9   5   3   1   12  6  
2010 07 30     9   9   5   5   14  14     77  54  17  17  94  71     6   4   2   0   8   4  
2010 07 31     3   4   4   1   7   5      26  21  16  8   42  29     4   3   1   3   5   6  
2010 08 01     0   0   5   4   5   4      0   0   35  18  35  18     0   0   5   1   5   1  
2010 08 02     14  11  4   2   18  13     84  49  27  9   111 58     10  10  2   2   12  12 
2010 08 03     11  5   4   5   15  10     58  44  23  14  81  58     9   2   1   2   10  4  
2010 08 04     8   4   7   0   15  4      53  46  13  8   66  54     3   6   4   5   7   11 
2010 08 05     11  6   1   2   12  8      54  42  13  10  67  52     7   5   2   2   9   7  
2010 08 06     11  6   6   1   17  7      86  55  15  9   101 64     6   9   3   2   9   11 
2010 08 07     3   0   5   5   8   5      20  18  15  13  35  31     7   1   1   1   8   2  
2010 08 08     0   0   3   2   3   2      0   0   24  14  24  14     0   0   4   4   4   4  
2010 08 09     15  8   2   1   17  9      79  52  17  10  96  62     8   7   3   0   11  7  
2010 08 10     5   4   3   1   8   5      47  34  18  12  65  46     8   4   2   2   10  6  
2010 08 11     7   9   2   2   9   11     70  43  18  8   88  51     7   2   3   1   10  3  
2010 08 12     5   6   2   0   7   6      61  54  13  5   74  59     4   7   0   1   4   8  
2010 08 13     6   7   4   2   10  9      65  58  22  8   87  66     9   10  0   2   9   12 
2010 08 14     5   3   3   6   8   9      27  12  13  17  40  29     2   2   1   1   3   3  
2010 08 15     0   0   6   4   6   4      1   0   21  14  22  14     0   0   2   4   2   4  
2010 08 16     19  5   7   0   26  5      92  60  14  10  106 70     7   8   2   2   9   10 
2010 08 17     3   8   2   2   5   10     59  55  15  12  74  67     6   2   4   0   10  2  
2010 08 18     6   8   4   0   10  8      67  49  10  11  77  60     5   6   3   1   8   7  
2010 08 19     7   4   5   3   12  7      51  40  18  11  69  51     9   4   1   3   10  7  
2010 08 20     12  4   5   2   17  6      57  42  26  15  83  57     7   5   1   1   8   6  
2010 08 21     2   5   3   1   5   6      24  7   22  8   46  15     3   6   2   2   5   8  
2010 08 22     0   0   6   1   6   1      0   0   24  15  24  15     0   0   2   5   2   5  
2010 08 23     15  7   7   1   22  8      66  52  19  15  85  67     9   8   2   1   11  9  
2010 08 24     10  4   5   2   15  6      51  43  13  13  64  56     6   3   2   1   8   4  
2010 08 25     2   3   2   2   4   5      61  37  15  11  76  48     4   5   2   1   6   6  
2010 08 26     7   5   4   4   11  9      60  48  17  10  77  58     7   11  3   1   10  12 
2010 08 27     11  8   7   3   18  11     76  49  19  13  95  62     8   3   2   2   10  5  
2010 08 28     8   3   7   2   15  5      29  11  25  20  54  31     8   4   5   3   13  7  
2010 08 29     0   0   7   3   7   3      0   0   23  14  23  14     0   0   2   4   2   4  
2010 08 30     14  3   6   0   20  3      65  57  20  11  85  68     9   10  3   4   12  14 
2010 08 31     7   7   4   1   11  8      57  52  14  13  71  65     5   5   1   0   6   5  
2010 09 01     7   6   7   3   14  9      67  55  17  14  84  69     3   5   1   1   4   6  
2010 09 02     14  4   4   1   18  5      48  37  13  12  61  49     5   11  4   3   9   14 
2010 09 03     13  9   5   3   18  12     69  50  22  14  91  64     5   9   1   2   6   11 
2010 09 04     7   4   5   2   12  6      17  12  19  11  36  23     3   4   4   0   7   4  
2010 09 05     0   0   10  1   10  1      0   0   27  20  27  20     0   0   2   0   2   0  
2010 09 06     20  3   4   4   24  7      83  68  20  13  103 81     6   8   5   0   11  8  
2010 09 07     16  5   4   1   20  6      52  50  26  10  78  60     4   1   3   0   7   1  
2010 09 08     8   4   1   1   9   5      69  37  17  8   86  45     3   5   2   1   5   6  
2010 09 09     8   4   2   2   10  6      49  45  23  11  72  56     2   3   1   0   3   3  
2010 09 10     10  9   8   6   18  15     55  34  18  14  73  48     7   5   1   0   8   5  
2010 09 11     6   5   4   2   10  7      28  21  21  13  49  34     1   4   3   1   4   5  
2010 09 12     0   0   10  3   10  3      0   0   21  19  21  19     0   0   0   4   0   4  
2010 09 13     16  7   2   2   18  9      97  61  23  14  120 75     3   7   0   0   3   7  
2010 09 14     12  5   3   0   15  5      73  44  21  16  94  60     1   7   1   1   2   8  
2010 09 15     10  9   3   3   13  12     66  47  18  13  84  60     1   7   2   2   3   9  
2010 09 16     13  8   5   1   18  9      63  47  16  12  79  59     5   3   2   0   7   3  
2010 09 17     14  8   2   4   16  12     82  40  20  15  102 55     3   4   1   0   4   4  
2010 09 18     5   2   6   1   11  3      26  24  18  12  44  36     4   4   2   1   6   5  
2010 09 19     0   0   6   3   6   3      0   0   9   14  9   14     0   0   2   2   2   2  
2010 09 20     16  8   3   3   19  11     71  53  12  13  83  66     5   6   4   3   9   9  
2010 09 21     10  4   5   3   15  7      65  51  14  19  79  70     4   8   1   2   5   10 
2010 09 22     9   6   8   3   17  9      43  32  17  20  60  52     3   9   4   3   7   12 
2010 09 23     11  3   8   1   19  4      55  43  11  11  66  54     5   9   4   3   9   12 
2010 09 24     13  6   0   5   13  11     55  52  22  16  77  68     8   12  4   1   12  13 
2010 09 25     4   1   7   5   11  6      17  6   32  15  49  21     1   2   2   0   3   2  
2010 09 26     0   0   6   4   6   4      0   0   20  16  20  16     0   0   3   2   3   2  
2010 09 27     16  8   8   5   24  13     89  63  17  8   106 71     7   7   3   1   10  8  
2010 09 28     19  9   9   3   28  12     64  46  15  6   79  52     4   6   2   1   6   7  
2010 09 29     11  4   2   1   13  5      49  49  17  11  66  60     4   6   3   1   7   7  
2010 09 30     11  2   9   4   20  6      56  41  15  10  71  51     4   10  1   1   5   11 
2010 10 01     16  4   4   4   20  8      72  40  18  8   90  48     5   5   1   1   6   6  
2010 10 02     5   4   8   6   13  10     18  12  19  11  37  23     0   0   2   3   2   3  
2010 10 03     0   0   7   5   7   5      0   0   13  22  13  22     0   0   3   0   3   0  
2010 10 04     20  14  6   3   26  17     75  68  16  18  91  86     7   6   0   1   7   7  
2010 10 05     15  10  4   4   19  14     54  48  14  12  68  60     3   6   0   0   3   6  
2010 10 06     11  5   5   3   16  8      48  30  14  13  62  43     3   5   1   0   4   5  
2010 10 07     12  10  5   2   17  12     46  40  13  9   59  49     6   9   2   3   8   12 
2010 10 08     12  8   3   0   15  8      65  49  18  11  83  60     6   7   2   1   8   8  
2010 10 09     2   3   3   7   5   10     24  11  20  12  44  23     6   1   2   1   8   2  
2010 10 10     0   0   4   4   4   4      0   0   22  16  22  16     0   0   4   1   4   1  
2010 10 11     16  15  7   1   23  16     97  54  23  7   120 61     10  8   2   2   12  10 
2010 10 12     6   3   5   1   11  4      50  57  11  8   61  65     7   8   2   3   9   11 
2010 10 13     17  6   7   1   24  7      66  40  16  8   82  48     4   4   2   1   6   5  
2010 10 14     11  4   5   2   16  6      53  29  21  11  74  40     4   6   2   2   6   8  
2010 10 15     13  9   4   8   17  17     70  51  13  9   83  60     7   7   3   2   10  9  
2010 10 16     10  3   5   3   15  6      30  11  24  10  54  21     1   0   1   3   2   3  
2010 10 17     0   0   9   8   9   8      0   0   20  14  20  14     0   0   1   0   1   0  
2010 10 18     17  6   2   4   19  10     95  31  12  18  107 49     7   8   2   3   9   11 
2010 10 19     10  8   2   0   12  8      59  32  13  12  72  44     1   7   1   2   2   9  
2010 10 20     7   5   2   3   9   8      65  27  19  15  84  42     5   5   2   0   7   5  
2010 10 21     8   6   5   1   13  7      39  32  12  11  51  43     4   5   1   1   5   6  
2010 10 22     15  5   10  3   25  8      71  54  20  17  91  71     12  4   0   1   12  5  
2010 10 23     9   5   2   5   11  10     25  18  17  13  42  31     2   4   3   7   5   11 
2010 10 24     0   0   9   3   9   3      0   0   12  17  12  17     0   0   2   2   2   2  
2010 10 25     21  17  3   2   24  19     75  49  16  11  91  60     7   5   4   1   11  6  
2010 10 26     13  14  4   3   17  17     52  44  22  15  74  59     5   5   1   0   6   5  
2010 10 27     19  2   2   1   21  3      48  38  13  10  61  48     3   2   2   3   5   5  
2010 10 28     16  4   4   1   20  5      58  46  14  8   72  54     5   4   3   2   8   6  
2010 10 29     9   5   5   3   14  8      57  45  11  8   68  53     6   7   4   0   10  7  
2010 10 30     6   3   4   1   10  4      24  10  13  10  37  20     3   2   1   3   4   5  
2010 10 31     0   0   9   0   9   0      0   0   17  16  17  16     0   0   3   4   3   4  
2010 11 01     17  5   1   3   18  8      68  47  14  9   82  56     5   6   1   2   6   8  
2010 11 02     13  7   6   3   19  10     52  26  15  16  67  42     5   4   3   2   8   6  
2010 11 03     10  6   7   1   17  7      53  40  14  13  67  53     4   6   0   1   4   7  
2010 11 04     14  5   7   2   21  7      57  33  14  8   71  41     8   5   0   1   8   6  
2010 11 05     15  6   8   2   23  8      55  38  22  20  77  58     4   5   2   2   6   7  
2010 11 06     7   2   5   2   12  4      18  13  8   8   26  21     5   4   0   1   5   5  
2010 11 07     0   0   7   5   7   5      0   0   15  11  15  11     0   0   4   2   4   2  
2010 11 08     16  6   7   1   23  7      80  49  24  19  104 68     7   6   1   2   8   8  
2010 11 09     15  4   5   3   20  7      50  34  15  11  65  45     4   8   1   0   5   8  
2010 11 10     11  10  9   3   20  13     53  37  14  16  67  53     4   4   0   5   4   9  
2010 11 11     24  6   3   2   27  8      49  51  22  11  71  62     4   5   0   2   4   7  
2010 11 12     10  7   5   1   15  8      75  53  16  19  91  72     5   7   1   3   6   10 
2010 11 13     7   4   4   2   11  6      15  10  20  19  35  29     3   2   1   2   4   4  
2010 11 14     0   0   7   4   7   4      0   0   27  8   27  8      0   0   1   2   1   2  
2010 11 15     22  7   8   1   30  8      77  57  25  14  102 71     5   11  0   0   5   11 
2010 11 16     17  1   7   5   24  6      54  42  16  16  70  58     5   5   2   1   7   6  
2010 11 17     20  8   4   1   24  9      51  38  16  9   67  47     2   4   1   0   3   4  
2010 11 18     18  7   6   2   24  9      74  44  14  5   88  49     4   6   0   0   4   6  
2010 11 19     13  5   5   2   18  7      60  39  15  7   75  46     3   7   0   4   3   11 
2010 11 20     7   3   5   6   12  9      20  8   18  15  38  23     2   4   1   4   3   8  
2010 11 21     0   0   5   2   5   2      0   0   13  13  13  13     0   0   0   2   0   2  
2010 11 22     14  7   5   4   19  11     90  62  14  12  104 74     3   16  0   3   3   19 
2010 11 23     12  8   1   0   13  8      52  35  14  6   66  41     9   8   1   1   10  9  
2010 11 24     14  4   3   0   17  4      65  27  15  14  80  41     3   7   1   2   4   9  
2010 11 25     18  5   2   0   20  5      58  42  11  13  69  55     4   8   0   4   4   12 
2010 11 26     16  3   6   4   22  7      50  55  26  11  76  66     5   11  2   0   7   11 
2010 11 27     10  2   6   3   16  5      24  13  12  8   36  21     2   2   4   4   6   6  
2010 11 28     0   0   9   1   9   1      0   0   19  15  19  15     0   0   2   0   2   0  
2010 11 29     22  6   8   1   30  7      81  61  14  10  95  71     4   7   1   2   5   9  
2010 11 30     10  5   5   2   15  7      62  47  11  15  73  62     4   5   3   0   7   5  
2010 12 01     13  3   2   1   15  4      53  45  15  9   68  54     5   5   1   3   6   8  
2010 12 02     11  3   3   4   14  7      62  42  14  13  76  55     5   6   1   3   6   9  
2010 12 03     11  8   2   4   13  12     51  50  20  16  71  66     4   7   0   2   4   9  
2010 12 04     1   2   4   4   5   6      20  18  18  12  38  30     3   3   4   3   7   6  
2010 12 05     0   0   0   7   0   7      1   0   25  8   26  8      0   0   2   1   2   1  
2010 12 06     11  11  8   5   19  16     75  48  18  15  93  63     6   6   2   1   8   7  
2010 12 07     8   6   1   0   9   6      63  47  22  10  85  57     5   6   2   0   7   6  
2010 12 08     7   4   7   3   14  7      55  43  15  11  70  54     2   7   1   3   3   10 
2010 12 09     9   6   6   6   15  12     55  35  12  11  67  46     3   4   1   1   4   5  
2010 12 10     19  10  6   3   25  13     72  44  14  9   86  53     7   7   4   1   11  8  
2010 12 11     6   3   4   5   10  8      22  17  20  16  42  33     2   2   4   0   6   2  
2010 12 12     0   0   6   3   6   3      0   0   21  12  21  12     0   0   1   3   1   3  
2010 12 13     16  12  2   0   18  12     60  67  18  3   78  70     7   6   4   1   11  7  
2010 12 14     11  5   2   0   13  5      57  38  19  13  76  51     7   6   1   1   8   7  
2010 12 15     10  3   3   3   13  6      64  52  16  13  80  65     0   4   1   1   1   5  
2010 12 16     8   9   3   3   11  12     53  42  15  9   68  51     4   5   1   1   5   6  
2010 12 17     18  8   4   1   22  9      59  38  12  17  71  55     5   7   1   3   6   10 
2010 12 18     8   0   5   4   13  4      19  15  18  16  37  31     1   1   3   3   4   4  
2010 12 19     0   0   10  2   10  2      0   0   19  9   19  9      0   0   3   2   3   2  
2010 12 20     15  6   7   0   22  6      71  69  11  4   82  73     7   8   0   1   7   9  
2010 12 21     13  4   8   1   21  5      67  53  17  10  84  63     3   3   3   4   6   7  
2010 12 22     18  4   3   1   21  5      55  57  19  10  74  67     2   7   3   5   5   12 
2010 12 23     16  6   6   5   22  11     53  40  14  8   67  48     5   8   3   1   8   9  
2010 12 24     20  8   5   4   25  12     65  39  17  14  82  53     4   9   1   0   5   9  
2010 12 25     8   1   6   2   14  3      25  10  12  11  37  21     1   1   0   0   1   1  
2010 12 26     0   0   6   4   6   4      0   0   14  12  14  12     0   0   5   3   5   3  
2010 12 27     12  9   3   2   15  11     65  57  15  11  80  68     3   5   1   1   4   6  
2010 12 28     9   7   5   2   14  9      56  40  19  7   75  47     4   4   1   0   5   4  
2010 12 29     10  3   4   1   14  4      49  31  21  10  70  41     5   5   3   2   8   7  
2010 12 30     11  6   6   5   17  11     54  43  8   10  62  53     8   5   2   2   10  7  
2010 12 31     18  9   7   2   25  11     57  37  18  10  75  47     7   8   3   2   10  10 
