# Supplementary material for: Association between Daily Hospital Outpatient Visits for Accidents and Daily Ambient Air Temperatures in an Industrial City
Source: PLoS One. 2016 Jan 27;11(1):e0145003. doi: 10.1371/journal.pone.0145003 (PMC4729523; doi:10.1371/journal.pone.0145003)
Supplement: S1 File — The daily meteorological data (temperature, relative humidity, wind direction, wind speed, rainfall), air pollution data (PM10, PM2.5, O3, CO, NO, NO2, SO2), and hospital visits for accidents (outpatient visits, emergency room visits) for each year of the 2007–2011 study period are included in the uploaded data file. There is also a README file, containing the detailed file structures for the data set, and the description for each data file. Interested readers can contact Kuo-Ying Wang at kuoying@mail.atm.ncu.edu.tw to access data as described above. Alternatively, interested readers can use following methods to obtain data (meteorology and air pollution) from Taiwan Environmental Protection Administration (EPA): 1) Click on http://taqm.epa.gov.tw/taqm/en/default.aspx; 2) Look on a list of items from the left column shown from the pop-up window. Search and click on an item called “Data Service”, which will lead to “Air Quality”. Then click on it to see “Hourly Value”. Then click on “Hourly Value” to download hourly data for all ambient air monitoring sites in Taiwan. (TAR) [file pone.0145003.s001.tar › 2007-2011_export/2011/air/hu.dat]

20110101	62.0
20110102	75.0
20110103	92.0
20110104	89.0
20110105	91.0
20110106	91.0
20110107	87.0
20110108	89.0
20110109	94.0
20110110	91.0
20110111	92.0
20110112	90.0
20110113	93.0
20110114	93.0
20110115	91.0
20110116	83.0
20110117	80.0
20110118	89.0
20110119	90.0
20110120	90.0
20110121	92.0
20110122	84.0
20110123	94.0
20110124	92.0
20110125	86.0
20110126	90.0
20110127	91.0
20110128	95.0
20110129	91.0
20110130	85.0
20110131	84.0
20110201	87.0
20110202	93.0
20110203	89.0
20110204	88.0
20110205	84.0
20110206	77.0
20110207	68.0
20110208	89.0
20110209	91.0
20110210	94.0
20110211	92.0
20110212	83.0
20110213	94.0
20110214	94.0
20110215	84.0
20110216	94.0
20110217	95.0
20110218	93.0
20110219	95.0
20110220	95.0
20110221	90.0
20110222	89.0
20110223	85.0
20110224	90.0
20110225	91.0
20110226	90.0
20110227	94.0
20110228	95.0
20110301	96.0
20110302	87.0
20110303	87.0
20110304	81.0
20110305	87.0
20110306	93.0
20110307	93.0
20110308	64.0
20110309	77.0
20110310	91.0
20110311	90.0
20110312	96.0
20110313	93.0
20110314	95.0
20110315	87.0
20110316	68.0
20110317	61.0
20110318	84.0
20110319	94.0
20110320	95.0
20110321	95.0
20110322	94.0
20110323	85.0
20110324	84.0
20110325	78.0
20110326	92.0
20110327	93.0
20110328	93.0
20110329	78.0
20110330	68.0
20110331	71.0
20110401	78.0
20110402	82.0
20110403	88.0
20110404	91.0
20110405	88.0
20110406	91.0
20110407	88.0
20110408	86.0
20110409	88.0
20110410	92.0
20110411	95.0
20110412	72.0
20110413	90.0
20110414	92.0
20110415	78.0
20110416	94.0
20110417	95.0
20110418	94.0
20110419	77.0
20110420	67.0
20110421	70.0
20110422	94.0
20110423	94.0
20110424	51.0
20110425	62.0
20110426	78.0
20110427	84.0
20110428	74.0
20110429	88.0
20110430	92.0
20110501	91.0
20110502	95.0
20110503	94.0
20110504	95.0
20110505	97.0
20110506	94.0
20110507	87.0
20110508	89.0
20110509	79.0
20110510	84.0
20110511	78.0
20110512	95.0
20110513	96.0
20110514	94.0
20110515	95.0
20110516	96.0
20110517	96.0
20110518	82.0
20110519	82.0
20110520	89.0
20110521	86.0
20110522	86.0
20110523	94.0
20110524	95.0
20110525	88.0
20110526	90.0
20110527	91.0
20110528	95.0
20110529	87.0
20110530	78.0
20110531	84.0
20110601	88.0
20110602	93.0
20110603	90.0
20110604	91.0
20110605	86.0
20110606	88.0
20110607	77.0
20110608	75.0
20110609	81.0
20110610	92.0
20110611	92.0
20110612	88.0
20110613	84.0
20110614	84.0
20110615	82.0
20110616	82.0
20110617	94.0
20110618	92.0
20110619	82.0
20110620	80.0
20110621	90.0
20110622	89.0
20110623	90.0
20110624	94.0
20110625	96.0
20110626	91.0
20110627	88.0
20110628	94.0
20110629	94.0
20110630	86.0
20110701	84.0
20110702	83.0
20110703	81.0
20110704	80.0
20110705	82.0
20110706	84.0
20110707	83.0
20110708	84.0
20110709	93.0
20110710	90.0
20110711	88.0
20110712	93.0
20110713	93.0
20110714	92.0
20110715	95.0
20110716	93.0
20110717	94.0
20110718	90.0
20110719	93.0
20110720	79.0
20110721	79.0
20110722	81.0
20110723	85.0
20110724	84.0
20110725	88.0
20110726	85.0
20110727	79.0
20110728	83.0
20110729	83.0
20110730	82.0
20110731	84.0
20110801	85.0
20110802	85.0
20110803	84.0
20110804	83.0
20110805	90.0
20110806	92.0
20110807	84.0
20110808	88.0
20110809	89.0
20110810	94.0
20110811	85.0
20110812	83.0
20110813	81.0
20110814	83.0
20110815	81.0
20110816	83.0
20110817	81.0
20110818	85.0
20110819	82.0
20110820	85.0
20110821	87.0
20110822	88.0
20110823	87.0
20110824	92.0
20110825	84.0
20110826	85.0
20110827	85.0
20110828	89.0
20110829	88.0
20110830	94.0
20110831	90.0
20110901	89.0
20110902	84.0
20110903	84.0
20110904	81.0
20110905	78.0
20110906	72.0
20110907	75.0
20110908	87.0
20110909	70.0
20110910	71.0
20110911	77.0
20110912	82.0
20110913	83.0
20110914	81.0
20110915	80.0
20110916	79.0
20110917	79.0
20110918	80.0
20110919	80.0
20110920	82.0
20110921	74.0
20110922	70.0
20110923	73.0
20110924	81.0
20110925	77.0
20110926	83.0
20110927	83.0
20110928	78.0
20110929	89.0
20110930	94.0
20111001	95.0
20111002	89.0
20111003	93.0
20111004	94.0
20111005	93.0
20111006	89.0
20111007	88.0
20111008	84.0
20111009	85.0
20111010	89.0
20111011	91.0
20111012	88.0
20111013	90.0
20111014	93.0
20111015	94.0
20111016	82.0
20111017	72.0
20111018	71.0
20111019	77.0
20111020	89.0
20111021	94.0
20111022	85.0
20111023	84.0
20111024	88.0
20111025	90.0
20111026	81.0
20111027	83.0
20111028	78.0
20111029	83.0
20111030	83.0
20111031	87.0
20111101	94.0
20111102	94.0
20111103	87.0
20111104	81.0
20111105	91.0
20111106	97.0
20111107	92.0
20111108	95.0
20111109	96.0
20111110	96.0
20111111	100.0
20111112	98.0
20111113	95.0
20111114	93.0
20111115	93.0
20111116	95.0
20111117	94.0
20111118	95.0
20111119	96.0
20111120	93.0
20111121	71.0
20111122	81.0
20111123	91.0
20111124	67.0
20111125	68.0
20111126	78.0
20111127	85.0
20111128	89.0
20111129	93.0
20111130	95.0
20111201	92.0
20111202	96.0
20111203	88.0
20111204	76.0
20111205	99.0
20111206	99.0
20111207	98.0
20111208	93.0
20111209	87.0
20111210	87.0
20111211	87.0
20111212	91.0
20111213	91.0
20111214	97.0
20111215	95.0
20111216	88.0
20111217	82.0
20111218	88.0
20111219	95.0
20111220	96.0
20111221	97.0
20111222	93.0
20111223	92.0
20111224	82.0
20111225	68.0
20111226	85.0
20111227	89.0
20111228	93.0
20111229	91.0
20111230	93.0
20111231	92.0
