# Supplementary material for: Association between Daily Hospital Outpatient Visits for Accidents and Daily Ambient Air Temperatures in an Industrial City
Source: PLoS One. 2016 Jan 27;11(1):e0145003. doi: 10.1371/journal.pone.0145003 (PMC4729523; doi:10.1371/journal.pone.0145003)
Supplement: S1 File — The daily meteorological data (temperature, relative humidity, wind direction, wind speed, rainfall), air pollution data (PM10, PM2.5, O3, CO, NO, NO2, SO2), and hospital visits for accidents (outpatient visits, emergency room visits) for each year of the 2007–2011 study period are included in the uploaded data file. There is also a README file, containing the detailed file structures for the data set, and the description for each data file. Interested readers can contact Kuo-Ying Wang at kuoying@mail.atm.ncu.edu.tw to access data as described above. Alternatively, interested readers can use following methods to obtain data (meteorology and air pollution) from Taiwan Environmental Protection Administration (EPA): 1) Click on http://taqm.epa.gov.tw/taqm/en/default.aspx; 2) Look on a list of items from the left column shown from the pop-up window. Search and click on an item called “Data Service”, which will lead to “Air Quality”. Then click on it to see “Hourly Value”. Then click on “Hourly Value” to download hourly data for all ambient air monitoring sites in Taiwan. (TAR) [file pone.0145003.s001.tar › 2007-2011_export/2011/air/no.dat]

20110101	15.0
20110102	14.0
20110103	26.0
20110104	27.0
20110105	34.0
20110106	35.0
20110107	41.0
20110108	34.0
20110109	18.0
20110110	32.0
20110111	40.0
20110112	30.0
20110113	87.0
20110114	226.0
20110115	22.0
20110116	27.0
20110117	26.0
20110118	46.0
20110119	41.0
20110120	31.0
20110121	30.0
20110122	34.0
20110123	49.0
20110124	35.0
20110125	20.0
20110126	26.0
20110127	31.0
20110128	29.0
20110129	23.0
20110130	23.0
20110131	21.0
20110201	45.0
20110202	19.0
20110203	32.0
20110204	24.0
20110205	14.0
20110206	57.0
20110207	88.0
20110208	123.0
20110209	42.0
20110210	22.0
20110211	20.0
20110212	12.0
20110213	39.0
20110214	27.0
20110215	15.0
20110216	154.0
20110217	123.0
20110218	41.0
20110219	33.0
20110220	25.0
20110221	35.0
20110222	57.0
20110223	68.0
20110224	103.0
20110225	109.0
20110226	136.0
20110227	149.0
20110228	100.0
20110301	25.0
20110302	29.0
20110303	25.0
20110304	18.0
20110305	31.0
20110306	86.0
20110307	28.0
20110308	9.8
20110309	19.0
20110310	15.0
20110311	12.0
20110312	105.0
20110313	105.0
20110314	85.0
20110315	16.0
20110316	26.0
20110317	8.7
20110318	103.0
20110319	122.0
20110320	141.0
20110321	112.0
20110322	16.0
20110323	22.0
20110324	14.0
20110325	24.0
20110326	29.0
20110327	18.0
20110328	28.0
20110329	37.0
20110330	11.0
20110331	124.0
20110401	176.0
20110402	53.0
20110403	52.0
20110404	14.0
20110405	9.3
20110406	73.0
20110407	105.0
20110408	158.0
20110409	24.0
20110410	49.0
20110411	16.0
20110412	16.0
20110413	93.0
20110414	100.0
20110415	92.0
20110416	66.0
20110417	57.0
20110418	58.0
20110419	8.5
20110420	37.0
20110421	94.0
20110422	92.0
20110423	9.5
20110424	69.0
20110425	113.0
20110426	99.0
20110427	47.0
20110428	45.0
20110429	120.0
20110430	73.0
20110501	66.0
20110502	96.0
20110503	53.0
20110504	47.0
20110505	69.0
20110506	100.0
20110507	98.0
20110508	39.0
20110509	117.0
20110510	76.0
20110511	42.0
20110512	81.0
20110513	9.2
20110514	8.7
20110515	54.0
20110516	16.0
20110517	16.0
20110518	37.0
20110519	111.0
20110520	75.0
20110521	36.0
20110522	49.0
20110523	103.0
20110524	21.0
20110525	31.0
20110526	32.0
20110527	22.0
20110528	17.0
20110529	9.7
20110530	59.0
20110531	57.0
20110601	36.0
20110602	94.0
20110603	115.0
20110604	103.0
20110605	40.0
20110606	40.0
20110607	61.0
20110608	71.0
20110609	68.0
20110610	85.0
20110611	37.0
20110612	33.0
20110613	59.0
20110614	72.0
20110615	56.0
20110616	71.0
20110617	63.0
20110618	55.0
20110619	48.0
20110620	74.0
20110621	78.0
20110622	96.0
20110623	40.0
20110624	22.0
20110625	33.0
20110626	46.0
20110627	70.0
20110628	75.0
20110629	105.0
20110630	80.0
20110701	73.0
20110702	53.0
20110703	55.0
20110704	48.0
20110705	65.0
20110706	57.0
20110707	59.0
20110708	56.0
20110709	36.0
20110710	36.0
20110711	46.0
20110712	43.0
20110713	73.0
20110714	37.0
20110715	46.0
20110716	60.0
20110717	44.0
20110718	72.0
20110719	35.0
20110720	46.0
20110721	49.0
20110722	79.0
20110723	63.0
20110724	43.0
20110725	39.0
20110726	70.0
20110727	83.0
20110728	51.0
20110729	59.0
20110730	41.0
20110731	37.0
20110801	66.0
20110802	46.0
20110803	49.0
20110804	55.0
20110805	55.0
20110806	41.0
20110807	48.0
20110808	75.0
20110809	54.0
20110810	75.0
20110811	82.0
20110812	69.0
20110813	45.0
20110814	42.0
20110815	62.0
20110816	55.0
20110817	45.0
20110818	59.0
20110819	65.0
20110820	31.0
20110821	35.0
20110822	49.0
20110823	58.0
20110824	55.0
20110825	27.0
20110826	38.0
20110827	42.0
20110828	13.0
20110829	44.0
20110830	62.0
20110831	86.0
20110901	99.0
20110902	83.0
20110903	43.0
20110904	34.0
20110905	32.0
20110906	29.0
20110907	51.0
20110908	42.0
20110909	18.0
20110910	44.0
20110911	29.0
20110912	16.0
20110913	21.0
20110914	21.0
20110915	33.0
20110916	74.0
20110917	64.0
20110918	45.0
20110919	17.0
20110920	18.0
20110921	20.0
20110922	9.1
20110923	11.0
20110924	14.0
20110925	13.0
20110926	13.0
20110927	15.0
20110928	83.0
20110929	85.0
20110930	41.0
20111001	11.0
20111002	13.0
20111003	19.0
20111004	25.0
20111005	31.0
20111006	39.0
20111007	14.0
20111008	11.0
20111009	97.0
20111010	63.0
20111011	57.0
20111012	133.0
20111013	115.0
20111014	104.0
20111015	20.0
20111016	7.1
20111017	21.0
20111018	9.5
20111019	17.0
20111020	39.0
20111021	27.0
20111022	14.0
20111023	63.0
20111024	106.0
20111025	13.0
20111026	20.0
20111027	14.0
20111028	13.0
20111029	9.9
20111030	12.0
20111031	10.0
20111101	27.0
20111102	71.0
20111103	45.0
20111104	144.0
20111105	39.0
20111106	33.0
20111107	17.0
20111108	24.0
20111109	31.0
20111110	25.0
20111111	41.0
20111112	19.0
20111113	23.0
20111114	17.0
20111115	27.0
20111116	65.0
20111117	179.0
20111118	164.0
20111119	168.0
20111120	12.0
20111121	14.0
20111122	70.0
20111123	22.0
20111124	13.0
20111125	15.0
20111126	51.0
20111127	98.0
20111128	53.0
20111129	30.0
20111130	101.0
20111201	16.0
20111202	65.0
20111203	20.0
20111204	15.0
20111205	100.0
20111206	20.0
20111207	140.0
20111208	29.0
20111209	29.0
20111210	24.0
20111211	12.0
20111212	30.0
20111213	13.0
20111214	44.0
20111215	17.0
20111216	21.0
20111217	20.0
20111218	20.0
20111219	22.0
20111220	31.0
20111221	25.0
20111222	20.0
20111223	35.0
20111224	38.0
20111225	19.0
20111226	14.0
20111227	56.0
20111228	151.0
20111229	19.0
20111230	18.0
20111231	26.0
