# Supplementary material for: Association between Daily Hospital Outpatient Visits for Accidents and Daily Ambient Air Temperatures in an Industrial City
Source: PLoS One. 2016 Jan 27;11(1):e0145003. doi: 10.1371/journal.pone.0145003 (PMC4729523; doi:10.1371/journal.pone.0145003)
Supplement: S1 File — The daily meteorological data (temperature, relative humidity, wind direction, wind speed, rainfall), air pollution data (PM10, PM2.5, O3, CO, NO, NO2, SO2), and hospital visits for accidents (outpatient visits, emergency room visits) for each year of the 2007–2011 study period are included in the uploaded data file. There is also a README file, containing the detailed file structures for the data set, and the description for each data file. Interested readers can contact Kuo-Ying Wang at kuoying@mail.atm.ncu.edu.tw to access data as described above. Alternatively, interested readers can use following methods to obtain data (meteorology and air pollution) from Taiwan Environmental Protection Administration (EPA): 1) Click on http://taqm.epa.gov.tw/taqm/en/default.aspx; 2) Look on a list of items from the left column shown from the pop-up window. Search and click on an item called “Data Service”, which will lead to “Air Quality”. Then click on it to see “Hourly Value”. Then click on “Hourly Value” to download hourly data for all ambient air monitoring sites in Taiwan. (TAR) [file pone.0145003.s001.tar › 2007-2011_export/2011/air/no2.dat]

20110101	29.0
20110102	31.0
20110103	35.0
20110104	37.0
20110105	45.0
20110106	45.0
20110107	42.0
20110108	39.0
20110109	43.0
20110110	41.0
20110111	43.0
20110112	43.0
20110113	46.0
20110114	43.0
20110115	37.0
20110116	35.0
20110117	34.0
20110118	43.0
20110119	40.0
20110120	39.0
20110121	34.0
20110122	38.0
20110123	37.0
20110124	45.0
20110125	35.0
20110126	34.0
20110127	40.0
20110128	38.0
20110129	41.0
20110130	38.0
20110131	33.0
20110201	40.0
20110202	34.0
20110203	46.0
20110204	46.0
20110205	43.0
20110206	50.0
20110207	73.0
20110208	62.0
20110209	50.0
20110210	39.0
20110211	36.0
20110212	29.0
20110213	39.0
20110214	37.0
20110215	35.0
20110216	47.0
20110217	56.0
20110218	44.0
20110219	49.0
20110220	44.0
20110221	56.0
20110222	51.0
20110223	56.0
20110224	65.0
20110225	55.0
20110226	51.0
20110227	57.0
20110228	62.0
20110301	36.0
20110302	35.0
20110303	44.0
20110304	40.0
20110305	49.0
20110306	84.0
20110307	48.0
20110308	30.0
20110309	45.0
20110310	55.0
20110311	45.0
20110312	57.0
20110313	54.0
20110314	59.0
20110315	36.0
20110316	37.0
20110317	39.0
20110318	71.0
20110319	54.0
20110320	51.0
20110321	42.0
20110322	39.0
20110323	40.0
20110324	44.0
20110325	47.0
20110326	48.0
20110327	47.0
20110328	54.0
20110329	52.0
20110330	38.0
20110331	61.0
20110401	59.0
20110402	64.0
20110403	46.0
20110404	39.0
20110405	28.0
20110406	53.0
20110407	82.0
20110408	52.0
20110409	50.0
20110410	62.0
20110411	45.0
20110412	46.0
20110413	52.0
20110414	62.0
20110415	55.0
20110416	33.0
20110417	50.0
20110418	56.0
20110419	34.0
20110420	59.0
20110421	80.0
20110422	64.0
20110423	47.0
20110424	61.0
20110425	79.0
20110426	59.0
20110427	60.0
20110428	64.0
20110429	83.0
20110430	74.0
20110501	36.0
20110502	44.0
20110503	40.0
20110504	52.0
20110505	63.0
20110506	49.0
20110507	43.0
20110508	46.0
20110509	45.0
20110510	48.0
20110511	30.0
20110512	50.0
20110513	47.0
20110514	43.0
20110515	50.0
20110516	41.0
20110517	44.0
20110518	51.0
20110519	73.0
20110520	58.0
20110521	54.0
20110522	42.0
20110523	39.0
20110524	43.0
20110525	42.0
20110526	40.0
20110527	36.0
20110528	37.0
20110529	39.0
20110530	55.0
20110531	63.0
20110601	48.0
20110602	41.0
20110603	64.0
20110604	53.0
20110605	36.0
20110606	28.0
20110607	28.0
20110608	25.0
20110609	57.0
20110610	41.0
20110611	44.0
20110612	30.0
20110613	22.0
20110614	28.0
20110615	26.0
20110616	45.0
20110617	49.0
20110618	29.0
20110619	38.0
20110620	35.0
20110621	49.0
20110622	40.0
20110623	44.0
20110624	23.0
20110625	19.0
20110626	27.0
20110627	33.0
20110628	38.0
20110629	42.0
20110630	44.0
20110701	31.0
20110702	28.0
20110703	23.0
20110704	23.0
20110705	33.0
20110706	29.0
20110707	37.0
20110708	31.0
20110709	27.0
20110710	31.0
20110711	41.0
20110712	34.0
20110713	41.0
20110714	30.0
20110715	38.0
20110716	38.0
20110717	41.0
20110718	39.0
20110719	25.0
20110720	23.0
20110721	36.0
20110722	26.0
20110723	33.0
20110724	25.0
20110725	37.0
20110726	42.0
20110727	33.0
20110728	45.0
20110729	46.0
20110730	31.0
20110731	33.0
20110801	34.0
20110802	33.0
20110803	33.0
20110804	38.0
20110805	23.0
20110806	29.0
20110807	36.0
20110808	46.0
20110809	43.0
20110810	47.0
20110811	44.0
20110812	44.0
20110813	26.0
20110814	25.0
20110815	22.0
20110816	24.0
20110817	32.0
20110818	32.0
20110819	39.0
20110820	34.0
20110821	34.0
20110822	36.0
20110823	45.0
20110824	49.0
20110825	23.0
20110826	30.0
20110827	22.0
20110828	17.0
20110829	26.0
20110830	38.0
20110831	42.0
20110901	52.0
20110902	51.0
20110903	50.0
20110904	44.0
20110905	55.0
20110906	56.0
20110907	52.0
20110908	59.0
20110909	36.0
20110910	35.0
20110911	18.0
20110912	19.0
20110913	21.0
20110914	19.0
20110915	29.0
20110916	40.0
20110917	41.0
20110918	31.0
20110919	40.0
20110920	51.0
20110921	46.0
20110922	38.0
20110923	29.0
20110924	30.0
20110925	21.0
20110926	19.0
20110927	17.0
20110928	54.0
20110929	49.0
20110930	41.0
20111001	24.0
20111002	32.0
20111003	34.0
20111004	43.0
20111005	44.0
20111006	46.0
20111007	29.0
20111008	27.0
20111009	28.0
20111010	52.0
20111011	42.0
20111012	43.0
20111013	48.0
20111014	43.0
20111015	45.0
20111016	30.0
20111017	49.0
20111018	37.0
20111019	35.0
20111020	50.0
20111021	39.0
20111022	37.0
20111023	41.0
20111024	40.0
20111025	32.0
20111026	33.0
20111027	33.0
20111028	32.0
20111029	31.0
20111030	31.0
20111031	37.0
20111101	37.0
20111102	27.0
20111103	33.0
20111104	43.0
20111105	55.0
20111106	42.0
20111107	31.0
20111108	33.0
20111109	45.0
20111110	36.0
20111111	39.0
20111112	39.0
20111113	42.0
20111114	39.0
20111115	48.0
20111116	33.0
20111117	46.0
20111118	72.0
20111119	36.0
20111120	30.0
20111121	25.0
20111122	69.0
20111123	36.0
20111124	27.0
20111125	27.0
20111126	38.0
20111127	52.0
20111128	40.0
20111129	37.0
20111130	30.0
20111201	26.0
20111202	39.0
20111203	39.0
20111204	33.0
20111205	52.0
20111206	36.0
20111207	51.0
20111208	35.0
20111209	35.0
20111210	29.0
20111211	24.0
20111212	38.0
20111213	34.0
20111214	40.0
20111215	34.0
20111216	34.0
20111217	28.0
20111218	33.0
20111219	31.0
20111220	39.0
20111221	39.0
20111222	33.0
20111223	40.0
20111224	45.0
20111225	29.0
20111226	29.0
20111227	40.0
20111228	41.0
20111229	38.0
20111230	39.0
20111231	38.0
