# Supplementary material for: Association between Daily Hospital Outpatient Visits for Accidents and Daily Ambient Air Temperatures in an Industrial City
Source: PLoS One. 2016 Jan 27;11(1):e0145003. doi: 10.1371/journal.pone.0145003 (PMC4729523; doi:10.1371/journal.pone.0145003)
Supplement: S1 File — The daily meteorological data (temperature, relative humidity, wind direction, wind speed, rainfall), air pollution data (PM10, PM2.5, O3, CO, NO, NO2, SO2), and hospital visits for accidents (outpatient visits, emergency room visits) for each year of the 2007–2011 study period are included in the uploaded data file. There is also a README file, containing the detailed file structures for the data set, and the description for each data file. Interested readers can contact Kuo-Ying Wang at kuoying@mail.atm.ncu.edu.tw to access data as described above. Alternatively, interested readers can use following methods to obtain data (meteorology and air pollution) from Taiwan Environmental Protection Administration (EPA): 1) Click on http://taqm.epa.gov.tw/taqm/en/default.aspx; 2) Look on a list of items from the left column shown from the pop-up window. Search and click on an item called “Data Service”, which will lead to “Air Quality”. Then click on it to see “Hourly Value”. Then click on “Hourly Value” to download hourly data for all ambient air monitoring sites in Taiwan. (TAR) [file pone.0145003.s001.tar › 2007-2011_export/2011/air/o3.dat]

20110101	30.0
20110102	31.0
20110103	29.0
20110104	31.0
20110105	31.0
20110106	26.0
20110107	26.0
20110108	29.0
20110109	33.0
20110110	29.0
20110111	29.0
20110112	30.0
20110113	35.0
20110114	26.0
20110115	36.0
20110116	33.0
20110117	33.0
20110118	34.0
20110119	27.0
20110120	30.0
20110121	28.0
20110122	35.0
20110123	23.0
20110124	31.0
20110125	36.0
20110126	30.0
20110127	34.0
20110128	31.0
20110129	29.0
20110130	37.0
20110131	33.0
20110201	43.0
20110202	25.0
20110203	40.0
20110204	45.0
20110205	54.0
20110206	48.0
20110207	64.0
20110208	54.0
20110209	51.0
20110210	52.0
20110211	37.0
20110212	38.0
20110213	32.0
20110214	35.0
20110215	37.0
20110216	35.0
20110217	34.0
20110218	32.0
20110219	35.0
20110220	39.0
20110221	42.0
20110222	46.0
20110223	34.0
20110224	16.0
20110225	46.0
20110226	46.0
20110227	66.0
20110228	50.0
20110301	24.0
20110302	37.0
20110303	42.0
20110304	45.0
20110305	53.0
20110306	14.0
20110307	58.0
20110308	49.0
20110309	63.0
20110310	68.0
20110311	62.0
20110312	47.0
20110313	49.0
20110314	49.0
20110315	55.0
20110316	43.0
20110317	53.0
20110318	51.0
20110319	20.0
20110320	78.0
20110321	32.0
20110322	46.0
20110323	49.0
20110324	52.0
20110325	50.0
20110326	52.0
20110327	44.0
20110328	47.0
20110329	66.0
20110330	81.0
20110331	50.0
20110401	89.0
20110402	97.0
20110403	87.0
20110404	49.0
20110405	52.0
20110406	49.0
20110407	66.0
20110408	54.0
20110409	49.0
20110410	64.0
20110411	54.0
20110412	56.0
20110413	56.0
20110414	82.0
20110415	51.0
20110416	31.0
20110417	45.0
20110418	71.0
20110419	80.0
20110420	70.0
20110421	78.0
20110422	53.0
20110423	56.0
20110424	65.0
20110425	77.0
20110426	61.0
20110427	75.0
20110428	73.0
20110429	48.0
20110430	58.0
20110501	17.0
20110502	37.0
20110503	36.0
20110504	42.0
20110505	61.0
20110506	26.0
20110507	55.0
20110508	80.0
20110509	63.0
20110510	85.0
20110511	43.0
20110512	42.0
20110513	66.0
20110514	60.0
20110515	47.0
20110516	47.0
20110517	52.0
20110518	97.0
20110519	66.0
20110520	68.0
20110521	79.0
20110522	52.0
20110523	34.0
20110524	46.0
20110525	38.0
20110526	35.0
20110527	83.0
20110528	62.0
20110529	54.0
20110530	90.0
20110531	82.0
20110601	75.0
20110602	35.0
20110603	13.0
20110604	70.0
20110605	27.0
20110606	32.0
20110607	39.0
20110608	41.0
20110609	32.0
20110610	52.0
20110611	60.0
20110612	41.0
20110613	37.0
20110614	29.0
20110615	47.0
20110616	43.0
20110617	54.0
20110618	32.0
20110619	48.0
20110620	57.0
20110621	48.0
20110622	46.0
20110623	76.0
20110624	25.0
20110625	27.0
20110626	50.0
20110627	46.0
20110628	37.0
20110629	66.0
20110630	40.0
20110701	36.0
20110702	49.0
20110703	49.0
20110704	32.0
20110705	63.0
20110706	41.0
20110707	41.0
20110708	52.0
20110709	49.0
20110710	58.0
20110711	41.0
20110712	47.0
20110713	32.0
20110714	37.0
20110715	52.0
20110716	24.0
20110717	52.0
20110718	47.0
20110719	43.0
20110720	37.0
20110721	35.0
20110722	37.0
20110723	38.0
20110724	60.0
20110725	50.0
20110726	32.0
20110727	80.0
20110728	93.0
20110729	83.0
20110730	45.0
20110731	55.0
20110801	59.0
20110802	83.0
20110803	79.0
20110804	46.0
20110805	32.0
20110806	42.0
20110807	57.0
20110808	50.0
20110809	40.0
20110810	63.0
20110811	44.0
20110812	50.0
20110813	45.0
20110814	50.0
20110815	37.0
20110816	55.0
20110817	50.0
20110818	67.0
20110819	52.0
20110820	63.0
20110821	52.0
20110822	63.0
20110823	76.0
20110824	64.0
20110825	35.0
20110826	26.0
20110827	14.0
20110828	18.0
20110829	27.0
20110830	31.0
20110831	58.0
20110901	60.0
20110902	47.0
20110903	88.0
20110904	88.0
20110905	78.0
20110906	101.0
20110907	115.0
20110908	98.0
20110909	91.0
20110910	63.0
20110911	30.0
20110912	22.0
20110913	21.0
20110914	23.0
20110915	43.0
20110916	38.0
20110917	43.0
20110918	43.0
20110919	52.0
20110920	56.0
20110921	51.0
20110922	65.0
20110923	53.0
20110924	41.0
20110925	31.0
20110926	28.0
20110927	33.0
20110928	67.0
20110929	74.0
20110930	49.0
20111001	35.0
20111002	47.0
20111003	49.0
20111004	42.0
20111005	34.0
20111006	42.0
20111007	42.0
20111008	50.0
20111009	52.0
20111010	42.0
20111011	65.0
20111012	27.0
20111013	38.0
20111014	22.0
20111015	61.0
20111016	64.0
20111017	72.0
20111018	58.0
20111019	41.0
20111020	38.0
20111021	26.0
20111022	45.0
20111023	52.0
20111024	50.0
20111025	43.0
20111026	32.0
20111027	40.0
20111028	36.0
20111029	35.0
20111030	47.0
20111031	50.0
20111101	36.0
20111102	17.0
20111103	24.0
20111104	25.0
20111105	87.0
20111106	22.0
20111107	25.0
20111108	28.0
20111109	43.0
20111110	35.0
20111111	33.0
20111112	48.0
20111113	40.0
20111114	59.0
20111115	59.0
20111116	29.0
20111117	19.0
20111118	6.7
20111119	12.0
20111120	43.0
20111121	40.0
20111122	61.0
20111123	43.0
20111124	44.0
20111125	38.0
20111126	35.0
20111127	22.0
20111128	34.0
20111129	22.0
20111130	26.0
20111201	29.0
20111202	24.0
20111203	36.0
20111204	39.0
20111205	37.0
20111206	27.0
20111207	38.0
20111208	21.0
20111209	31.0
20111210	26.0
20111211	27.0
20111212	33.0
20111213	33.0
20111214	28.0
20111215	37.0
20111216	32.0
20111217	30.0
20111218	35.0
20111219	32.0
20111220	36.0
20111221	36.0
20111222	31.0
20111223	36.0
20111224	31.0
20111225	33.0
20111226	36.0
20111227	36.0
20111228	31.0
20111229	29.0
20111230	38.0
20111231	37.0
