# Supplementary material for: Association between Daily Hospital Outpatient Visits for Accidents and Daily Ambient Air Temperatures in an Industrial City
Source: PLoS One. 2016 Jan 27;11(1):e0145003. doi: 10.1371/journal.pone.0145003 (PMC4729523; doi:10.1371/journal.pone.0145003)
Supplement: S1 File — The daily meteorological data (temperature, relative humidity, wind direction, wind speed, rainfall), air pollution data (PM10, PM2.5, O3, CO, NO, NO2, SO2), and hospital visits for accidents (outpatient visits, emergency room visits) for each year of the 2007–2011 study period are included in the uploaded data file. There is also a README file, containing the detailed file structures for the data set, and the description for each data file. Interested readers can contact Kuo-Ying Wang at kuoying@mail.atm.ncu.edu.tw to access data as described above. Alternatively, interested readers can use following methods to obtain data (meteorology and air pollution) from Taiwan Environmental Protection Administration (EPA): 1) Click on http://taqm.epa.gov.tw/taqm/en/default.aspx; 2) Look on a list of items from the left column shown from the pop-up window. Search and click on an item called “Data Service”, which will lead to “Air Quality”. Then click on it to see “Hourly Value”. Then click on “Hourly Value” to download hourly data for all ambient air monitoring sites in Taiwan. (TAR) [file pone.0145003.s001.tar › 2007-2011_export/2011/air/pm10.dat]

20110101	81.0
20110102	69.0
20110103	53.0
20110104	99.0
20110105	84.0
20110106	102.0
20110107	89.0
20110108	46.0
20110109	114.0
20110110	90.0
20110111	64.0
20110112	117.0
20110113	80.0
20110114	109.0
20110115	104.0
20110116	115.0
20110117	64.0
20110118	66.0
20110119	54.0
20110120	52.0
20110121	53.0
20110122	73.0
20110123	91.0
20110124	125.0
20110125	49.0
20110126	35.0
20110127	48.0
20110128	37.0
20110129	70.0
20110130	106.0
20110131	73.0
20110201	75.0
20110202	116.0
20110203	116.0
20110204	97.0
20110205	88.0
20110206	79.0
20110207	155.0
20110208	170.0
20110209	121.0
20110210	156.0
20110211	87.0
20110212	117.0
20110213	82.0
20110214	97.0
20110215	76.0
20110216	89.0
20110217	122.0
20110218	49.0
20110219	52.0
20110220	67.0
20110221	95.0
20110222	119.0
20110223	89.0
20110224	122.0
20110225	121.0
20110226	164.0
20110227	154.0
20110228	138.0
20110301	84.0
20110302	125.0
20110303	89.0
20110304	89.0
20110305	124.0
20110306	183.0
20110307	289.0
20110308	70.0
20110309	66.0
20110310	82.0
20110311	55.0
20110312	132.0
20110313	117.0
20110314	104.0
20110315	105.0
20110316	143.0
20110317	98.0
20110318	136.0
20110319	145.0
20110320	138.0
20110321	125.0
20110322	83.0
20110323	85.0
20110324	144.0
20110325	134.0
20110326	70.0
20110327	46.0
20110328	66.0
20110329	94.0
20110330	127.0
20110331	87.0
20110401	135.0
20110402	151.0
20110403	135.0
20110404	68.0
20110405	72.0
20110406	97.0
20110407	132.0
20110408	111.0
20110409	88.0
20110410	203.0
20110411	187.0
20110412	106.0
20110413	109.0
20110414	159.0
20110415	115.0
20110416	100.0
20110417	59.0
20110418	129.0
20110419	167.0
20110420	133.0
20110421	124.0
20110422	132.0
20110423	138.0
20110424	86.0
20110425	159.0
20110426	146.0
20110427	108.0
20110428	142.0
20110429	239.0
20110430	173.0
20110501	110.0
20110502	193.0
20110503	177.0
20110504	120.0
20110505	101.0
20110506	114.0
20110507	91.0
20110508	110.0
20110509	98.0
20110510	99.0
20110511	86.0
20110512	71.0
20110513	118.0
20110514	120.0
20110515	72.0
20110516	43.0
20110517	39.0
20110518	71.0
20110519	117.0
20110520	115.0
20110521	100.0
20110522	79.0
20110523	76.0
20110524	69.0
20110525	74.0
20110526	72.0
20110527	91.0
20110528	69.0
20110529	77.0
20110530	105.0
20110531	120.0
20110601	120.0
20110602	77.0
20110603	145.0
20110604	328.0
20110605	115.0
20110606	65.0
20110607	61.0
20110608	72.0
20110609	76.0
20110610	78.0
20110611	80.0
20110612	80.0
20110613	67.0
20110614	65.0
20110615	75.0
20110616	74.0
20110617	74.0
20110618	89.0
20110619	79.0
20110620	99.0
20110621	111.0
20110622	91.0
20110623	101.0
20110624	88.0
20110625	67.0
20110626	75.0
20110627	71.0
20110628	72.0
20110629	83.0
20110630	83.0
20110701	74.0
20110702	79.0
20110703	66.0
20110704	70.0
20110705	89.0
20110706	79.0
20110707	103.0
20110708	96.0
20110709	94.0
20110710	106.0
20110711	89.0
20110712	70.0
20110713	70.0
20110714	64.0
20110715	61.0
20110716	51.0
20110717	69.0
20110718	77.0
20110719	149.0
20110720	49.0
20110721	69.0
20110722	67.0
20110723	78.0
20110724	74.0
20110725	77.0
20110726	76.0
20110727	83.0
20110728	102.0
20110729	104.0
20110730	73.0
20110731	105.0
20110801	87.0
20110802	124.0
20110803	91.0
20110804	135.0
20110805	75.0
20110806	72.0
20110807	75.0
20110808	78.0
20110809	67.0
20110810	68.0
20110811	77.0
20110812	71.0
20110813	66.0
20110814	66.0
20110815	73.0
20110816	62.0
20110817	67.0
20110818	78.0
20110819	89.0
20110820	80.0
20110821	88.0
20110822	101.0
20110823	78.0
20110824	93.0
20110825	57.0
20110826	58.0
20110827	50.0
20110828	54.0
20110829	49.0
20110830	60.0
20110831	81.0
20110901	154.0
20110902	91.0
20110903	158.0
20110904	149.0
20110905	120.0
20110906	101.0
20110907	263.0
20110908	161.0
20110909	126.0
20110910	88.0
20110911	49.0
20110912	55.0
20110913	47.0
20110914	57.0
20110915	62.0
20110916	62.0
20110917	85.0
20110918	86.0
20110919	102.0
20110920	107.0
20110921	100.0
20110922	138.0
20110923	144.0
20110924	69.0
20110925	57.0
20110926	70.0
20110927	58.0
20110928	97.0
20110929	106.0
20110930	112.0
20111001	64.0
20111002	64.0
20111003	58.0
20111004	49.0
20111005	95.0
20111006	83.0
20111007	93.0
20111008	93.0
20111009	100.0
20111010	81.0
20111011	89.0
20111012	103.0
20111013	95.0
20111014	74.0
20111015	180.0
20111016	115.0
20111017	101.0
20111018	149.0
20111019	66.0
20111020	86.0
20111021	79.0
20111022	93.0
20111023	93.0
20111024	75.0
20111025	80.0
20111026	78.0
20111027	104.0
20111028	84.0
20111029	97.0
20111030	72.0
20111031	88.0
20111101	63.0
20111102	66.0
20111103	77.0
20111104	98.0
20111105	141.0
20111106	162.0
20111107	56.0
20111108	50.0
20111109	57.0
20111110	44.0
20111111	64.0
20111112	66.0
20111113	47.0
20111114	140.0
20111115	122.0
20111116	57.0
20111117	80.0
20111118	173.0
20111119	76.0
20111120	82.0
20111121	57.0
20111122	150.0
20111123	92.0
20111124	115.0
20111125	55.0
20111126	59.0
20111127	112.0
20111128	89.0
20111129	72.0
20111130	116.0
20111201	56.0
20111202	77.0
20111203	99.0
20111204	85.0
20111205	74.0
20111206	50.0
20111207	170.0
20111208	52.0
20111209	43.0
20111210	52.0
20111211	71.0
20111212	54.0
20111213	80.0
20111214	64.0
20111215	134.0
20111216	67.0
20111217	70.0
20111218	54.0
20111219	48.0
20111220	62.0
20111221	49.0
20111222	96.0
20111223	67.0
20111224	119.0
20111225	98.0
20111226	86.0
20111227	73.0
20111228	77.0
20111229	79.0
20111230	67.0
20111231	75.0
