# Supplementary material for: Association between Daily Hospital Outpatient Visits for Accidents and Daily Ambient Air Temperatures in an Industrial City
Source: PLoS One. 2016 Jan 27;11(1):e0145003. doi: 10.1371/journal.pone.0145003 (PMC4729523; doi:10.1371/journal.pone.0145003)
Supplement: S1 File — The daily meteorological data (temperature, relative humidity, wind direction, wind speed, rainfall), air pollution data (PM10, PM2.5, O3, CO, NO, NO2, SO2), and hospital visits for accidents (outpatient visits, emergency room visits) for each year of the 2007–2011 study period are included in the uploaded data file. There is also a README file, containing the detailed file structures for the data set, and the description for each data file. Interested readers can contact Kuo-Ying Wang at kuoying@mail.atm.ncu.edu.tw to access data as described above. Alternatively, interested readers can use following methods to obtain data (meteorology and air pollution) from Taiwan Environmental Protection Administration (EPA): 1) Click on http://taqm.epa.gov.tw/taqm/en/default.aspx; 2) Look on a list of items from the left column shown from the pop-up window. Search and click on an item called “Data Service”, which will lead to “Air Quality”. Then click on it to see “Hourly Value”. Then click on “Hourly Value” to download hourly data for all ambient air monitoring sites in Taiwan. (TAR) [file pone.0145003.s001.tar › 2007-2011_export/2011/air/pm2.5.dat]

20110101            28.0
20110102            35.0
20110103            34.0
20110104            55.0
20110105            36.0
20110106            67.0
20110107            57.0
20110108            22.0
20110109            77.0
20110110            48.0
20110111            29.0
20110112            58.0
20110113            50.0
20110114            51.0
20110115            55.0
20110116            46.0
20110117            18.0
20110118            34.0
20110119            25.0
20110120            24.0
20110121            33.0
20110122            41.0
20110123            61.0
20110124            83.0
20110125            23.0
20110126            17.0
20110127            25.0
20110128            16.0
20110129            57.0
20110130            77.0
20110131            38.0
20110201            44.0
20110202            82.0
20110203            81.0
20110204            62.0
20110205            61.0
20110206            50.0
20110207           116.0
20110208           124.0
20110209            98.0
20110210            76.0
20110211            46.0
20110212            74.0
20110213            55.0
20110214            59.0
20110215            51.0
20110216            49.0
20110217            75.0
20110218            28.0
20110219            38.0
20110220            44.0
20110221            54.0
20110222            65.0
20110223            54.0
20110224            62.0
20110225            66.0
20110226            89.0
20110227            95.0
20110228            77.0
20110301            40.0
20110302            60.0
20110303            48.0
20110304            49.0
20110305            72.0
20110306           100.0
20110307           161.0
20110308            30.0
20110309            41.0
20110310            52.0
20110311            43.0
20110312            58.0
20110313            58.0
20110314            53.0
20110315            46.0
20110316            53.0
20110317            54.0
20110318            64.0
20110319            88.0
20110320            88.0
20110321            73.0
20110322            48.0
20110323            40.0
20110324            55.0
20110325            73.0
20110326            24.0
20110327            28.0
20110328            35.0
20110329            53.0
20110330            76.0
20110331            58.0
20110401            82.0
20110402           102.0
20110403            85.0
20110404            34.0
20110405            32.0
20110406            44.0
20110407            76.0
20110408            67.0
20110409            52.0
20110410           109.0
20110411           122.0
20110412            31.0
20110413            57.0
20110414            85.0
20110415            69.0
20110416            68.0
20110417            35.0
20110418            59.0
20110419            54.0
20110420            56.0
20110421            93.0
20110422            64.0
20110423            92.0
20110424            38.0
20110425            86.0
20110426            79.0
20110427            56.0
20110428            76.0
20110429           116.0
20110430           112.0
20110501            57.0
20110502            57.0
20110503            67.0
20110504            29.0
20110505            60.0
20110506            53.0
20110507            56.0
20110508            68.0
20110509            50.0
20110510            50.0
20110511            28.0
20110512            36.0
20110513            67.0
20110514            72.0
20110515            36.0
20110516            21.0
20110517            24.0
20110518            44.0
20110519            76.0
20110520            65.0
20110521            55.0
20110522            41.0
20110523            31.0
20110524            23.0
20110525            41.0
20110526            27.0
20110527            55.0
20110528            29.0
20110529            36.0
20110530            50.0
20110531            62.0
20110601            63.0
20110602            35.0
20110603            79.0
20110604           105.0
20110605            55.0
20110606            33.0
20110607            35.0
20110608            27.0
20110609            48.0
20110610            37.0
20110611            43.0
20110612            36.0
20110613            23.0
20110614            29.0
20110615            34.0
20110616            49.0
20110617            39.0
20110618            34.0
20110619            31.0
20110620            45.0
20110621            39.0
20110622            49.0
20110623            49.0
20110624            21.0
20110625            23.0
20110626            28.0
20110627            31.0
20110628            32.0
20110629            42.0
20110630            41.0
20110701            37.0
20110702            37.0
20110703            32.0
20110704            40.0
20110705            40.0
20110706            65.0
20110707            49.0
20110708            68.0
20110709            43.0
20110710            41.0
20110711            57.0
20110712            42.0
20110713            37.0
20110714            35.0
20110715            30.0
20110716            33.0
20110717            41.0
20110718            33.0
20110719            65.0
20110720            29.0
20110721            35.0
20110722            40.0
20110723            47.0
20110724            45.0
20110725            44.0
20110726            43.0
20110727            50.0
20110728            63.0
20110729            81.0
20110730            44.0
20110731            49.0
20110801            45.0
20110802            61.0
20110803            57.0
20110804            54.0
20110805            28.0
20110806            48.0
20110807            45.0
20110808            40.0
20110809            39.0
20110810            41.0
20110811            34.0
20110812            36.0
20110813            32.0
20110814            41.0
20110815            26.0
20110816            29.0
20110817            30.0
20110818            41.0
20110819            57.0
20110820            48.0
20110821            72.0
20110822            66.0
20110823            54.0
20110824            46.0
20110825            32.0
20110826            28.0
20110827            21.0
20110828            20.0
20110829            21.0
20110830            32.0
20110831            33.0
20110901            42.0
20110902            54.0
20110903            84.0
20110904            91.0
20110905            80.0
20110906            54.0
20110907            84.0
20110908            80.0
20110909            74.0
20110910            54.0
20110911            31.0
20110912            23.0
20110913            19.0
20110914            22.0
20110915            25.0
20110916            37.0
20110917            38.0
20110918            40.0
20110919            44.0
20110920            46.0
20110921            54.0
20110922            57.0
20110923            30.0
20110924            21.0
20110925            26.0
20110926            26.0
20110927            18.0
20110928            58.0
20110929            64.0
20110930            56.0
20111001            23.0
20111002            23.0
20111003            21.0
20111004            22.0
20111005            29.0
20111006            38.0
20111007            34.0
20111008            51.0
20111009            48.0
20111010            46.0
20111011            52.0
20111012            51.0
20111013            49.0
20111014            32.0
20111015            99.0
20111016            53.0
20111017            46.0
20111018            44.0
20111019            28.0
20111020            38.0
20111021            36.0
20111022            33.0
20111023            35.0
20111024            34.0
20111025            54.0
20111026            22.0
20111027            28.0
20111028            23.0
20111029            28.0
20111030            32.0
20111031            32.0
20111101            20.0
20111102            21.0
20111103            20.0
20111104            35.0
20111105            71.0
20111106            73.0
20111107            20.0
20111108            21.0
20111109            21.0
20111110            27.0
20111111            42.0
20111112            37.0
20111113            24.0
20111114            90.0
20111115            75.0
20111116            37.0
20111117            47.0
20111118            81.0
20111119            42.0
20111120            37.0
20111121            28.0
20111122            64.0
20111123            54.0
20111124            70.0
20111125            23.0
20111126            26.0
20111127      -1000000.0
20111128      -1000000.0
20111129            27.0
20111130            30.0
20111201            28.0
20111202            46.0
20111203            52.0
20111204            40.0
20111205            54.0
20111206            22.0
20111207            78.0
20111208            21.0
20111209            23.0
20111210            21.0
20111211            43.0
20111212            25.0
20111213            36.0
20111214            39.0
20111215            72.0
20111216            33.0
20111217            33.0
20111218            30.0
20111219            23.0
20111220            41.0
20111221            22.0
20111222            65.0
20111223            29.0
20111224            58.0
20111225            45.0
20111226            84.0
20111227            35.0
20111228            41.0
20111229      -1000000.0
20111230      -1000000.0
20111231      -1000000.0
