# Supplementary material for: Association between Daily Hospital Outpatient Visits for Accidents and Daily Ambient Air Temperatures in an Industrial City
Source: PLoS One. 2016 Jan 27;11(1):e0145003. doi: 10.1371/journal.pone.0145003 (PMC4729523; doi:10.1371/journal.pone.0145003)
Supplement: S1 File — The daily meteorological data (temperature, relative humidity, wind direction, wind speed, rainfall), air pollution data (PM10, PM2.5, O3, CO, NO, NO2, SO2), and hospital visits for accidents (outpatient visits, emergency room visits) for each year of the 2007–2011 study period are included in the uploaded data file. There is also a README file, containing the detailed file structures for the data set, and the description for each data file. Interested readers can contact Kuo-Ying Wang at kuoying@mail.atm.ncu.edu.tw to access data as described above. Alternatively, interested readers can use following methods to obtain data (meteorology and air pollution) from Taiwan Environmental Protection Administration (EPA): 1) Click on http://taqm.epa.gov.tw/taqm/en/default.aspx; 2) Look on a list of items from the left column shown from the pop-up window. Search and click on an item called “Data Service”, which will lead to “Air Quality”. Then click on it to see “Hourly Value”. Then click on “Hourly Value” to download hourly data for all ambient air monitoring sites in Taiwan. (TAR) [file pone.0145003.s001.tar › 2007-2011_export/2011/air/rainfall.dat]

20110101             0.0
20110102             0.0
20110103             5.4
20110104             0.2
20110105             0.8
20110106             5.0
20110107             0.0
20110108             0.0
20110109             5.4
20110110             9.0
20110111            28.2
20110112            23.8
20110113             0.6
20110114             0.2
20110115             4.6
20110116             0.0
20110117             0.0
20110118             0.0
20110119             0.0
20110120             0.6
20110121             5.6
20110122             0.0
20110123             4.8
20110124             1.8
20110125             0.0
20110126             0.0
20110127             0.2
20110128             2.8
20110129             5.8
20110130             0.4
20110131             0.2
20110201             0.0
20110202             1.6
20110203             0.0
20110204             0.0
20110205             0.0
20110206             0.0
20110207             0.0
20110208             0.0
20110209             0.0
20110210             0.0
20110211             3.4
20110212             0.6
20110213            15.0
20110214             9.0
20110215             0.6
20110216             1.2
20110217             1.0
20110218             0.2
20110219            34.6
20110220            11.8
20110221             0.0
20110222             0.0
20110223             0.0
20110224             0.2
20110225             0.0
20110226             0.0
20110227             0.0
20110228             0.0
20110301             0.2
20110302             0.0
20110303             0.0
20110304             0.0
20110305             0.0
20110306             0.0
20110307            26.0
20110308             0.0
20110309             0.0
20110310             4.6
20110311             6.2
20110312             3.4
20110313             0.0
20110314             0.0
20110315             0.0
20110316             0.0
20110317             0.0
20110318             0.4
20110319             1.6
20110320             0.0
20110321             2.8
20110322             1.0
20110323             0.0
20110324             0.0
20110325             0.0
20110326             6.6
20110327            67.2
20110328            11.2
20110329             0.0
20110330             0.0
20110331             0.0
20110401             0.0
20110402             0.0
20110403             0.0
20110404             3.8
20110405             0.0
20110406             0.0
20110407             0.0
20110408             0.0
20110409             0.0
20110410             0.0
20110411             0.2
20110412             0.0
20110413             0.0
20110414             0.2
20110415             0.0
20110416             1.0
20110417            18.8
20110418             1.0
20110419             0.0
20110420             0.0
20110421             0.0
20110422             4.6
20110423             3.8
20110424             0.0
20110425             0.0
20110426             0.0
20110427             0.0
20110428             0.0
20110429             0.2
20110430             0.0
20110501             0.8
20110502             1.0
20110503             1.0
20110504             9.4
20110505             1.8
20110506             0.0
20110507             0.0
20110508             0.0
20110509             0.0
20110510             0.0
20110511             0.0
20110512            55.0
20110513            19.4
20110514            25.0
20110515             5.0
20110516            78.8
20110517            25.0
20110518             0.0
20110519             0.0
20110520             0.0
20110521             1.0
20110522             0.4
20110523             1.8
20110524            17.6
20110525             0.0
20110526             0.0
20110527             2.6
20110528            19.0
20110529             0.0
20110530             0.0
20110531             0.0
20110601             0.0
20110602             5.8
20110603             0.0
20110604             0.0
20110605             0.0
20110606             0.0
20110607             0.0
20110608             0.0
20110609             0.0
20110610            31.8
20110611            14.0
20110612             0.0
20110613             0.0
20110614             0.0
20110615             0.0
20110616             0.0
20110617            38.0
20110618             0.0
20110619             0.0
20110620             0.0
20110621             2.4
20110622             0.0
20110623             0.0
20110624            15.0
20110625           145.8
20110626            12.8
20110627             8.0
20110628            45.0
20110629            70.2
20110630             0.0
20110701             0.0
20110702             0.0
20110703             0.0
20110704             0.0
20110705             0.0
20110706             0.0
20110707             0.0
20110708             0.0
20110709             7.0
20110710             2.0
20110711             0.0
20110712            14.4
20110713            18.8
20110714             8.4
20110715            94.8
20110716            40.2
20110717            13.0
20110718             2.2
20110719            22.4
20110720             0.0
20110721             0.0
20110722             0.0
20110723             0.0
20110724             0.0
20110725             0.0
20110726             2.2
20110727             0.0
20110728             0.0
20110729             0.0
20110730             0.0
20110731             0.0
20110801             0.0
20110802             0.0
20110803             0.0
20110804             0.0
20110805             2.0
20110806            11.8
20110807             4.0
20110808            21.6
20110809             1.6
20110810            51.6
20110811             0.0
20110812             0.0
20110813             0.0
20110814             0.0
20110815             0.0
20110816             0.0
20110817             0.0
20110818             0.0
20110819             0.0
20110820             0.0
20110821             0.0
20110822             0.0
20110823             1.4
20110824            20.6
20110825             0.0
20110826             0.0
20110827             0.0
20110828             7.2
20110829             0.2
20110830            15.8
20110831             0.0
20110901             5.6
20110902             0.0
20110903             0.0
20110904             0.0
20110905             0.0
20110906             0.0
20110907             0.0
20110908             0.0
20110909             0.0
20110910             0.0
20110911             0.0
20110912             0.0
20110913             0.0
20110914             0.0
20110915             0.2
20110916             0.4
20110917             0.0
20110918             0.6
20110919             0.0
20110920             0.0
20110921             0.2
20110922             0.0
20110923             0.0
20110924             0.0
20110925             0.0
20110926             0.0
20110927             0.0
20110928             0.0
20110929             0.0
20110930            10.6
20111001            17.8
20111002             8.4
20111003            51.6
20111004             2.8
20111005             0.2
20111006             0.0
20111007             0.0
20111008             0.0
20111009             0.0
20111010             0.0
20111011             0.0
20111012             1.4
20111013             0.0
20111014             2.8
20111015             0.8
20111016             0.0
20111017             0.0
20111018             0.0
20111019             0.0
20111020             0.0
20111021             0.0
20111022             0.0
20111023             0.0
20111024             0.0
20111025             0.8
20111026             0.0
20111027             0.0
20111028             0.0
20111029             0.0
20111030             0.0
20111031             0.0
20111101             0.8
20111102             0.0
20111103             0.0
20111104             0.0
20111105             0.0
20111106             0.0
20111107             0.8
20111108             6.6
20111109            52.0
20111110            61.8
20111111            65.0
20111112             0.4
20111113             0.6
20111114             0.2
20111115             0.0
20111116             0.0
20111117             2.0
20111118             2.4
20111119            49.6
20111120             6.8
20111121             0.0
20111122             0.0
20111123             3.8
20111124             0.0
20111125             0.0
20111126             0.0
20111127             0.0
20111128             0.0
20111129             0.0
20111130             1.6
20111201             2.6
20111202             6.6
20111203             0.2
20111204             0.0
20111205            24.4
20111206            16.4
20111207             0.4
20111208             2.2
20111209            16.8
20111210             1.8
20111211             0.0
20111212             3.6
20111213             0.0
20111214            20.8
20111215             3.6
20111216             0.0
20111217             0.0
20111218             0.0
20111219             0.2
20111220             0.0
20111221             6.4
20111222             7.6
20111223             3.4
20111224             0.0
20111225             0.0
20111226             0.0
20111227             0.0
20111228             0.0
20111229             0.0
20111230             0.0
20111231             0.0
