# Supplementary material for: Association between Daily Hospital Outpatient Visits for Accidents and Daily Ambient Air Temperatures in an Industrial City
Source: PLoS One. 2016 Jan 27;11(1):e0145003. doi: 10.1371/journal.pone.0145003 (PMC4729523; doi:10.1371/journal.pone.0145003)
Supplement: S1 File — The daily meteorological data (temperature, relative humidity, wind direction, wind speed, rainfall), air pollution data (PM10, PM2.5, O3, CO, NO, NO2, SO2), and hospital visits for accidents (outpatient visits, emergency room visits) for each year of the 2007–2011 study period are included in the uploaded data file. There is also a README file, containing the detailed file structures for the data set, and the description for each data file. Interested readers can contact Kuo-Ying Wang at kuoying@mail.atm.ncu.edu.tw to access data as described above. Alternatively, interested readers can use following methods to obtain data (meteorology and air pollution) from Taiwan Environmental Protection Administration (EPA): 1) Click on http://taqm.epa.gov.tw/taqm/en/default.aspx; 2) Look on a list of items from the left column shown from the pop-up window. Search and click on an item called “Data Service”, which will lead to “Air Quality”. Then click on it to see “Hourly Value”. Then click on “Hourly Value” to download hourly data for all ambient air monitoring sites in Taiwan. (TAR) [file pone.0145003.s001.tar › 2007-2011_export/2011/air/so2.dat]

20110101	12.0
20110102	9.4
20110103	8.3
20110104	16.0
20110105	12.0
20110106	17.0
20110107	16.0
20110108	11.0
20110109	15.0
20110110	15.0
20110111	10.0
20110112	16.0
20110113	14.0
20110114	15.0
20110115	9.4
20110116	10.0
20110117	5.4
20110118	13.0
20110119	8.2
20110120	9.5
20110121	6.0
20110122	6.4
20110123	5.4
20110124	15.0
20110125	5.5
20110126	7.2
20110127	8.9
20110128	6.0
20110129	10.0
20110130	12.0
20110131	7.3
20110201	6.9
20110202	7.3
20110203	9.3
20110204	8.0
20110205	4.4
20110206	15.0
20110207	12.0
20110208	12.0
20110209	9.9
20110210	5.7
20110211	7.2
20110212	9.0
20110213	9.9
20110214	12.0
20110215	8.7
20110216	12.0
20110217	16.0
20110218	8.9
20110219	7.8
20110220	7.6
20110221	8.8
20110222	9.7
20110223	10.0
20110224	17.0
20110225	23.0
20110226	13.0
20110227	24.0
20110228	9.9
20110301	6.7
20110302	8.1
20110303	6.5
20110304	7.5
20110305	8.9
20110306	21.0
20110307	18.0
20110308	6.3
20110309	7.7
20110310	9.0
20110311	7.4
20110312	11.0
20110313	9.4
20110314	14.0
20110315	9.8
20110316	14.0
20110317	6.4
20110318	15.0
20110319	11.0
20110320	15.0
20110321	8.9
20110322	11.0
20110323	7.8
20110324	11.0
20110325	11.0
20110326	8.8
20110327	8.2
20110328	12.0
20110329	13.0
20110330	11.0
20110331	12.0
20110401	19.0
20110402	8.9
20110403	9.8
20110404	7.9
20110405	5.2
20110406	11.0
20110407	15.0
20110408	15.0
20110409	9.3
20110410	13.0
20110411	15.0
20110412	9.5
20110413	12.0
20110414	15.0
20110415	14.0
20110416	7.8
20110417	6.2
20110418	23.0
20110419	9.7
20110420	19.0
20110421	13.0
20110422	10.0
20110423	7.8
20110424	13.0
20110425	17.0
20110426	13.0
20110427	8.9
20110428	13.0
20110429	21.0
20110430	21.0
20110501	7.6
20110502	6.9
20110503	9.7
20110504	7.5
20110505	12.0
20110506	9.4
20110507	13.0
20110508	15.0
20110509	16.0
20110510	15.0
20110511	9.9
20110512	12.0
20110513	9.1
20110514	12.0
20110515	5.7
20110516	2.3
20110517	8.5
20110518	14.0
20110519	14.0
20110520	8.5
20110521	8.7
20110522	9.1
20110523	8.2
20110524	8.0
20110525	8.5
20110526	9.6
20110527	7.1
20110528	7.5
20110529	6.3
20110530	15.0
20110531	19.0
20110601	20.0
20110602	23.0
20110603	18.0
20110604	11.0
20110605	6.9
20110606	9.7
20110607	11.0
20110608	15.0
20110609	9.0
20110610	15.0
20110611	12.0
20110612	7.7
20110613	11.0
20110614	7.0
20110615	12.0
20110616	18.0
20110617	15.0
20110618	4.7
20110619	5.4
20110620	17.0
20110621	8.2
20110622	16.0
20110623	13.0
20110624	5.1
20110625	5.7
20110626	4.9
20110627	6.3
20110628	12.0
20110629	13.0
20110630	12.0
20110701	12.0
20110702	12.0
20110703	13.0
20110704	11.0
20110705	13.0
20110706	11.0
20110707	12.0
20110708	8.2
20110709	8.4
20110710	6.6
20110711	7.9
20110712	8.8
20110713	9.9
20110714	14.0
20110715	10.0
20110716	5.0
20110717	5.8
20110718	15.0
20110719	9.9
20110720	5.4
20110721	7.2
20110722	13.0
20110723	14.0
20110724	7.2
20110725	8.9
20110726	11.0
20110727	7.8
20110728	11.0
20110729	11.0
20110730	8.7
20110731	11.0
20110801	9.1
20110802	6.9
20110803	11.0
20110804	9.3
20110805	9.3
20110806	8.4
20110807	8.2
20110808	18.0
20110809	12.0
20110810	17.0
20110811	11.0
20110812	8.6
20110813	7.5
20110814	7.3
20110815	11.0
20110816	11.0
20110817	11.0
20110818	9.6
20110819	15.0
20110820	10.0
20110821	11.0
20110822	8.7
20110823	11.0
20110824	9.5
20110825	6.8
20110826	10.0
20110827	5.5
20110828	3.4
20110829	12.0
20110830	14.0
20110831	9.4
20110901	14.0
20110902	18.0
20110903	15.0
20110904	12.0
20110905	14.0
20110906	18.0
20110907	13.0
20110908	14.0
20110909	8.0
20110910	18.0
20110911	6.3
20110912	3.7
20110913	11.0
20110914	8.9
20110915	9.9
20110916	10.0
20110917	16.0
20110918	6.6
20110919	7.0
20110920	14.0
20110921	11.0
20110922	9.5
20110923	7.0
20110924	6.0
20110925	5.2
20110926	4.2
20110927	4.8
20110928	13.0
20110929	14.0
20110930	5.8
20111001	5.1
20111002	5.3
20111003	4.0
20111004	6.4
20111005	11.0
20111006	8.0
20111007	6.2
20111008	7.1
20111009	11.0
20111010	17.0
20111011	12.0
20111012	21.0
20111013	14.0
20111014	11.0
20111015	8.7
20111016	7.4
20111017	7.9
20111018	8.6
20111019	7.8
20111020	11.0
20111021	9.9
20111022	19.0
20111023	31.0
20111024	13.0
20111025	5.3
20111026	7.3
20111027	8.7
20111028	7.9
20111029	8.0
20111030	5.6
20111031	5.3
20111101	6.5
20111102	11.0
20111103	8.7
20111104	13.0
20111105	9.3
20111106	11.0
20111107	5.5
20111108	8.6
20111109	7.7
20111110	6.8
20111111	7.1
20111112	9.8
20111113	5.1
20111114	9.1
20111115	10.0
20111116	7.1
20111117	21.0
20111118	18.0
20111119	8.5
20111120	6.9
20111121	6.0
20111122	18.0
20111123	9.3
20111124	10.0
20111125	7.6
20111126	7.6
20111127	7.9
20111128	7.5
20111129	9.3
20111130	6.4
20111201	2.9
20111202	11.0
20111203	7.0
20111204	7.2
20111205	11.0
20111206	6.2
20111207	17.0
20111208	7.2
20111209	6.4
20111210	7.4
20111211	8.0
20111212	7.6
20111213	6.6
20111214	7.2
20111215	7.9
20111216	6.3
20111217	6.0
20111218	5.3
20111219	8.1
20111220	8.3
20111221	3.6
20111222	9.7
20111223	9.0
20111224	14.0
20111225	11.0
20111226	5.9
20111227	10.0
20111228	8.9
20111229	7.7
20111230	6.6
20111231	9.1
