# Supplementary material for: Association between Daily Hospital Outpatient Visits for Accidents and Daily Ambient Air Temperatures in an Industrial City
Source: PLoS One. 2016 Jan 27;11(1):e0145003. doi: 10.1371/journal.pone.0145003 (PMC4729523; doi:10.1371/journal.pone.0145003)
Supplement: S1 File — The daily meteorological data (temperature, relative humidity, wind direction, wind speed, rainfall), air pollution data (PM10, PM2.5, O3, CO, NO, NO2, SO2), and hospital visits for accidents (outpatient visits, emergency room visits) for each year of the 2007–2011 study period are included in the uploaded data file. There is also a README file, containing the detailed file structures for the data set, and the description for each data file. Interested readers can contact Kuo-Ying Wang at kuoying@mail.atm.ncu.edu.tw to access data as described above. Alternatively, interested readers can use following methods to obtain data (meteorology and air pollution) from Taiwan Environmental Protection Administration (EPA): 1) Click on http://taqm.epa.gov.tw/taqm/en/default.aspx; 2) Look on a list of items from the left column shown from the pop-up window. Search and click on an item called “Data Service”, which will lead to “Air Quality”. Then click on it to see “Hourly Value”. Then click on “Hourly Value” to download hourly data for all ambient air monitoring sites in Taiwan. (TAR) [file pone.0145003.s001.tar › 2007-2011_export/2011/air/temp.dat]

20110101	13.0
20110102	16.0
20110103	14.0
20110104	13.0
20110105	19.0
20110106	16.0
20110107	12.0
20110108	18.0
20110109	16.0
20110110	12.0
20110111	12.0
20110112	12.0
20110113	17.0
20110114	17.0
20110115	15.0
20110116	8.7
20110117	14.0
20110118	19.0
20110119	18.0
20110120	18.0
20110121	14.0
20110122	15.0
20110123	15.0
20110124	13.0
20110125	15.0
20110126	17.0
20110127	18.0
20110128	15.0
20110129	12.0
20110130	11.0
20110131	12.0
20110201	19.0
20110202	14.0
20110203	17.0
20110204	19.0
20110205	20.0
20110206	22.0
20110207	24.0
20110208	23.0
20110209	23.0
20110210	17.0
20110211	13.0
20110212	12.0
20110213	16.0
20110214	12.0
20110215	13.0
20110216	17.0
20110217	18.0
20110218	14.0
20110219	14.0
20110220	13.0
20110221	14.0
20110222	17.0
20110223	18.0
20110224	19.0
20110225	21.0
20110226	23.0
20110227	24.0
20110228	20.0
20110301	15.0
20110302	14.0
20110303	15.0
20110304	13.0
20110305	21.0
20110306	22.0
20110307	15.0
20110308	15.0
20110309	21.0
20110310	16.0
20110311	15.0
20110312	15.0
20110313	23.0
20110314	25.0
20110315	19.0
20110316	14.0
20110317	17.0
20110318	20.0
20110319	18.0
20110320	27.0
20110321	25.0
20110322	14.0
20110323	14.0
20110324	14.0
20110325	14.0
20110326	12.0
20110327	12.0
20110328	15.0
20110329	21.0
20110330	19.0
20110331	22.0
20110401	24.0
20110402	25.0
20110403	24.0
20110404	16.0
20110405	16.0
20110406	20.0
20110407	24.0
20110408	23.0
20110409	23.0
20110410	26.0
20110411	22.0
20110412	21.0
20110413	24.0
20110414	27.0
20110415	28.0
20110416	25.0
20110417	19.0
20110418	24.0
20110419	23.0
20110420	25.0
20110421	24.0
20110422	25.0
20110423	21.0
20110424	28.0
20110425	25.0
20110426	27.0
20110427	31.0
20110428	27.0
20110429	27.0
20110430	28.0
20110501	27.0
20110502	24.0
20110503	24.0
20110504	23.0
20110505	24.0
20110506	26.0
20110507	29.0
20110508	30.0
20110509	31.0
20110510	32.0
20110511	33.0
20110512	30.0
20110513	25.0
20110514	21.0
20110515	23.0
20110516	21.0
20110517	23.0
20110518	28.0
20110519	27.0
20110520	28.0
20110521	28.0
20110522	28.0
20110523	26.0
20110524	22.0
20110525	24.0
20110526	27.0
20110527	28.0
20110528	22.0
20110529	24.0
20110530	28.0
20110531	30.0
20110601	30.0
20110602	26.0
20110603	26.0
20110604	30.0
20110605	31.0
20110606	33.0
20110607	31.0
20110608	32.0
20110609	31.0
20110610	30.0
20110611	30.0
20110612	32.0
20110613	31.0
20110614	31.0
20110615	32.0
20110616	33.0
20110617	31.0
20110618	32.0
20110619	32.0
20110620	32.0
20110621	31.0
20110622	32.0
20110623	32.0
20110624	33.0
20110625	31.0
20110626	32.0
20110627	31.0
20110628	29.0
20110629	30.0
20110630	30.0
20110701	31.0
20110702	31.0
20110703	32.0
20110704	32.0
20110705	32.0
20110706	31.0
20110707	31.0
20110708	32.0
20110709	32.0
20110710	31.0
20110711	30.0
20110712	29.0
20110713	30.0
20110714	30.0
20110715	30.0
20110716	29.0
20110717	31.0
20110718	31.0
20110719	31.0
20110720	33.0
20110721	32.0
20110722	31.0
20110723	34.0
20110724	34.0
20110725	32.0
20110726	32.0
20110727	33.0
20110728	33.0
20110729	32.0
20110730	31.0
20110731	31.0
20110801	32.0
20110802	32.0
20110803	33.0
20110804	32.0
20110805	30.0
20110806	32.0
20110807	33.0
20110808	31.0
20110809	30.0
20110810	31.0
20110811	31.0
20110812	31.0
20110813	32.0
20110814	33.0
20110815	32.0
20110816	32.0
20110817	33.0
20110818	33.0
20110819	30.0
20110820	31.0
20110821	31.0
20110822	32.0
20110823	32.0
20110824	32.0
20110825	33.0
20110826	34.0
20110827	32.0
20110828	32.0
20110829	31.0
20110830	30.0
20110831	30.0
20110901	31.0
20110902	30.0
20110903	32.0
20110904	32.0
20110905	30.0
20110906	31.0
20110907	30.0
20110908	31.0
20110909	31.0
20110910	34.0
20110911	33.0
20110912	31.0
20110913	31.0
20110914	32.0
20110915	32.0
20110916	31.0
20110917	31.0
20110918	30.0
20110919	27.0
20110920	26.0
20110921	24.0
20110922	25.0
20110923	26.0
20110924	28.0
20110925	31.0
20110926	31.0
20110927	31.0
20110928	32.0
20110929	32.0
20110930	30.0
20111001	26.0
20111002	24.0
20111003	22.0
20111004	23.0
20111005	23.0
20111006	25.0
20111007	27.0
20111008	28.0
20111009	28.0
20111010	31.0
20111011	30.0
20111012	29.0
20111013	29.0
20111014	27.0
20111015	24.0
20111016	26.0
20111017	26.0
20111018	26.0
20111019	25.0
20111020	25.0
20111021	24.0
20111022	26.0
20111023	29.0
20111024	28.0
20111025	24.0
20111026	21.0
20111027	26.0
20111028	27.0
20111029	26.0
20111030	25.0
20111031	25.0
20111101	26.0
20111102	29.0
20111103	29.0
20111104	32.0
20111105	30.0
20111106	29.0
20111107	25.0
20111108	25.0
20111109	21.0
20111110	19.0
20111111	19.0
20111112	22.0
20111113	21.0
20111114	23.0
20111115	22.0
20111116	28.0
20111117	25.0
20111118	26.0
20111119	27.0
20111120	21.0
20111121	22.0
20111122	26.0
20111123	20.0
20111124	20.0
20111125	23.0
20111126	24.0
20111127	24.0
20111128	27.0
20111129	25.0
20111130	24.0
20111201	19.0
20111202	15.0
20111203	17.0
20111204	21.0
20111205	20.0
20111206	25.0
20111207	26.0
20111208	20.0
20111209	14.0
20111210	14.0
20111211	16.0
20111212	17.0
20111213	19.0
20111214	20.0
20111215	17.0
20111216	15.0
20111217	15.0
20111218	20.0
20111219	18.0
20111220	19.0
20111221	20.0
20111222	17.0
20111223	14.0
20111224	12.0
20111225	15.0
20111226	18.0
20111227	20.0
20111228	20.0
20111229	18.0
20111230	16.0
20111231	16.0
