# Supplementary material for: Association between Daily Hospital Outpatient Visits for Accidents and Daily Ambient Air Temperatures in an Industrial City
Source: PLoS One. 2016 Jan 27;11(1):e0145003. doi: 10.1371/journal.pone.0145003 (PMC4729523; doi:10.1371/journal.pone.0145003)
Supplement: S1 File — The daily meteorological data (temperature, relative humidity, wind direction, wind speed, rainfall), air pollution data (PM10, PM2.5, O3, CO, NO, NO2, SO2), and hospital visits for accidents (outpatient visits, emergency room visits) for each year of the 2007–2011 study period are included in the uploaded data file. There is also a README file, containing the detailed file structures for the data set, and the description for each data file. Interested readers can contact Kuo-Ying Wang at kuoying@mail.atm.ncu.edu.tw to access data as described above. Alternatively, interested readers can use following methods to obtain data (meteorology and air pollution) from Taiwan Environmental Protection Administration (EPA): 1) Click on http://taqm.epa.gov.tw/taqm/en/default.aspx; 2) Look on a list of items from the left column shown from the pop-up window. Search and click on an item called “Data Service”, which will lead to “Air Quality”. Then click on it to see “Hourly Value”. Then click on “Hourly Value” to download hourly data for all ambient air monitoring sites in Taiwan. (TAR) [file pone.0145003.s001.tar › 2007-2011_export/2011/air/wd.dat]

20110101            14.0
20110102            15.0
20110103             4.0
20110104             3.0
20110105            13.0
20110106             4.0
20110107            14.0
20110108            14.0
20110109             3.0
20110110             3.0
20110111             3.0
20110112             2.0
20110113            13.0
20110114            10.0
20110115             5.0
20110116             4.0
20110117            14.0
20110118            14.0
20110119             3.0
20110120             3.0
20110121             4.0
20110122            14.0
20110123            14.0
20110124             3.0
20110125             3.0
20110126             4.0
20110127             3.0
20110128             3.0
20110129             4.0
20110130             3.0
20110131             2.0
20110201            13.0
20110202             3.0
20110203            17.0
20110204             1.0
20110205            14.0
20110206            10.0
20110207             9.0
20110208            10.0
20110209             3.0
20110210            16.0
20110211             4.0
20110212            13.0
20110213            14.0
20110214             4.0
20110215             4.0
20110216             9.0
20110217            15.0
20110218             3.0
20110219            15.0
20110220             4.0
20110221             3.0
20110222            13.0
20110223            10.0
20110224            10.0
20110225            10.0
20110226            10.0
20110227             9.0
20110228            15.0
20110301            15.0
20110302             3.0
20110303             4.0
20110304             3.0
20110305            13.0
20110306            10.0
20110307             4.0
20110308            11.0
20110309            14.0
20110310             3.0
20110311            12.0
20110312            15.0
20110313            16.0
20110314             9.0
20110315             4.0
20110316             4.0
20110317            11.0
20110318            11.0
20110319            16.0
20110320            10.0
20110321             9.0
20110322             4.0
20110323             5.0
20110324             3.0
20110325            13.0
20110326             3.0
20110327             3.0
20110328             3.0
20110329            14.0
20110330             4.0
20110331            14.0
20110401            16.0
20110402            16.0
20110403            10.0
20110404             3.0
20110405             2.0
20110406             2.0
20110407            10.0
20110408             9.0
20110409            16.0
20110410             9.0
20110411             2.0
20110412             6.0
20110413             9.0
20110414            10.0
20110415             9.0
20110416             9.0
20110417             1.0
20110418            13.0
20110419            14.0
20110420            14.0
20110421             9.0
20110422             9.0
20110423            13.0
20110424            10.0
20110425             9.0
20110426             9.0
20110427             9.0
20110428            14.0
20110429             9.0
20110430             9.0
20110501             9.0
20110502            16.0
20110503             9.0
20110504            15.0
20110505            15.0
20110506             9.0
20110507             9.0
20110508            10.0
20110509            10.0
20110510            10.0
20110511             9.0
20110512             9.0
20110513            14.0
20110514            13.0
20110515            10.0
20110516            15.0
20110517            14.0
20110518            16.0
20110519            10.0
20110520            10.0
20110521             9.0
20110522            15.0
20110523             9.0
20110524             3.0
20110525            14.0
20110526            13.0
20110527             8.0
20110528             4.0
20110529            14.0
20110530            15.0
20110531             9.0
20110601            15.0
20110602            14.0
20110603            13.0
20110604             9.0
20110605             9.0
20110606             9.0
20110607             9.0
20110608             9.0
20110609             9.0
20110610             9.0
20110611            10.0
20110612             9.0
20110613             9.0
20110614             9.0
20110615             9.0
20110616             9.0
20110617             9.0
20110618             9.0
20110619            10.0
20110620             9.0
20110621             9.0
20110622            15.0
20110623             9.0
20110624             9.0
20110625             9.0
20110626             9.0
20110627             9.0
20110628             9.0
20110629             9.0
20110630             9.0
20110701             9.0
20110702             9.0
20110703             9.0
20110704             9.0
20110705             9.0
20110706             9.0
20110707             9.0
20110708             9.0
20110709             9.0
20110710             9.0
20110711             9.0
20110712             9.0
20110713            10.0
20110714             9.0
20110715            13.0
20110716            13.0
20110717            10.0
20110718             9.0
20110719             9.0
20110720             9.0
20110721             9.0
20110722            13.0
20110723             9.0
20110724             9.0
20110725            10.0
20110726            10.0
20110727            10.0
20110728            10.0
20110729            10.0
20110730             9.0
20110731            10.0
20110801             9.0
20110802            10.0
20110803             9.0
20110804            10.0
20110805            16.0
20110806             9.0
20110807             9.0
20110808            10.0
20110809            10.0
20110810            10.0
20110811            10.0
20110812             9.0
20110813             9.0
20110814             9.0
20110815             9.0
20110816             9.0
20110817             9.0
20110818             9.0
20110819             9.0
20110820             9.0
20110821             9.0
20110822             9.0
20110823             9.0
20110824             9.0
20110825            11.0
20110826             9.0
20110827            12.0
20110828            10.0
20110829            10.0
20110830            10.0
20110831             9.0
20110901            10.0
20110902             9.0
20110903            10.0
20110904            10.0
20110905            12.0
20110906            13.0
20110907            10.0
20110908             9.0
20110909            13.0
20110910            12.0
20110911            12.0
20110912            11.0
20110913            11.0
20110914            11.0
20110915            14.0
20110916            10.0
20110917            10.0
20110918            10.0
20110919            13.0
20110920             5.0
20110921            12.0
20110922            13.0
20110923            10.0
20110924            13.0
20110925            10.0
20110926             8.0
20110927            10.0
20110928             9.0
20110929            10.0
20110930             9.0
20111001            10.0
20111002            10.0
20111003             4.0
20111004            14.0
20111005             4.0
20111006             9.0
20111007            10.0
20111008            11.0
20111009            10.0
20111010            11.0
20111011            13.0
20111012            12.0
20111013             9.0
20111014            10.0
20111015             4.0
20111016            11.0
20111017             5.0
20111018            12.0
20111019            10.0
20111020            11.0
20111021             5.0
20111022            10.0
20111023            13.0
20111024            16.0
20111025             6.0
20111026            11.0
20111027            12.0
20111028            13.0
20111029            13.0
20111030            12.0
20111031            12.0
20111101            11.0
20111102            12.0
20111103            13.0
20111104            10.0
20111105             9.0
20111106            15.0
20111107            11.0
20111108            13.0
20111109             4.0
20111110             5.0
20111111            13.0
20111112            10.0
20111113            13.0
20111114            11.0
20111115             3.0
20111116            13.0
20111117            10.0
20111118            10.0
20111119            10.0
20111120            11.0
20111121             8.0
20111122             9.0
20111123            13.0
20111124             8.0
20111125            13.0
20111126            12.0
20111127            13.0
20111128            13.0
20111129             1.0
20111130             2.0
20111201             3.0
20111202             5.0
20111203            11.0
20111204            12.0
20111205            11.0
20111206            10.0
20111207            10.0
20111208             4.0
20111209             4.0
20111210             4.0
20111211             4.0
20111212             3.0
20111213             4.0
20111214             2.0
20111215             4.0
20111216             3.0
20111217             3.0
20111218             3.0
20111219             7.0
20111220             3.0
20111221             3.0
20111222             3.0
20111223             3.0
20111224             4.0
20111225            10.0
20111226             9.0
20111227            13.0
20111228             9.0
20111229            13.0
20111230            13.0
20111231            13.0
