# Supplementary material for: Association between Daily Hospital Outpatient Visits for Accidents and Daily Ambient Air Temperatures in an Industrial City
Source: PLoS One. 2016 Jan 27;11(1):e0145003. doi: 10.1371/journal.pone.0145003 (PMC4729523; doi:10.1371/journal.pone.0145003)
Supplement: S1 File — The daily meteorological data (temperature, relative humidity, wind direction, wind speed, rainfall), air pollution data (PM10, PM2.5, O3, CO, NO, NO2, SO2), and hospital visits for accidents (outpatient visits, emergency room visits) for each year of the 2007–2011 study period are included in the uploaded data file. There is also a README file, containing the detailed file structures for the data set, and the description for each data file. Interested readers can contact Kuo-Ying Wang at kuoying@mail.atm.ncu.edu.tw to access data as described above. Alternatively, interested readers can use following methods to obtain data (meteorology and air pollution) from Taiwan Environmental Protection Administration (EPA): 1) Click on http://taqm.epa.gov.tw/taqm/en/default.aspx; 2) Look on a list of items from the left column shown from the pop-up window. Search and click on an item called “Data Service”, which will lead to “Air Quality”. Then click on it to see “Hourly Value”. Then click on “Hourly Value” to download hourly data for all ambient air monitoring sites in Taiwan. (TAR) [file pone.0145003.s001.tar › 2007-2011_export/2011/op/op_accidents.dat]

2011 01 01     5   4   2   4   7   8      13  7   18  11  31  18     5   0   2   2   7   2  
2011 01 02     0   0   6   2   6   2      0   0   15  15  15  15     0   0   1   1   1   1  
2011 01 03     11  9   6   0   17  9      75  43  12  11  87  54     4   13  1   1   5   14 
2011 01 04     5   7   1   3   6   10     49  35  13  10  62  45     5   5   3   3   8   8  
2011 01 05     6   1   2   3   8   4      51  39  17  4   68  43     7   6   3   1   10  7  
2011 01 06     8   6   2   0   10  6      44  43  16  10  60  53     5   3   0   3   5   6  
2011 01 07     20  7   7   0   27  7      54  39  16  14  70  53     5   8   2   2   7   10 
2011 01 08     9   2   4   4   13  6      10  16  20  13  30  29     2   3   2   3   4   6  
2011 01 09     0   0   2   2   2   2      0   0   21  9   21  9      0   0   3   1   3   1  
2011 01 10     9   7   2   2   11  9      73  44  15  5   88  49     4   11  4   1   8   12 
2011 01 11     7   1   4   2   11  3      53  29  20  7   73  36     8   6   2   1   10  7  
2011 01 12     9   5   4   4   13  9      47  35  13  13  60  48     2   6   2   1   4   7  
2011 01 13     11  7   3   2   14  9      52  37  16  10  68  47     5   5   4   3   9   8  
2011 01 14     9   7   3   2   12  9      56  31  16  8   72  39     4   9   1   4   5   13 
2011 01 15     3   5   2   2   5   7      18  16  18  10  36  26     2   0   1   1   3   1  
2011 01 16     0   0   2   2   2   2      0   0   18  15  18  15     0   0   4   1   4   1  
2011 01 17     17  5   3   1   20  6      75  58  18  9   93  67     8   9   3   1   11  10 
2011 01 18     7   8   3   0   10  8      60  34  20  12  80  46     10  5   1   2   11  7  
2011 01 19     8   5   2   2   10  7      67  33  19  14  86  47     3   13  3   2   6   15 
2011 01 20     7   6   5   1   12  7      51  46  6   9   57  55     6   13  3   6   9   19 
2011 01 21     13  4   3   1   16  5      47  38  12  7   59  45     8   9   1   1   9   10 
2011 01 22     3   2   4   4   7   6      20  13  17  14  37  27     4   2   4   1   8   3  
2011 01 23     0   0   2   0   2   0      0   0   20  7   20  7      0   0   3   1   3   1  
2011 01 24     16  5   4   1   20  6      61  47  6   6   67  53     13  10  1   4   14  14 
2011 01 25     13  2   3   2   16  4      62  40  13  11  75  51     5   10  2   0   7   10 
2011 01 26     13  5   0   1   13  6      60  39  16  5   76  44     4   2   2   1   6   3  
2011 01 27     7   4   2   3   9   7      59  36  13  13  72  49     6   3   1   1   7   4  
2011 01 28     14  7   2   2   16  9      63  37  8   14  71  51     4   7   0   4   4   11 
2011 01 29     5   2   2   3   7   5      20  19  14  5   34  24     4   0   0   2   4   2  
2011 01 30     0   0   3   2   3   2      0   0   9   14  9   14     0   0   1   3   1   3  
2011 01 31     11  5   3   2   14  7      67  49  15  13  82  62     6   11  1   6   7   17 
2011 02 01     5   3   2   5   7   8      41  22  21  5   62  27     2   6   3   2   5   8  
2011 02 02     1   2   3   3   4   5      14  10  9   19  23  29     1   2   1   1   2   3  
2011 02 03     3   2   6   0   9   2      8   9   8   9   16  18     0   2   0   2   0   4  
2011 02 04     6   2   4   4   10  6      8   11  7   11  15  22     0   3   2   4   2   7  
2011 02 05     3   4   2   2   5   6      6   8   7   8   13  16     0   2   2   1   2   3  
2011 02 06     3   4   2   3   5   7      12  11  13  9   25  20     2   4   2   1   4   5  
2011 02 07     8   6   4   2   12  8      44  61  11  9   55  70     4   9   2   0   6   9  
2011 02 08     11  9   4   3   15  12     59  72  10  9   69  81     7   14  2   3   9   17 
2011 02 09     8   4   3   4   11  8      50  49  10  12  60  61     9   9   1   2   10  11 
2011 02 10     10  6   1   1   11  7      46  45  16  11  62  56     2   3   2   1   4   4  
2011 02 11     11  8   2   0   13  8      48  35  17  9   65  44     2   8   0   1   2   9  
2011 02 12     2   1   2   2   4   3      10  11  13  11  23  22     2   2   0   2   2   4  
2011 02 13     0   0   4   1   4   1      0   0   13  19  13  19     0   0   0   1   0   1  
2011 02 14     7   6   3   2   10  8      61  62  10  3   71  65     4   5   2   4   6   9  
2011 02 15     13  4   3   3   16  7      56  51  14  11  70  62     5   4   3   2   8   6  
2011 02 16     11  1   6   1   17  2      39  36  15  8   54  44     3   7   0   4   3   11 
2011 02 17     12  4   5   4   17  8      57  47  13  12  70  59     6   3   1   1   7   4  
2011 02 18     13  6   2   1   15  7      56  44  14  8   70  52     4   8   1   0   5   8  
2011 02 19     1   1   8   1   9   2      18  16  17  10  35  26     2   2   1   1   3   3  
2011 02 20     1   0   3   2   4   2      0   0   14  17  14  17     0   0   4   2   4   2  
2011 02 21     17  5   0   4   17  9      71  59  4   10  75  69     2   5   1   1   3   6  
2011 02 22     10  11  5   3   15  14     41  51  10  10  51  61     6   5   1   0   7   5  
2011 02 23     8   10  8   2   16  12     66  41  9   9   75  50     7   4   1   3   8   7  
2011 02 24     12  4   2   1   14  5      53  55  14  5   67  60     5   4   0   1   5   5  
2011 02 25     14  10  2   1   16  11     65  38  17  9   82  47     5   4   0   2   5   6  
2011 02 26     4   2   4   4   8   6      18  12  16  15  34  27     1   1   2   4   3   5  
2011 02 27     0   0   4   3   4   3      0   0   25  17  25  17     0   0   1   2   1   2  
2011 02 28     18  12  4   1   22  13     60  39  14  9   74  48     2   14  1   3   3   17 
2011 03 01     11  10  2   1   13  11     56  52  19  9   75  61     4   8   3   0   7   8  
2011 03 02     7   6   2   1   9   7      44  43  15  6   59  49     6   1   1   6   7   7  
2011 03 03     8   7   1   1   9   8      50  49  15  7   65  56     5   5   1   3   6   8  
2011 03 04     12  5   1   2   13  7      53  42  20  9   73  51     4   3   0   3   4   6  
2011 03 05     3   3   2   4   5   7      16  14  13  11  29  25     1   0   3   2   4   2  
2011 03 06     0   0   2   2   2   2      0   1   12  14  12  15     0   0   2   2   2   2  
2011 03 07     12  6   5   2   17  8      73  66  11  13  84  79     7   10  1   0   8   10 
2011 03 08     8   4   3   2   11  6      49  51  8   9   57  60     4   9   0   2   4   11 
2011 03 09     11  2   5   6   16  8      47  44  11  8   58  52     7   6   0   1   7   7  
2011 03 10     12  3   2   0   14  3      53  47  19  11  72  58     4   5   1   0   5   5  
2011 03 11     13  5   0   4   13  9      52  41  12  8   64  49     3   6   0   3   3   9  
2011 03 12     6   4   8   2   14  6      17  10  23  10  40  20     2   0   3   1   5   1  
2011 03 13     0   0   2   1   2   1      0   1   14  9   14  10     0   0   3   3   3   3  
2011 03 14     10  5   6   5   16  10     73  59  10  10  83  69     4   9   0   2   4   11 
2011 03 15     7   4   4   0   11  4      56  42  10  11  66  53     4   6   0   1   4   7  
2011 03 16     14  2   5   4   19  6      60  39  15  10  75  49     5   3   2   1   7   4  
2011 03 17     17  7   6   2   23  9      49  53  15  8   64  61     6   3   1   2   7   5  
2011 03 18     15  3   3   1   18  4      62  48  10  11  72  59     8   5   0   0   8   5  
2011 03 19     2   4   5   3   7   7      21  19  15  9   36  28     1   1   1   2   2   3  
2011 03 20     0   0   7   2   7   2      0   1   16  14  16  15     0   0   0   2   0   2  
2011 03 21     18  9   3   4   21  13     84  43  30  14  114 57     3   6   6   0   9   6  
2011 03 22     8   6   4   2   12  8      52  43  13  10  65  53     3   6   1   1   4   7  
2011 03 23     7   6   5   0   12  6      66  40  16  6   82  46     4   5   2   0   6   5  
2011 03 24     11  7   1   0   12  7      54  38  12  12  66  50     7   1   1   0   8   1  
2011 03 25     13  5   1   3   14  8      65  46  13  8   78  54     9   3   1   2   10  5  
2011 03 26     4   4   3   1   7   5      19  7   18  12  37  19     3   2   1   2   4   4  
2011 03 27     0   0   2   3   2   3      0   0   9   5   9   5      0   0   2   1   2   1  
2011 03 28     8   10  3   1   11  11     70  33  16  16  86  49     12  9   3   1   15  10 
2011 03 29     7   1   3   0   10  1      66  42  11  8   77  50     2   5   0   3   2   8  
2011 03 30     6   4   3   3   9   7      50  32  16  8   66  40     4   6   1   2   5   8  
2011 03 31     8   4   3   1   11  5      57  37  15  8   72  45     7   4   0   0   7   4  
2011 04 01     7   7   4   4   11  11     72  38  8   15  80  53     6   5   1   1   7   6  
2011 04 02     7   3   6   1   13  4      13  20  17  9   30  29     2   1   3   2   5   3  
2011 04 03     0   0   6   1   6   1      0   0   19  6   19  6      0   0   5   4   5   4  
2011 04 04     6   6   2   2   8   8      55  35  10  6   65  41     8   9   2   1   10  10 
2011 04 05     6   1   1   3   7   4      46  25  8   5   54  30     2   4   0   0   2   4  
2011 04 06     10  7   5   2   15  9      60  40  14  10  74  50     4   4   2   0   6   4  
2011 04 07     7   9   4   1   11  10     39  56  15  11  54  67     5   6   1   0   6   6  
2011 04 08     9   2   4   1   13  3      46  43  11  6   57  49     6   7   0   1   6   8  
2011 04 09     5   1   10  2   15  3      14  10  28  9   42  19     4   0   2   1   6   1  
2011 04 10     0   0   2   2   2   2      0   0   17  9   17  9      0   0   3   0   3   0  
2011 04 11     14  16  6   1   20  17     68  49  4   8   72  57     7   10  0   0   7   10 
2011 04 12     10  7   7   1   17  8      47  45  11  14  58  59     7   5   2   0   9   5  
2011 04 13     8   6   1   1   9   7      69  37  15  12  84  49     6   4   3   0   9   4  
2011 04 14     6   2   5   1   11  3      49  52  16  6   65  58     7   4   0   0   7   4  
2011 04 15     14  8   2   2   16  10     54  34  11  10  65  44     8   8   2   2   10  10 
2011 04 16     7   2   1   3   8   5      19  12  22  14  41  26     2   0   4   1   6   1  
2011 04 17     0   0   3   2   3   2      0   0   14  16  14  16     0   0   2   2   2   2  
2011 04 18     15  8   4   3   19  11     67  54  19  9   86  63     7   5   1   1   8   6  
2011 04 19     7   3   5   2   12  5      61  46  24  13  85  59     5   10  1   0   6   10 
2011 04 20     12  5   5   1   17  6      48  43  11  13  59  56     1   4   1   2   2   6  
2011 04 21     15  3   7   2   22  5      51  41  19  8   70  49     6   2   0   1   6   3  
2011 04 22     15  4   2   0   17  4      56  54  19  9   75  63     6   6   0   1   6   7  
2011 04 23     6   4   5   1   11  5      23  16  13  13  36  29     1   1   2   2   3   3  
2011 04 24     0   0   2   3   2   3      0   0   23  9   23  9      0   0   3   1   3   1  
2011 04 25     15  8   4   1   19  9      82  56  21  11  103 67     10  11  2   0   12  11 
2011 04 26     8   5   3   0   11  5      56  45  18  10  74  55     6   5   2   1   8   6  
2011 04 27     17  3   4   2   21  5      54  36  16  12  70  48     5   10  2   0   7   10 
2011 04 28     8   9   4   0   12  9      53  46  13  8   66  54     4   6   3   3   7   9  
2011 04 29     5   6   6   1   11  7      61  48  12  12  73  60     3   10  1   0   4   10 
2011 04 30     6   1   7   1   13  2      20  20  20  13  40  33     2   1   3   1   5   2  
2011 05 01     0   0   5   4   5   4      0   0   27  16  27  16     0   0   2   0   2   0  
2011 05 02     21  8   1   2   22  10     75  58  19  10  94  68     3   7   1   0   4   7  
2011 05 03     8   5   2   4   10  9      46  31  17  12  63  43     2   9   1   0   3   9  
2011 05 04     6   6   4   0   10  6      55  31  15  8   70  39     2   5   0   0   2   5  
2011 05 05     8   7   5   0   13  7      49  40  10  5   59  45     2   3   2   2   4   5  
2011 05 06     10  5   7   1   17  6      57  44  17  8   74  52     6   9   1   5   7   14 
2011 05 07     4   2   5   5   9   7      13  7   20  19  33  26     3   1   0   3   3   4  
2011 05 08     0   0   5   6   5   6      1   0   20  18  21  18     0   0   5   3   5   3  
2011 05 09     9   9   4   0   13  9      81  62  15  8   96  70     7   10  1   0   8   10 
2011 05 10     8   3   2   0   10  3      59  31  19  6   78  37     7   4   2   1   9   5  
2011 05 11     5   1   1   4   6   5      62  45  11  11  73  56     3   5   1   0   4   5  
2011 05 12     11  4   5   2   16  6      56  46  17  17  73  63     6   8   3   2   9   10 
2011 05 13     14  7   1   1   15  8      61  46  19  9   80  55     6   3   2   1   8   4  
2011 05 14     5   4   6   2   11  6      19  8   13  15  32  23     2   1   0   1   2   2  
2011 05 15     0   0   2   0   2   0      0   0   20  9   20  9      0   0   1   1   1   1  
2011 05 16     15  3   4   0   19  3      67  53  10  8   77  61     5   6   0   1   5   7  
2011 05 17     8   6   3   3   11  9      64  45  9   21  73  66     6   5   0   1   6   6  
2011 05 18     10  4   7   1   17  5      57  38  14  9   71  47     3   2   1   3   4   5  
2011 05 19     11  5   4   1   15  6      63  56  16  6   79  62     5   5   1   1   6   6  
2011 05 20     14  2   11  2   25  4      60  49  11  14  71  63     2   8   0   0   2   8  
2011 05 21     11  3   7   5   18  8      13  12  24  14  37  26     2   0   3   0   5   0  
2011 05 22     0   0   5   4   5   4      0   0   13  13  13  13     0   0   1   2   1   2  
2011 05 23     11  7   4   4   15  11     77  60  21  11  98  71     9   5   4   0   13  5  
2011 05 24     12  6   3   2   15  8      53  38  19  4   72  42     9   3   1   3   10  6  
2011 05 25     15  5   8   1   23  6      62  35  16  10  78  45     5   5   1   1   6   6  
2011 05 26     14  3   7   2   21  5      57  44  12  8   69  52     9   2   1   0   10  2  
2011 05 27     17  7   5   3   22  10     73  38  16  9   89  47     5   1   2   3   7   4  
2011 05 28     6   4   2   2   8   6      21  11  16  10  37  21     2   1   1   0   3   1  
2011 05 29     0   0   4   4   4   4      0   0   22  18  22  18     0   0   1   4   1   4  
2011 05 30     14  8   7   3   21  11     59  67  19  12  78  79     7   5   0   2   7   7  
2011 05 31     10  4   7   4   17  8      43  55  14  14  57  69     2   5   2   1   4   6  
2011 06 01     15  7   6   4   21  11     50  33  18  12  68  45     2   1   2   1   4   2  
2011 06 02     17  6   3   6   20  12     46  43  13  7   59  50     3   4   0   0   3   4  
2011 06 03     13  6   5   4   18  10     58  41  22  9   80  50     3   6   0   2   3   8  
2011 06 04     5   2   4   9   9   11     16  15  22  11  38  26     1   2   1   3   2   5  
2011 06 05     0   0   3   6   3   6      0   0   27  13  27  13     0   0   2   2   2   2  
2011 06 06     13  10  7   3   20  13     64  45  16  12  80  57     4   2   1   2   5   4  
2011 06 07     16  7   2   1   18  8      67  69  12  9   79  78     10  10  0   0   10  10 
2011 06 08     11  7   3   1   14  8      51  43  15  13  66  56     2   2   0   3   2   5  
2011 06 09     13  4   8   2   21  6      59  70  19  8   78  78     3   3   1   0   4   3  
2011 06 10     13  7   6   3   19  10     74  51  19  14  93  65     2   7   1   2   3   9  
2011 06 11     5   4   6   3   11  7      24  13  22  15  46  28     0   1   1   2   1   3  
2011 06 12     0   0   7   3   7   3      0   0   28  15  28  15     0   0   1   5   1   5  
2011 06 13     21  15  5   3   26  18     69  51  12  9   81  60     3   11  3   2   6   13 
2011 06 14     13  8   2   0   15  8      53  60  14  9   67  69     6   6   2   3   8   9  
2011 06 15     10  10  5   2   15  12     72  41  21  9   93  50     7   3   1   0   8   3  
2011 06 16     15  10  4   3   19  13     63  52  26  9   89  61     7   5   1   1   8   6  
2011 06 17     15  10  3   1   18  11     74  36  27  16  101 52     9   12  1   2   10  14 
2011 06 18     5   2   9   4   14  6      31  16  21  11  52  27     2   2   3   1   5   3  
2011 06 19     0   0   13  4   13  4      0   0   30  19  30  19     0   0   4   1   4   1  
2011 06 20     17  8   6   1   23  9      80  59  19  9   99  68     6   9   2   0   8   9  
2011 06 21     13  5   2   0   15  5      65  57  26  12  91  69     7   7   2   2   9   9  
2011 06 22     5   5   4   2   9   7      86  42  26  14  112 56     4   3   2   1   6   4  
2011 06 23     13  6   4   4   17  10     72  50  28  9   100 59     9   4   1   2   10  6  
2011 06 24     12  5   3   1   15  6      86  46  22  17  108 63     8   7   4   1   12  8  
2011 06 25     7   3   7   5   14  8      34  14  21  12  55  26     2   7   0   1   2   8  
2011 06 26     0   0   6   5   6   5      1   0   32  21  33  21     0   0   1   3   1   3  
2011 06 27     23  12  2   6   25  18     101 46  14  14  115 60     6   9   0   1   6   10 
2011 06 28     9   5   7   1   16  6      64  49  17  12  81  61     8   9   1   2   9   11 
2011 06 29     6   7   3   0   9   7      60  46  23  15  83  61     4   4   3   1   7   5  
2011 06 30     8   9   4   0   12  9      62  66  15  15  77  81     11  8   3   3   14  11 
2011 07 01     19  4   5   2   24  6      77  51  16  9   93  60     7   7   1   1   8   8  
2011 07 02     7   6   3   3   10  9      16  14  16  14  32  28     2   4   1   1   3   5  
2011 07 03     0   0   5   5   5   5      0   0   21  13  21  13     0   0   3   0   3   0  
2011 07 04     8   15  1   0   9   15     85  58  17  12  102 70     8   9   1   2   9   11 
2011 07 05     15  4   4   2   19  6      63  55  23  10  86  65     7   4   2   4   9   8  
2011 07 06     12  10  2   1   14  11     69  49  18  14  87  63     5   3   2   0   7   3  
2011 07 07     6   3   7   1   13  4      63  59  11  11  74  70     8   6   2   3   10  9  
2011 07 08     9   9   2   3   11  12     79  49  23  11  102 60     7   11  2   2   9   13 
2011 07 09     5   7   14  0   19  7      27  24  18  19  45  43     3   4   0   1   3   5  
2011 07 10     0   0   8   5   8   5      0   0   21  19  21  19     0   0   1   1   1   1  
2011 07 11     24  9   3   3   27  12     76  70  30  8   106 78     9   6   1   1   10  7  
2011 07 12     10  6   3   1   13  7      88  62  23  21  111 83     6   9   0   4   6   13 
2011 07 13     8   4   3   1   11  5      73  45  19  14  92  59     5   5   1   1   6   6  
2011 07 14     11  4   8   4   19  8      54  52  19  21  73  73     7   7   2   5   9   12 
2011 07 15     17  4   2   1   19  5      61  53  13  10  74  63     1   7   1   4   2   11 
2011 07 16     4   2   5   4   9   6      21  23  25  15  46  38     3   5   2   3   5   8  
2011 07 17     0   0   6   0   6   0      0   0   20  29  20  29     0   0   2   1   2   1  
2011 07 18     18  4   7   4   25  8      78  72  20  9   98  81     7   6   1   0   8   6  
2011 07 19     10  8   6   0   16  8      56  61  18  8   74  69     8   8   1   0   9   8  
2011 07 20     14  3   4   2   18  5      76  41  14  7   90  48     7   4   3   5   10  9  
2011 07 21     12  3   3   3   15  6      67  53  25  17  92  70     14  8   2   0   16  8  
2011 07 22     4   10  3   4   7   14     76  52  20  10  96  62     7   5   2   0   9   5  
2011 07 23     4   2   7   3   11  5      31  18  19  14  50  32     5   1   2   2   7   3  
2011 07 24     0   0   5   3   5   3      0   0   38  23  38  23     0   0   1   4   1   4  
2011 07 25     14  9   7   2   21  11     86  69  17  15  103 84     7   13  4   4   11  17 
2011 07 26     16  7   2   2   18  9      60  71  16  12  76  83     8   9   3   0   11  9  
2011 07 27     7   5   2   2   9   7      75  49  15  15  90  64     5   4   4   4   9   8  
2011 07 28     8   6   1   4   9   10     60  56  21  10  81  66     8   12  4   1   12  13 
2011 07 29     13  6   5   3   18  9      66  59  25  11  91  70     5   5   1   1   6   6  
2011 07 30     7   7   8   5   15  12     32  16  30  19  62  35     3   1   0   3   3   4  
2011 07 31     0   0   5   3   5   3      0   0   25  25  25  25     0   0   3   2   3   2  
2011 08 01     13  8   1   2   14  10     96  54  21  14  117 68     3   6   3   3   6   9  
2011 08 02     11  9   9   1   20  10     67  61  16  15  83  76     7   12  1   1   8   13 
2011 08 03     7   3   4   2   11  5      81  55  9   12  90  67     2   7   2   1   4   8  
2011 08 04     14  3   3   3   17  6      68  44  16  12  84  56     6   7   1   1   7   8  
2011 08 05     12  6   1   4   13  10     59  59  19  10  78  69     4   5   1   1   5   6  
2011 08 06     2   2   5   3   7   5      14  20  23  2   37  22     2   1   3   2   5   3  
2011 08 07     0   0   6   3   6   3      0   0   23  24  23  24     0   0   7   4   7   4  
2011 08 08     13  4   2   5   15  9      83  61  26  8   109 69     5   7   0   1   5   8  
2011 08 09     11  10  1   2   12  12     66  51  23  8   89  59     9   8   3   1   12  9  
2011 08 10     8   7   4   3   12  10     54  40  18  14  72  54     7   4   1   4   8   8  
2011 08 11     12  4   5   3   17  7      63  48  13  17  76  65     4   2   3   4   7   6  
2011 08 12     9   5   3   1   12  6      72  58  20  11  92  69     2   4   0   1   2   5  
2011 08 13     7   5   5   5   12  10     25  22  23  11  48  33     1   1   3   0   4   1  
2011 08 14     0   0   11  6   11  6      0   0   29  18  29  18     0   0   5   3   5   3  
2011 08 15     16  18  5   2   21  20     89  73  19  16  108 89     6   1   1   3   7   4  
2011 08 16     13  6   4   2   17  8      87  57  11  12  98  69     10  9   0   1   10  10 
2011 08 17     6   1   8   0   14  1      50  38  11  9   61  47     3   7   7   1   10  8  
2011 08 18     10  3   8   1   18  4      65  53  12  10  77  63     6   10  1   2   7   12 
2011 08 19     15  4   4   5   19  9      67  58  17  11  84  69     9   4   2   0   11  4  
2011 08 20     5   6   8   3   13  9      18  17  21  13  39  30     4   2   4   5   8   7  
2011 08 21     0   0   7   4   7   4      0   0   36  17  36  17     0   0   3   5   3   5  
2011 08 22     19  6   3   2   22  8      95  70  18  16  113 86     9   7   1   3   10  10 
2011 08 23     10  12  2   1   12  13     53  46  17  7   70  53     5   5   2   1   7   6  
2011 08 24     7   5   4   2   11  7      67  47  20  9   87  56     4   9   1   2   5   11 
2011 08 25     14  4   5   5   19  9      55  38  19  9   74  47     6   3   5   1   11  4  
2011 08 26     11  8   5   2   16  10     64  43  14  13  78  56     9   8   3   1   12  9  
2011 08 27     4   6   5   4   9   10     14  17  22  10  36  27     4   2   3   1   7   3  
2011 08 28     0   0   3   3   3   3      0   1   30  16  30  17     0   0   2   3   2   3  
2011 08 29     16  13  4   3   20  16     75  60  15  11  90  71     7   7   2   0   9   7  
2011 08 30     8   4   3   0   11  4      55  52  15  16  70  68     8   11  0   1   8   12 
2011 08 31     6   7   2   1   8   8      53  36  17  8   70  44     6   5   3   2   9   7  
2011 09 01     8   2   8   0   16  2      47  39  19  10  66  49     6   6   2   0   8   6  
2011 09 02     15  8   4   3   19  11     64  52  19  16  83  68     6   9   0   2   6   11 
2011 09 03     5   1   7   4   12  5      15  12  16  14  31  26     2   1   1   5   3   6  
2011 09 04     0   0   7   4   7   4      0   0   29  13  29  13     0   0   0   2   0   2  
2011 09 05     17  13  3   4   20  17     64  50  14  14  78  64     10  14  1   2   11  16 
2011 09 06     8   5   7   4   15  9      57  54  14  10  71  64     7   3   2   1   9   4  
2011 09 07     10  6   5   1   15  7      60  40  9   13  69  53     2   7   0   1   2   8  
2011 09 08     10  3   2   6   12  9      70  50  18  13  88  63     5   5   3   2   8   7  
2011 09 09     12  6   3   1   15  7      66  50  16  11  82  61     7   14  2   1   9   15 
2011 09 10     6   4   6   2   12  6      21  16  17  17  38  33     5   3   1   3   6   6  
2011 09 11     0   0   12  5   12  5      0   0   39  23  39  23     0   0   3   1   3   1  
2011 09 12     16  14  9   2   25  16     55  41  21  17  76  58     6   6   4   1   10  7  
2011 09 13     11  9   2   4   13  13     71  57  26  11  97  68     10  5   1   2   11  7  
2011 09 14     9   4   6   2   15  6      57  42  16  17  73  59     5   8   0   2   5   10 
2011 09 15     12  9   2   0   14  9      55  60  18  13  73  73     5   5   3   4   8   9  
2011 09 16     15  2   8   4   23  6      68  51  24  9   92  60     7   6   0   2   7   8  
2011 09 17     8   3   6   2   14  5      23  14  21  14  44  28     1   5   5   3   6   8  
2011 09 18     0   0   13  5   13  5      0   0   16  14  16  14     0   0   1   2   1   2  
2011 09 19     17  13  3   2   20  15     73  58  13  13  86  71     8   8   0   1   8   9  
2011 09 20     19  6   5   4   24  10     62  45  21  11  83  56     8   6   2   3   10  9  
2011 09 21     11  9   7   0   18  9      52  37  14  11  66  48     8   12  1   1   9   13 
2011 09 22     11  6   6   2   17  8      48  47  19  4   67  51     4   11  1   2   5   13 
2011 09 23     10  8   7   2   17  10     57  52  17  14  74  66     9   6   3   3   12  9  
2011 09 24     9   9   5   0   14  9      30  9   29  17  59  26     2   0   3   3   5   3  
2011 09 25     0   0   6   3   6   3      0   0   24  9   24  9      0   0   2   4   2   4  
2011 09 26     13  8   3   0   16  8      84  62  24  14  108 76     8   10  1   2   9   12 
2011 09 27     9   1   1   1   10  2      64  56  18  18  82  74     7   13  3   3   10  16 
2011 09 28     14  8   2   0   16  8      65  42  17  7   82  49     5   6   2   5   7   11 
2011 09 29     7   3   3   2   10  5      55  51  9   16  64  67     4   9   2   2   6   11 
2011 09 30     13  8   5   1   18  9      65  44  18  16  83  60     5   15  0   3   5   18 
2011 10 01     3   1   7   3   10  4      18  7   29  18  47  25     1   2   4   0   5   2  
2011 10 02     0   0   5   1   5   1      0   0   20  18  20  18     0   0   1   1   1   1  
2011 10 03     15  6   3   2   18  8      71  42  22  8   93  50     8   10  2   4   10  14 
2011 10 04     8   3   5   3   13  6      54  42  10  17  64  59     6   5   1   2   7   7  
2011 10 05     11  5   7   2   18  7      60  36  21  13  81  49     6   5   2   1   8   6  
2011 10 06     12  3   6   2   18  5      54  49  18  10  72  59     10  6   1   2   11  8  
2011 10 07     9   8   3   3   12  11     60  36  18  15  78  51     4   6   8   0   12  6  
2011 10 08     9   5   7   2   16  7      21  11  26  11  47  22     3   1   2   1   5   2  
2011 10 09     0   0   2   6   2   6      0   0   23  12  23  12     0   0   3   5   3   5  
2011 10 10     9   4   8   4   17  8      54  40  18  11  72  51     11  10  2   2   13  12 
2011 10 11     13  7   3   2   16  9      54  50  12  16  66  66     8   9   1   2   9   11 
2011 10 12     9   5   3   5   12  10     55  40  10  8   65  48     12  10  2   1   14  11 
2011 10 13     12  6   6   2   18  8      52  39  15  12  67  51     6   6   3   1   9   7  
2011 10 14     4   6   6   2   10  8      63  40  17  15  80  55     5   9   0   1   5   10 
2011 10 15     10  4   3   1   13  5      26  11  21  8   47  19     0   2   1   0   1   2  
2011 10 16     0   0   8   3   8   3      0   0   22  22  22  22     0   0   2   4   2   4  
2011 10 17     19  7   5   5   24  12     64  59  16  9   80  68     12  6   1   1   13  7  
2011 10 18     8   7   10  2   18  9      68  58  16  7   84  65     4   8   4   0   8   8  
2011 10 19     16  7   4   1   20  8      51  41  16  9   67  50     10  8   1   1   11  9  
2011 10 20     13  10  2   4   15  14     54  54  9   8   63  62     4   5   0   2   4   7  
2011 10 21     4   5   1   0   5   5      46  52  21  8   67  60     9   6   1   3   10  9  
2011 10 22     3   6   5   5   8   11     20  21  20  13  40  34     1   1   1   5   2   6  
2011 10 23     0   0   8   8   8   8      0   0   23  25  23  25     0   0   2   6   2   6  
2011 10 24     17  11  3   0   20  11     60  74  19  7   79  81     6   9   1   0   7   9  
2011 10 25     13  7   2   2   15  9      62  60  13  14  75  74     8   7   2   2   10  9  
2011 10 26     17  9   5   5   22  14     63  32  11  9   74  41     9   2   2   4   11  6  
2011 10 27     11  3   4   6   15  9      39  47  14  14  53  61     4   7   2   2   6   9  
2011 10 28     9   8   7   1   16  9      53  49  16  11  69  60     6   9   1   2   7   11 
2011 10 29     3   5   9   0   12  5      24  14  25  16  49  30     1   2   1   1   2   3  
2011 10 30     0   0   7   4   7   4      0   0   28  13  28  13     0   0   5   3   5   3  
2011 10 31     17  11  4   3   21  14     81  52  20  8   101 60     6   5   3   3   9   8  
2011 11 01     13  3   7   0   20  3      46  49  15  10  61  59     15  15  2   2   17  17 
2011 11 02     12  2   6   2   18  4      51  35  13  6   64  41     8   4   2   2   10  6  
2011 11 03     15  7   5   5   20  12     52  39  13  15  65  54     4   8   3   2   7   10 
2011 11 04     16  9   12  2   28  11     67  55  26  11  93  66     7   9   2   1   9   10 
2011 11 05     8   5   9   3   17  8      19  15  20  17  39  32     2   0   1   2   3   2  
2011 11 06     0   0   4   7   4   7      0   0   23  17  23  17     0   0   5   1   5   1  
2011 11 07     21  16  7   3   28  19     79  61  15  12  94  73     7   11  1   3   8   14 
2011 11 08     9   6   2   1   11  7      66  47  25  8   91  55     8   13  1   1   9   14 
2011 11 09     6   4   2   2   8   6      52  33  12  16  64  49     3   6   1   2   4   8  
2011 11 10     23  6   2   3   25  9      45  45  12  21  57  66     6   4   3   2   9   6  
2011 11 11     14  8   2   3   16  11     66  50  15  11  81  61     3   3   2   2   5   5  
2011 11 12     2   2   8   2   10  4      20  21  22  20  42  41     4   2   4   2   8   4  
2011 11 13     0   0   3   2   3   2      0   0   19  21  19  21     0   0   5   3   5   3  
2011 11 14     16  9   5   3   21  12     76  54  16  12  92  66     11  5   3   2   14  7  
2011 11 15     8   8   4   5   12  13     53  52  19  8   72  60     7   11  0   1   7   12 
2011 11 16     13  10  6   1   19  11     42  33  17  12  59  45     3   2   0   1   3   3  
2011 11 17     11  8   5   2   16  10     53  34  24  14  77  48     3   6   3   1   6   7  
2011 11 18     14  8   3   0   17  8      68  46  13  14  81  60     5   4   0   2   5   6  
2011 11 19     4   6   2   5   6   11     25  18  22  21  47  39     5   0   3   1   8   1  
2011 11 20     0   0   6   4   6   4      0   0   24  11  24  11     0   0   3   4   3   4  
2011 11 21     18  9   8   0   26  9      75  58  16  12  91  70     9   7   3   2   12  9  
2011 11 22     8   4   4   2   12  6      61  51  15  8   76  59     8   7   3   0   11  7  
2011 11 23     6   7   4   2   10  9      41  32  14  14  55  46     6   4   4   2   10  6  
2011 11 24     18  10  6   0   24  10     45  48  16  6   61  54     7   6   2   1   9   7  
2011 11 25     15  4   0   3   15  7      71  42  20  7   91  49     7   9   3   2   10  11 
2011 11 26     3   2   4   1   7   3      17  13  14  16  31  29     2   2   3   4   5   6  
2011 11 27     0   0   5   5   5   5      0   1   28  19  28  20     0   0   4   4   4   4  
2011 11 28     7   4   4   2   11  6      85  55  21  10  106 65     3   5   2   2   5   7  
2011 11 29     7   11  3   1   10  12     64  46  29  11  93  57     3   7   3   2   6   9  
2011 11 30     10  7   6   1   16  8      44  37  24  6   68  43     4   4   1   1   5   5  
2011 12 01     12  3   5   1   17  4      57  47  17  10  74  57     2   7   3   1   5   8  
2011 12 02     14  8   3   2   17  10     69  36  13  6   82  42     7   9   0   3   7   12 
2011 12 03     5   3   7   1   12  4      18  17  22  12  40  29     4   1   0   2   4   3  
2011 12 04     0   0   9   1   9   1      0   0   27  19  27  19     0   0   2   4   2   4  
2011 12 05     8   8   5   2   13  10     73  52  10  10  83  62     4   8   0   1   4   9  
2011 12 06     11  3   4   1   15  4      60  40  31  19  91  59     10  7   3   0   13  7  
2011 12 07     10  6   4   1   14  7      63  36  18  12  81  48     9   6   2   0   11  6  
2011 12 08     12  8   2   1   14  9      52  38  12  17  64  55     3   5   1   0   4   5  
2011 12 09     15  5   5   0   20  5      57  55  12  12  69  67     7   3   0   1   7   4  
2011 12 10     9   2   3   3   12  5      18  15  13  13  31  28     3   5   0   0   3   5  
2011 12 11     0   0   2   2   2   2      0   0   17  13  17  13     0   0   2   1   2   1  
2011 12 12     9   6   1   3   10  9      73  39  16  11  89  50     2   7   3   1   5   8  
2011 12 13     16  5   4   2   20  7      49  38  14  9   63  47     10  1   0   5   10  6  
2011 12 14     11  6   0   1   11  7      64  41  10  12  74  53     7   8   1   4   8   12 
2011 12 15     11  5   6   1   17  6      48  46  13  10  61  56     4   2   4   2   8   4  
2011 12 16     11  8   4   2   15  10     53  66  18  7   71  73     6   7   2   4   8   11 
2011 12 17     7   3   9   0   16  3      17  19  27  16  44  35     1   0   2   4   3   4  
2011 12 18     0   0   7   1   7   1      0   0   12  13  12  13     0   0   1   1   1   1  
2011 12 19     17  5   6   1   23  6      63  52  18  11  81  63     10  5   1   4   11  9  
2011 12 20     10  2   2   1   12  3      53  47  8   6   61  53     12  7   2   1   14  8  
2011 12 21     10  6   5   3   15  9      48  37  17  4   65  41     4   3   1   2   5   5  
2011 12 22     10  4   3   0   13  4      41  40  18  12  59  52     0   4   2   1   2   5  
2011 12 23     13  5   2   4   15  9      53  38  20  18  73  56     4   5   1   2   5   7  
2011 12 24     8   0   6   3   14  3      20  14  16  14  36  28     2   4   2   4   4   8  
2011 12 25     0   0   8   4   8   4      0   0   24  13  24  13     0   0   5   2   5   2  
2011 12 26     14  9   5   1   19  10     72  47  17  15  89  62     8   10  2   5   10  15 
2011 12 27     14  7   6   2   20  9      59  56  11  11  70  67     7   7   1   2   8   9  
2011 12 28     11  7   2   5   13  12     59  43  20  8   79  51     3   3   2   2   5   5  
2011 12 29     18  10  6   0   24  10     48  36  21  9   69  45     5   4   0   2   5   6  
2011 12 30     15  4   3   0   18  4      64  39  12  10  76  49     6   8   0   1   6   9  
2011 12 31     6   3   4   1   10  4      17  15  16  16  33  31     4   3   1   3   5   6  
